# Supplementary material for: Loss of MEN1 leads to renal fibrosis and decreases HGF‐Adamts5 pathway activity via an epigenetic mechanism
Source: Clin Transl Med. 2022 Aug 15;12(8):e982. doi: 10.1002/ctm2.982 (PMC9377152; doi:10.1002/ctm2.982)
Supplement: Supplementary file 10 — Supplement Material [file CTM2-12-e982-s002.xlsx]

## Sheet: RNA-seq Men1 KO vs WT
gene_id	Men1_KO1	Men1_KO2	Men1_KO3	Men1_WT1	Men1_WT2	Men1_WT3	log2FoldChange	pvalue	padj	gene_name	gene_chr	gene_start	gene_end	gene_strand	gene_length	gene_biotype	gene_description	tf_family
ENSMUSG00000030237	107.589	368.623	220.166	15.0688	14.2495	8.83298	4.18371	4.63818e-18	4.88685e-14	Slco1a4	6	141805440	141856199	-	6414	protein_coding	solute carrier organic anion transporter family, member 1a4 [Source:MGI Symbol;Acc:MGI:1351896]	-
ENSMUSG00000034785	91.5654	77.4539	88.478	337.31	352.676	373.194	-2.04009	5.72298e-18	4.88685e-14	Dio1	4	107291465	107307169	-	1970	protein_coding	deiodinase, iodothyronine, type I [Source:MGI Symbol;Acc:MGI:94896]	-
ENSMUSG00000055629	112.168	187.897	47.3255	5.7957	2.67179	4.41649	4.76823	1.43284e-13	7.26879e-10	B4galnt4	7	141061104	141072400	+	3852	protein_coding	beta-1,4-N-acetyl-galactosaminyl transferase 4 [Source:MGI Symbol;Acc:MGI:2652891]	-
ENSMUSG00000039252	232.347	110.444	119.857	1.15914	4.45298	17.666	4.32211	1.70249e-13	7.26879e-10	Lgi2	5	52533517	52566462	-	6528	protein_coding	leucine-rich repeat LGI family, member 2 [Source:MGI Symbol;Acc:MGI:2180196]	-
ENSMUSG00000101939	1462.76	1520.39	752.578	5175.56	4284.66	5732.61	-2.0259	2.00577e-12	6.17e-09	Gm28438	1	24612775	24613119	-	345	unprocessed_pseudogene	predicted gene 28438 [Source:MGI Symbol;Acc:MGI:5579144]	-
ENSMUSG00000026602	14.8794	21.515	23.1483	132.142	107.762	110.412	-2.53396	2.1677e-12	6.17e-09	Nphs2	1	156310727	156328035	+	3116	protein_coding	nephrosis 2, podocin [Source:MGI Symbol;Acc:MGI:2157018]	-
ENSMUSG00000005268	37.7707	20.0806	39.0949	146.052	214.634	494.647	-3.11937	7.04304e-12	1.7183e-08	Prlr	15	10177238	10349180	+	15339	protein_coding	prolactin receptor [Source:MGI Symbol;Acc:MGI:97763]	-
ENSMUSG00000076617	178.553	109.009	150.207	1217.1	2426.88	409.63	-3.20953	8.99703e-12	1.92064e-08	Ighm	12	113418558	113422730	-	1886	IG_C_gene	immunoglobulin heavy constant mu [Source:MGI Symbol;Acc:MGI:96448]	-
ENSMUSG00000004864	555.115	678.439	473.769	210.964	196.822	184.389	1.5243	9.15678e-11	1.73755e-07	Mapk13	17	28769297	28780233	+	3150	protein_coding	mitogen-activated protein kinase 13 [Source:MGI Symbol;Acc:MGI:1346864]	-
ENSMUSG00000024164	905.353	1341.1	1155.36	312.968	335.755	458.211	1.61966	1.1672e-10	1.99335e-07	C3	17	57203970	57228136	-	5143	protein_coding	complement component 3 [Source:MGI Symbol;Acc:MGI:88227]	-
ENSMUSG00000020027	505.899	319.856	808.134	134.46	129.136	126.974	2.06967	5.22215e-10	8.10763e-07	Socs2	10	95385362	95417180	-	9531	protein_coding	suppressor of cytokine signaling 2 [Source:MGI Symbol;Acc:MGI:1201787]	-
ENSMUSG00000019278	311.322	526.4	424.9	1782.76	1381.32	1014.69	-1.7278	1.33002e-09	1.89284e-06	Dpep1	8	123186242	123201812	+	2486	protein_coding	dipeptidase 1 (renal) [Source:MGI Symbol;Acc:MGI:94917]	-
ENSMUSG00000016552	193.432	262.483	297.842	69.5484	66.7947	91.6422	1.73086	3.26378e-09	4.28761e-06	Foxred2	15	77940522	77956722	-	5939	protein_coding	FAD-dependent oxidoreductase domain containing 2 [Source:MGI Symbol;Acc:MGI:106315]	-
ENSMUSG00000057074	2.28914	1.43433	10.8026	159.961	81.9349	34.2278	-4.05344	8.35907e-09	1.01969e-05	Ces1g	8	93302369	93337308	-	2388	protein_coding	carboxylesterase 1G [Source:MGI Symbol;Acc:MGI:88378]	-
ENSMUSG00000073418	730.234	1206.27	413.069	180.826	169.213	219.72	2.04139	9.37379e-09	1.0603e-05	C4b	17	34728380	34743882	-	5695	protein_coding	complement component 4B (Chido blood group) [Source:MGI Symbol;Acc:MGI:88228]	-
ENSMUSG00000029260	2.28914	1.43433	5.65848	73.0259	50.764	30.9154	-3.84113	1.01702e-08	1.0603e-05	Ugt2b34	5	86889767	86906937	-	4312	protein_coding	UDP glucuronosyltransferase 2 family, polypeptide B34 [Source:MGI Symbol;Acc:MGI:2140962]	-
ENSMUSG00000019899	112.168	55.9389	42.6958	275.875	252.039	423.983	-2.18715	1.05546e-08	1.0603e-05	Lama2	10	26980036	27619758	-	16338	protein_coding	laminin, alpha 2 [Source:MGI Symbol;Acc:MGI:99912]	-
ENSMUSG00000031980	2405.88	2492.87	1641.47	693.166	705.352	993.711	1.45026	1.16561e-08	1.10591e-05	Agt	8	124556534	124569706	-	1891	protein_coding	angiotensinogen (serpin peptidase inhibitor, clade A, member 8) [Source:MGI Symbol;Acc:MGI:87963]	-
ENSMUSG00000005547	8442.33	3706.31	8900.27	1958.95	2062.62	952.858	2.08123	1.36017e-08	1.22257e-05	Cyp2a5	7	26835305	26843548	+	2073	protein_coding	cytochrome P450, family 2, subfamily a, polypeptide 5 [Source:MGI Symbol;Acc:MGI:88597]	-
ENSMUSG00000026768	78.9752	65.9793	29.3212	199.372	266.288	259.469	-2.08725	1.82181e-08	1.50032e-05	Itga8	2	12106632	12301922	-	7368	protein_coding	integrin alpha 8 [Source:MGI Symbol;Acc:MGI:109442]	-
ENSMUSG00000020672	77.8306	70.2823	107.511	22.0237	15.1401	8.83298	2.48998	1.84487e-08	1.50032e-05	Sntg2	12	30174482	30373375	-	3410	protein_coding	syntrophin, gamma 2 [Source:MGI Symbol;Acc:MGI:1919541]	-
ENSMUSG00000022613	10073.3	12121.5	8739.78	29544.2	20902.3	22975.7	-1.24716	3.39839e-08	2.63807e-05	Miox	15	89334398	89337015	+	1651	protein_coding	myo-inositol oxygenase [Source:MGI Symbol;Acc:MGI:1891725]	-
ENSMUSG00000054850	85.8426	131.959	200.619	35.9334	31.1709	20.9783	2.25736	3.64393e-08	2.7057e-05	Smim10l2a	X	56374586	56377799	+	2393	protein_coding	small integral membrane protein 10 like 2A [Source:MGI Symbol;Acc:MGI:2443645]	-
ENSMUSG00000043439	53.7947	137.696	114.198	18.5463	20.4837	17.666	2.42701	4.76956e-08	3.39394e-05	Epop	11	97627389	97629702	-	2314	protein_coding	elongin BC and polycomb repressive complex 2 associated protein [Source:MGI Symbol;Acc:MGI:2143991]	-
ENSMUSG00000021720	85.8426	147.736	128.602	38.2516	26.7179	27.6031	1.97321	6.72118e-08	4.59137e-05	Rnf180	13	105130001	105294815	-	5579	protein_coding	ring finger protein 180 [Source:MGI Symbol;Acc:MGI:1919066]	-
ENSMUSG00000102439	6.86741	28.6866	26.2348	184.303	89.0596	101.579	-2.58801	1.00569e-07	6.50722e-05	Flg	3	93273523	93293686	+	18829	protein_coding	filaggrin [Source:MGI Symbol;Acc:MGI:95553]	-
ENSMUSG00000021904	145.36	119.05	117.285	294.422	305.475	304.738	-1.24836	1.02878e-07	6.50722e-05	Sema3g	14	31217860	31230352	+	4540	protein_coding	sema domain, immunoglobulin domain (Ig), short basic domain, secreted, (semaphorin) 3G [Source:MGI Symbol;Acc:MGI:3041242]	-
ENSMUSG00000006649	12.5902	10.0403	8.74492	64.9119	79.2631	40.8525	-2.58837	1.16797e-07	7.12376e-05	Nphs1	7	30458315	30487223	+	6620	protein_coding	nephrosis 1, nephrin [Source:MGI Symbol;Acc:MGI:1859637]	-
ENSMUSG00000031465	67.5295	78.8883	57.6136	153.007	244.914	545.437	-2.21639	1.62965e-07	9.5863e-05	Angpt2	8	18690263	18741562	-	3690	protein_coding	angiopoietin 2 [Source:MGI Symbol;Acc:MGI:1202890]	-
ENSMUSG00000006469	69.8186	117.615	42.6958	528.568	466.673	165.618	-2.35334	1.68397e-07	9.5863e-05	Slc34a3	2	25228898	25234364	-	2358	protein_coding	solute carrier family 34 (sodium phosphate), member 3 [Source:MGI Symbol;Acc:MGI:2159410]	-
ENSMUSG00000021456	501.321	404.482	1025.73	195.895	201.275	147.952	1.82869	1.86061e-07	0.000102502	Fbp2	13	62836877	62858422	-	1469	protein_coding	fructose bisphosphatase 2 [Source:MGI Symbol;Acc:MGI:95491]	-
ENSMUSG00000030732	36.6262	43.03	57.6136	6.95484	6.23418	5.52061	2.88956	2.24943e-07	0.000118392	Chrdl2	7	100006172	100034728	+	3660	protein_coding	chordin-like 2 [Source:MGI Symbol;Acc:MGI:1916371]	-
ENSMUSG00000035540	217.468	222.321	189.302	91.5721	66.7947	81.7051	1.39065	2.2877e-07	0.000118392	Gc	5	89417522	89457898	-	1845	protein_coding	vitamin D binding protein [Source:MGI Symbol;Acc:MGI:95669]	-
ENSMUSG00000033676	3.4337	5.73733	5.65848	79.9807	49.8734	22.0825	-3.33748	2.77109e-07	0.00013919	Gabrb3	7	57419692	57828802	+	6542	protein_coding	gamma-aminobutyric acid (GABA) A receptor, subunit beta 3 [Source:MGI Symbol;Acc:MGI:95621]	-
ENSMUSG00000031700	1287.64	847.69	1446.51	561.024	431.049	372.089	1.39481	3.03654e-07	0.000148166	Gpt2	8	85492576	85527560	+	5643	protein_coding	glutamic pyruvate transaminase (alanine aminotransferase) 2 [Source:MGI Symbol;Acc:MGI:1915391]	-
ENSMUSG00000063796	2076.25	1430.03	2455.27	6653.47	3908.83	5394.74	-1.41933	3.24309e-07	0.000153849	Slc22a8	19	8591254	8611834	+	3478	protein_coding	solute carrier family 22 (organic anion transporter), member 8 [Source:MGI Symbol;Acc:MGI:1336187]	-
ENSMUSG00000034438	82.4089	76.0196	48.8687	16.228	15.1401	8.83298	2.35017	3.54628e-07	0.000163685	Gbp8	5	105014150	105139540	-	3443	protein_coding	guanylate-binding protein 8 [Source:MGI Symbol;Acc:MGI:1923324]	-
ENSMUSG00000028551	22.8914	67.4136	72.5314	384.835	209.29	171.139	-2.22207	3.68025e-07	0.000165398	Cdkn2c	4	109660876	109667189	-	2686	protein_coding	cyclin dependent kinase inhibitor 2C [Source:MGI Symbol;Acc:MGI:105388]	-
ENSMUSG00000052516	26.3251	20.0806	12.8602	76.5033	67.6853	134.703	-2.27068	4.22197e-07	0.000184879	Robo2	16	73891839	74411825	-	16983	protein_coding	roundabout guidance receptor 2 [Source:MGI Symbol;Acc:MGI:1890110]	-
ENSMUSG00000019232	127.047	131.959	191.359	54.4796	48.0922	27.6031	1.79763	4.79663e-07	0.0002042	Etnppl	3	130617448	130637521	+	8262	protein_coding	ethanolamine phosphate phospholyase [Source:MGI Symbol;Acc:MGI:1919010]	-
ENSMUSG00000043943	25.1805	14.3433	13.3746	66.071	80.1537	76.1845	-2.09836	4.99435e-07	0.0002042	Naalad2	9	18321951	18402995	-	4749	protein_coding	N-acetylated alpha-linked acidic dipeptidase 2 [Source:MGI Symbol;Acc:MGI:1919810]	-
ENSMUSG00000056749	83.5535	90.3629	91.5645	17.3871	32.0615	15.4577	2.01412	5.02189e-07	0.0002042	Nfil3	13	52967209	52981073	-	2026	protein_coding	nuclear factor, interleukin 3, regulated [Source:MGI Symbol;Acc:MGI:109495]	TF_bZIP
ENSMUSG00000074259	36.6262	35.8583	71.5026	3.47742	5.34358	8.83298	3.04831	5.21053e-07	0.000206943	Gramd2	9	59680144	59718874	+	6138	protein_coding	GRAM domain containing 2 [Source:MGI Symbol;Acc:MGI:3528937]	-
ENSMUSG00000064359	162.529	167.817	0	1.15914	0	1.10412	7.26308	5.87157e-07	0.000227897	mt-Tg	MT	9391	9458	+	68	Mt_tRNA	mitochondrially encoded tRNA glycine [Source:MGI Symbol;Acc:MGI:102486]	-
ENSMUSG00000031283	9.15654	11.4747	8.23051	46.3656	56.1076	45.269	-2.39501	7.55139e-07	0.000286584	Chrdl1	X	143285674	143394262	-	6758	protein_coding	chordin-like 1 [Source:MGI Symbol;Acc:MGI:1933172]	-
ENSMUSG00000069917	369.695	289.735	99.2806	1719.01	728.508	879.986	-2.13836	1.03541e-06	0.000380391	Hba-a2	11	32296489	32297298	+	667	protein_coding	hemoglobin alpha, adult chain 2 [Source:MGI Symbol;Acc:MGI:96016]	-
ENSMUSG00000032849	130.481	103.272	149.178	283.989	301.912	309.154	-1.21204	1.06435e-06	0.000380391	Abcc4	14	118482692	118706219	-	6389	protein_coding	ATP-binding cassette, sub-family C (CFTR/MRP), member 4 [Source:MGI Symbol;Acc:MGI:2443111]	-
ENSMUSG00000025515	18.3131	18.6463	22.1195	0	0	0	6.6855	1.06914e-06	0.000380391	Muc2	7	141690340	141754693	+	7127	protein_coding	mucin 2 [Source:MGI Symbol;Acc:MGI:1339364]	-
ENSMUSG00000037348	99.5774	206.544	250.516	754.601	490.719	515.625	-1.65525	1.37314e-06	0.000478581	Paqr7	4	134496697	134510235	+	4259	protein_coding	progestin and adipoQ receptor family member VII [Source:MGI Symbol;Acc:MGI:1919154]	-
ENSMUSG00000015981	59.5175	71.7166	97.7374	11.5914	23.1555	18.7701	2.09403	1.45713e-06	0.000497697	Stk32c	7	139103638	139213307	-	2302	protein_coding	serine/threonine kinase 32C [Source:MGI Symbol;Acc:MGI:2385336]	-
ENSMUSG00000036880	798.908	971.043	1051.45	2193.09	2271.91	1593.25	-1.10175	1.51074e-06	0.000499004	Acaa2	18	74779197	74806207	+	1515	protein_coding	acetyl-Coenzyme A acyltransferase 2 (mitochondrial 3-oxoacyl-Coenzyme A thiolase) [Source:MGI Symbol;Acc:MGI:1098623]	-
ENSMUSG00000055675	179.697	210.847	194.96	403.381	446.189	370.985	-1.06204	1.51939e-06	0.000499004	Kbtbd11	8	15011025	15033333	+	7137	protein_coding	kelch repeat and BTB (POZ) domain containing 11 [Source:MGI Symbol;Acc:MGI:1922151]	-
ENSMUSG00000071637	215.179	149.171	216.051	70.7076	79.2631	76.1845	1.36465	1.56233e-06	0.000503423	Cebpd	16	15887286	15891031	+	3746	protein_coding	CCAAT/enhancer binding protein (C/EBP), delta [Source:MGI Symbol;Acc:MGI:103573]	-
ENSMUSG00000054672	45.7827	152.039	13.3746	3.47742	6.23418	5.52061	3.76508	1.72381e-06	0.000545172	5830411N06Rik	7	140247284	140300736	+	5532	protein_coding	RIKEN cDNA 5830411N06 gene [Source:MGI Symbol;Acc:MGI:2443685]	-
ENSMUSG00000056973	393.731	685.611	551.959	1781.6	1564.78	973.836	-1.40601	1.98053e-06	0.000614973	Ces1d	8	93166068	93197838	-	2369	protein_coding	carboxylesterase 1D [Source:MGI Symbol;Acc:MGI:2148202]	-
ENSMUSG00000030170	146.505	114.747	122.943	51.0022	47.2016	43.0608	1.44407	2.07145e-06	0.000631718	Wnt5b	6	119432531	119544347	-	2654	protein_coding	wingless-type MMTV integration site family, member 5B [Source:MGI Symbol;Acc:MGI:98959]	-
ENSMUSG00000040600	19.4577	28.6866	49.3831	0	3.56239	0	4.63079	2.6843e-06	0.000804254	Eps8l3	3	107877229	107892900	+	2271	protein_coding	EPS8-like 3 [Source:MGI Symbol;Acc:MGI:2139743]	-
ENSMUSG00000026840	116.746	60.2419	33.4365	290.944	192.369	327.924	-1.96195	2.94269e-06	0.000866471	Lamc3	2	31887291	31946539	+	6091	protein_coding	laminin gamma 3 [Source:MGI Symbol;Acc:MGI:1344394]	-
ENSMUSG00000109432	106.445	348.543	146.606	44.0473	54.3264	13.2495	2.41952	3.18426e-06	0.000921707	Gm44785	8	10687948	10691706	+	1428	lincRNA	predicted gene 44785 [Source:MGI Symbol;Acc:MGI:5753361]	-
ENSMUSG00000025780	218.612	126.221	73.0458	365.129	473.797	513.417	-1.70442	3.43073e-06	0.0009765	Itih5	2	10153571	10256529	+	7900	protein_coding	inter-alpha (globulin) inhibitor H5 [Source:MGI Symbol;Acc:MGI:1925751]	-
ENSMUSG00000031382	43.4936	110.444	52.4695	17.3871	9.79656	12.1454	2.3895	3.60754e-06	0.00100999	Asb11	X	164436994	164459170	+	2847	protein_coding	ankyrin repeat and SOCS box-containing 11 [Source:MGI Symbol;Acc:MGI:1916104]	-
ENSMUSG00000030854	66.3849	38.727	22.1195	4.63656	6.23418	4.41649	3.02915	3.89111e-06	0.00106382	Ptpn5	7	47077795	47133684	-	5794	protein_coding	protein tyrosine phosphatase, non-receptor type 5 [Source:MGI Symbol;Acc:MGI:97807]	-
ENSMUSG00000113581	198.01	143.433	133.746	49.8431	68.5759	30.9154	1.65946	3.92438e-06	0.00106382	Dio3os	12	110275385	110278172	-	1683	bidirectional_promoter_lncRNA	deiodinase, iodothyronine type III, opposite strand [Source:MGI Symbol;Acc:MGI:2664395]	-
ENSMUSG00000055114	33.1925	60.2419	38.5805	235.306	182.572	82.8092	-1.93784	4.15972e-06	0.00110387	Anxa13	15	58341471	58389244	-	1348	processed_transcript	annexin A13 [Source:MGI Symbol;Acc:MGI:1917037]	-
ENSMUSG00000073940	273.552	213.715	88.478	1074.52	520.108	525.562	-1.88795	4.20139e-06	0.00110387	Hbb-bt	7	103812524	103813996	-	703	protein_coding	hemoglobin, beta adult t chain [Source:MGI Symbol;Acc:MGI:5474850]	-
ENSMUSG00000027230	209.456	152.039	194.446	81.1398	52.5452	80.601	1.38505	4.8082e-06	0.00122726	Creb3l1	2	91982328	92024502	-	2603	protein_coding	cAMP responsive element binding protein 3-like 1 [Source:MGI Symbol;Acc:MGI:1347062]	TF_bZIP
ENSMUSG00000044816	35.4816	40.1613	72.5314	413.813	172.776	104.892	-2.20151	4.81474e-06	0.00122726	D630023F18Rik	1	65105285	65123214	-	2667	protein_coding	RIKEN cDNA D630023F18 gene [Source:MGI Symbol;Acc:MGI:2138198]	-
ENSMUSG00000021196	766.86	1022.68	775.726	325.719	411.456	467.044	1.08896	5.20749e-06	0.00129751	Pfkp	13	6579768	6648777	-	13401	protein_coding	phosphofructokinase, platelet [Source:MGI Symbol;Acc:MGI:1891833]	-
ENSMUSG00000069919	2125.46	1610.75	584.881	7676.99	3449.28	4828.33	-1.88554	5.24229e-06	0.00129751	Hba-a1	11	32283511	32284465	+	812	protein_coding	hemoglobin alpha, adult chain 1 [Source:MGI Symbol;Acc:MGI:96015]	-
ENSMUSG00000069372	9.15654	55.9389	61.7289	3.47742	4.45298	1.10412	3.79459	5.66135e-06	0.00138121	Ctxn3	18	57468516	57478133	+	1605	protein_coding	cortexin 3 [Source:MGI Symbol;Acc:MGI:3642816]	-
ENSMUSG00000050069	19.4577	11.4747	17.4898	35.9334	120.231	85.0175	-2.30337	5.79506e-06	0.00139392	Grem2	1	174833785	174921819	-	3745	protein_coding	gremlin 2, DAN family BMP antagonist [Source:MGI Symbol;Acc:MGI:1344367]	-
ENSMUSG00000005667	208.311	160.645	81.7907	45.2065	35.6239	48.5814	1.79437	6.12617e-06	0.00145309	Mthfd2	6	83305691	83325908	-	3487	protein_coding	methylenetetrahydrofolate dehydrogenase (NAD+ dependent), methenyltetrahydrofolate cyclohydrolase [Source:MGI Symbol;Acc:MGI:1338850]	-
ENSMUSG00000052305	2745.82	2074.04	927.476	9384.4	4626.65	5041.42	-1.72978	6.42506e-06	0.00150311	Hbb-bs	7	103826534	103828096	-	768	protein_coding	hemoglobin, beta adult s chain [Source:MGI Symbol;Acc:MGI:5474852]	-
ENSMUSG00000025608	255.239	213.715	329.221	527.409	764.132	545.437	-1.19628	6.51523e-06	0.00150361	Podxl	6	31519488	31563981	-	5488	protein_coding	podocalyxin-like [Source:MGI Symbol;Acc:MGI:1351317]	-
ENSMUSG00000038415	367.406	119.05	813.278	76.5033	87.2785	109.308	2.25552	7.25658e-06	0.00163063	Foxq1	13	31556134	31560976	+	4843	protein_coding	forkhead box Q1 [Source:MGI Symbol;Acc:MGI:1298228]	Fork
ENSMUSG00000060317	758.848	451.815	1325.63	321.082	253.82	284.864	1.56446	8.7525e-06	0.00194124	Acnat2	4	49379840	49408151	-	1744	protein_coding	acyl-coenzyme A amino acid N-acyltransferase 2 [Source:MGI Symbol;Acc:MGI:2444345]	-
ENSMUSG00000059213	8.01197	11.4747	10.8026	47.5248	46.311	40.8525	-2.14798	9.27184e-06	0.00203006	Ddn	15	98803777	98809490	-	3781	protein_coding	dendrin [Source:MGI Symbol;Acc:MGI:108101]	-
ENSMUSG00000115483	201.444	71.7166	59.6712	30.1377	14.2495	23.1866	2.30526	9.71464e-06	0.00210008	Gm9732	14	43275036	43306011	+	2661	protein_coding	predicted gene 9732 [Source:MGI Symbol;Acc:MGI:3796514]	-
ENSMUSG00000026303	121.324	93.2316	123.972	35.9334	50.764	33.1237	1.49633	1.02977e-05	0.0021983	Mlph	1	90915085	90951142	+	5357	protein_coding	melanophilin [Source:MGI Symbol;Acc:MGI:2176380]	-
ENSMUSG00000006585	78.9752	136.262	149.178	44.0473	40.9674	37.5402	1.57799	1.07168e-05	0.0022562	Cdt1	8	122568015	122573554	+	3140	protein_coding	chromatin licensing and DNA replication factor 1 [Source:MGI Symbol;Acc:MGI:1914427]	-
ENSMUSG00000035258	41.2044	15.7777	7.2017	93.8904	96.1844	122.558	-2.32498	1.08331e-05	0.0022562	Abi3bp	16	56477878	56690135	+	7416	protein_coding	ABI gene family, member 3 (NESH) binding protein [Source:MGI Symbol;Acc:MGI:2444583]	-
ENSMUSG00000057425	1500.53	1184.76	1032.93	430.041	92.622	449.378	1.93705	1.19531e-05	0.00245946	Ugt2b37	5	87240493	87254804	-	1894	protein_coding	UDP glucuronosyltransferase 2 family, polypeptide B37 [Source:MGI Symbol;Acc:MGI:2148239]	-
ENSMUSG00000031461	6.86741	5.73733	7.71611	35.9334	53.4358	27.6031	-2.49899	1.23086e-05	0.00250246	Myom2	8	15057653	15133541	+	8853	protein_coding	myomesin 2 [Source:MGI Symbol;Acc:MGI:1328358]	-
ENSMUSG00000066170	53.7947	107.575	93.1077	19.7054	31.1709	12.1454	1.99868	1.33113e-05	0.00267447	E230001N04Rik	17	28522720	28525398	+	2679	lincRNA	RIKEN cDNA E230001N04 gene [Source:MGI Symbol;Acc:MGI:2443549]	-
ENSMUSG00000044863	18.3131	15.7777	33.4365	0	0	1.10412	5.93345	1.36345e-05	0.00270755	Defb36	2	152604327	152612729	+	468	protein_coding	defensin beta 36 [Source:MGI Symbol;Acc:MGI:2385956]	-
ENSMUSG00000025352	22.8914	17.212	25.206	63.7527	65.0135	85.0175	-1.68223	1.79594e-05	0.00349572	Gdf11	10	128882295	128891718	-	4062	protein_coding	growth differentiation factor 11 [Source:MGI Symbol;Acc:MGI:1338027]	-
ENSMUSG00000042306	85.8426	17.212	49.8975	5.7957	8.01537	8.83298	2.75796	1.80129e-05	0.00349572	S100a14	3	90526856	90528837	+	1727	protein_coding	S100 calcium binding protein A14 [Source:MGI Symbol;Acc:MGI:1913416]	-
ENSMUSG00000009281	751.981	1024.11	751.034	426.564	150.511	329.029	1.48124	1.992e-05	0.00373318	Rarres2	6	48569696	48572789	-	2656	protein_coding	retinoic acid receptor responder (tazarotene induced) 2 [Source:MGI Symbol;Acc:MGI:1918910]	-
ENSMUSG00000004988	526.501	433.168	334.879	596.957	1412.49	1694.83	-1.51874	1.99355e-05	0.00373318	Fxyd4	6	117933559	117937692	-	1957	protein_coding	FXYD domain-containing ion transport regulator 4 [Source:MGI Symbol;Acc:MGI:1889005]	-
ENSMUSG00000037855	93.8546	134.827	48.8687	20.8645	20.4837	29.8113	1.94936	2.00457e-05	0.00373318	Zfp365	10	67886103	67912662	-	5205	protein_coding	zinc finger protein 365 [Source:MGI Symbol;Acc:MGI:2143676]	-
ENSMUSG00000095079	18127.7	14515.4	11510.9	8102.39	5948.29	3460.32	1.33424	2.0141e-05	0.00373318	Igha	12	113254830	113260236	-	2668	IG_C_gene	immunoglobulin heavy constant alpha [Source:MGI Symbol;Acc:MGI:96444]	-
ENSMUSG00000036103	161.384	111.878	74.0746	265.443	274.304	355.528	-1.37803	2.03294e-05	0.00373318	Colec12	18	9707648	9877995	+	3322	protein_coding	collectin sub-family member 12 [Source:MGI Symbol;Acc:MGI:2152907]	-
ENSMUSG00000032172	103.011	91.7972	54.5272	16.228	18.7025	33.1237	1.86446	2.36117e-05	0.0042898	Olfm2	9	20667690	20746349	-	2665	protein_coding	olfactomedin 2 [Source:MGI Symbol;Acc:MGI:3045350]	-
ENSMUSG00000030359	1479.93	1501.75	1070.48	805.603	596.7	478.085	1.10687	2.40966e-05	0.00429588	Pzp	6	128483567	128526720	-	6414	protein_coding	PZP, alpha-2-macroglobulin like [Source:MGI Symbol;Acc:MGI:87854]	-
ENSMUSG00000042750	42.349	45.8986	74.0746	10.4323	17.8119	8.83298	2.12804	2.41483e-05	0.00429588	Bex2	X	136066564	136068236	-	903	protein_coding	brain expressed X-linked 2 [Source:MGI Symbol;Acc:MGI:1338017]	-
ENSMUSG00000028698	67.5295	50.2016	47.8399	114.755	132.699	168.931	-1.33816	2.53491e-05	0.00445524	Pik3r3	4	116221618	116303056	+	5300	protein_coding	phosphoinositide-3-kinase regulatory subunit 3 [Source:MGI Symbol;Acc:MGI:109277]	-
ENSMUSG00000102997	11.4457	38.727	25.206	1.15914	0.890596	0	5.17883	2.55658e-05	0.00445524	Gm17244	4	123113349	123116764	-	3416	TEC	predicted gene, 17244 [Source:MGI Symbol;Acc:MGI:4936878]	-
ENSMUSG00000030785	3.4337	8.60599	9.25933	64.9119	41.858	23.1866	-2.57276	2.72192e-05	0.00467043	Cox6a2	7	128205435	128206387	-	680	protein_coding	cytochrome c oxidase subunit 6A2 [Source:MGI Symbol;Acc:MGI:104649]	-
ENSMUSG00000053303	564.272	212.281	532.411	194.736	40.0768	65.1432	2.13192	2.73477e-05	0.00467043	Slc22a26	19	7781041	7802667	-	2949	protein_coding	solute carrier family 22 (organic cation transporter), member 26 [Source:MGI Symbol;Acc:MGI:2385316]	-
ENSMUSG00000022945	51.5056	96.1002	69.445	23.1828	22.2649	19.8742	1.72485	2.94617e-05	0.00498165	Chaf1b	16	93883901	93906115	+	4681	protein_coding	chromatin assembly factor 1, subunit B (p60) [Source:MGI Symbol;Acc:MGI:1314881]	-
ENSMUSG00000046213	51.5056	68.8479	100.309	22.0237	24.9367	17.666	1.78113	3.11056e-05	0.00520806	Cym	3	107211293	107221732	-	1236	protein_coding	chymosin [Source:MGI Symbol;Acc:MGI:2684977]	-
ENSMUSG00000023067	165.962	110.444	246.915	55.6388	66.7947	68.4556	1.46557	3.22247e-05	0.00534304	Cdkn1a	17	29090976	29100727	+	3553	protein_coding	cyclin-dependent kinase inhibitor 1A (P21) [Source:MGI Symbol;Acc:MGI:104556]	-
ENSMUSG00000037005	141.926	94.6659	102.367	52.1613	36.5145	20.9783	1.62995	3.2907e-05	0.00540371	Xpnpep2	X	48108725	48136981	+	4878	protein_coding	X-prolyl aminopeptidase (aminopeptidase P) 2, membrane-bound [Source:MGI Symbol;Acc:MGI:2180001]	-
ENSMUSG00000022894	106.445	104.706	41.667	238.783	214.634	250.636	-1.5008	3.55183e-05	0.00577696	Adamts5	16	85856173	85901828	-	10791	protein_coding	a disintegrin-like and metallopeptidase (reprolysin type) with thrombospondin type 1 motif, 5 (aggrecanase-2) [Source:MGI Symbol;Acc:MGI:1346321]	-
ENSMUSG00000074896	77.8306	60.2419	29.3212	86.9356	308.146	241.803	-1.947	4.02499e-05	0.00642418	Ifit3	19	34583531	34588731	+	1745	protein_coding	interferon-induced protein with tetratricopeptide repeats 3 [Source:MGI Symbol;Acc:MGI:1101055]	-
ENSMUSG00000085620	36.6262	2.86866	32.4077	1.15914	0	0	6.01729	4.10558e-05	0.00643258	G630018N14Rik	13	31349901	31408922	-	6503	lincRNA	RIKEN cDNA G630018N14 gene [Source:MGI Symbol;Acc:MGI:3041239]	-
ENSMUSG00000089678	172.83	467.592	248.973	955.132	779.272	633.766	-1.41771	4.51473e-05	0.00700933	Agxt2	15	10358532	10410153	+	3165	protein_coding	alanine-glyoxylate aminotransferase 2 [Source:MGI Symbol;Acc:MGI:2146052]	-
ENSMUSG00000035385	33.1925	127.656	41.1526	8.11398	12.4684	16.5618	2.42404	4.71669e-05	0.0072569	Ccl2	11	82035571	82037453	+	1138	protein_coding	chemokine (C-C motif) ligand 2 [Source:MGI Symbol;Acc:MGI:98259]	-
ENSMUSG00000108884	199.155	301.21	297.327	147.211	106.872	99.3711	1.1777	4.99823e-05	0.00758365	Gm45792	7	119626519	119631058	-	4268	antisense	predicted gene 45792 [Source:MGI Symbol;Acc:MGI:5804907]	-
ENSMUSG00000028251	42.349	31.5553	38.0661	128.665	76.5913	100.475	-1.43849	5.01787e-05	0.00758365	Tstd3	4	21757382	21767212	-	1588	protein_coding	thiosulfate sulfurtransferase (rhodanese)-like domain containing 3 [Source:MGI Symbol;Acc:MGI:1924282]	-
ENSMUSG00000020427	1390.65	998.295	459.366	2808.6	2227.38	2427.97	-1.39178	5.49892e-05	0.00823776	Igfbp3	11	7206086	7213923	-	3130	protein_coding	insulin-like growth factor binding protein 3 [Source:MGI Symbol;Acc:MGI:96438]	-
ENSMUSG00000041538	9.15654	5.73733	3.08644	23.1828	32.9521	44.1649	-2.56398	6.256e-05	0.00909138	H2-Ob	17	34238903	34245907	+	3153	protein_coding	histocompatibility 2, O region beta locus [Source:MGI Symbol;Acc:MGI:95925]	-
ENSMUSG00000029231	254.094	116.181	69.445	316.445	543.264	546.541	-1.68474	6.28166e-05	0.00909138	Pdgfra	5	75152292	75198215	+	10024	protein_coding	platelet derived growth factor receptor, alpha polypeptide [Source:MGI Symbol;Acc:MGI:97530]	-
ENSMUSG00000034227	20.6022	32.9896	39.0949	6.95484	5.34358	1.10412	2.79571	6.39471e-05	0.00917722	Foxj1	11	116330704	116335399	-	2623	protein_coding	forkhead box J1 [Source:MGI Symbol;Acc:MGI:1347474]	Fork
ENSMUSG00000091345	1.14457	5.73733	0.514407	12.7505	19.5931	51.8938	-3.76538	6.61121e-05	0.00929767	Col6a5	9	105856078	105960643	-	9413	protein_coding	collagen, type VI, alpha 5 [Source:MGI Symbol;Acc:MGI:3648134]	-
ENSMUSG00000060639	43.4936	32.9896	36.0085	115.914	100.637	76.1845	-1.37931	6.61338e-05	0.00929767	Hist1h4i	13	22040636	22041362	-	727	protein_coding	histone cluster 1, H4i [Source:MGI Symbol;Acc:MGI:2448432]	-
ENSMUSG00000002870	96.1437	170.685	158.437	48.6839	64.1229	55.2061	1.33692	6.64197e-05	0.00929767	Mcm2	6	88883474	88898780	-	6956	protein_coding	minichromosome maintenance complex component 2 [Source:MGI Symbol;Acc:MGI:105380]	-
ENSMUSG00000026205	200.299	130.524	281.381	77.6624	71.2477	93.8504	1.3464	6.83361e-05	0.00948816	Slc23a3	1	75125541	75133890	-	2167	protein_coding	solute carrier family 23 (nucleobase transporters), member 3 [Source:MGI Symbol;Acc:MGI:104516]	-
ENSMUSG00000089634	80.1197	50.2016	55.0416	142.574	146.948	135.807	-1.20164	7.37586e-05	0.0101585	Nat8b-ps	6	85932681	85933379	-	699	processed_pseudogene	N-acetyltransferase 8B, pseudogene [Source:MGI Symbol;Acc:MGI:3644831]	-
ENSMUSG00000054146	21.7468	5.73733	2.05763	45.2065	65.9041	64.0391	-2.63366	7.76838e-05	0.0106135	Krt15	11	100131758	100135928	-	1767	protein_coding	keratin 15 [Source:MGI Symbol;Acc:MGI:96689]	-
ENSMUSG00000113737	29.7588	12.909	27.778	0	0	4.41649	4.06249	8.31048e-05	0.0112163	BB123696	13	52729615	52757205	-	2306	lincRNA	expressed sequence BB123696 [Source:MGI Symbol;Acc:MGI:2145475]	-
ENSMUSG00000025981	226.624	269.654	125.001	462.497	431.049	515.625	-1.19313	8.34097e-05	0.0112163	Coq10b	1	55052770	55072702	+	4805	protein_coding	coenzyme Q10B [Source:MGI Symbol;Acc:MGI:1915126]	-
ENSMUSG00000001493	14.8794	15.7777	7.2017	42.8882	42.7486	55.2061	-1.96611	8.48114e-05	0.0113157	Meox1	11	101877510	101894374	-	2228	protein_coding	mesenchyme homeobox 1 [Source:MGI Symbol;Acc:MGI:103220]	Homeobox
ENSMUSG00000028339	167.107	107.575	80.7619	210.964	295.678	408.525	-1.37282	8.84083e-05	0.0117042	Col15a1	4	47208161	47313167	+	6349	protein_coding	collagen, type XV, alpha 1 [Source:MGI Symbol;Acc:MGI:88449]	-
ENSMUSG00000052396	13.7348	48.7673	15.9466	197.054	86.3879	60.7268	-2.17115	8.93078e-05	0.0117323	Mogat2	7	99219084	99238619	-	1835	protein_coding	monoacylglycerol O-acyltransferase 2 [Source:MGI Symbol;Acc:MGI:2663253]	-
ENSMUSG00000051985	80.1197	131.959	13.3746	19.7054	4.45298	3.31237	3.04345	9.13005e-05	0.0119025	Igfn1	1	135953578	136006342	-	8996	protein_coding	immunoglobulin-like and fibronectin type III domain containing 1 [Source:MGI Symbol;Acc:MGI:3045352]	-
ENSMUSG00000048087	456.683	127.656	309.673	100.845	117.559	73.9762	1.61333	9.24328e-05	0.0119588	Gm4737	16	46152985	46155077	-	2093	protein_coding	predicted gene 4737 [Source:MGI Symbol;Acc:MGI:3643647]	-
ENSMUSG00000048616	51.5056	5.73733	8.23051	0	0	1.10412	5.85913	9.88741e-05	0.0125516	Nog	11	89300638	89302332	-	1695	protein_coding	noggin [Source:MGI Symbol;Acc:MGI:104327]	-
ENSMUSG00000041797	36.6262	11.4747	14.4034	49.8431	87.2785	100.475	-1.9399	9.9219e-05	0.0125516	Abca9	11	110100749	110168196	-	8048	protein_coding	ATP-binding cassette, sub-family A (ABC1), member 9 [Source:MGI Symbol;Acc:MGI:2386796]	-
ENSMUSG00000087303	46.9273	120.484	20.5763	11.5914	13.3589	2.20825	2.76255	0.000100511	0.0126215	Lipo2	19	33719670	33769142	-	3562	protein_coding	lipase, member O2 [Source:MGI Symbol;Acc:MGI:3644466]	-
ENSMUSG00000050621	420.056	456.118	395.065	1918.38	393.644	1839.47	-1.70748	0.000105763	0.0130886	Rps27rt	9	114982366	114982739	-	374	protein_coding	ribosomal protein S27, retrogene [Source:MGI Symbol;Acc:MGI:3704345]	-
ENSMUSG00000032327	13.7348	38.727	42.1814	4.63656	3.56239	6.62474	2.697	0.000117532	0.0144404	Stra6	9	58063788	58153996	+	5829	protein_coding	stimulated by retinoic acid gene 6 [Source:MGI Symbol;Acc:MGI:107742]	-
ENSMUSG00000025892	3.4337	1.43433	0.514407	11.5914	32.9521	17.666	-3.71175	0.000119907	0.0146016	Gria4	9	4417896	4796234	-	6305	protein_coding	glutamate receptor, ionotropic, AMPA4 (alpha 4) [Source:MGI Symbol;Acc:MGI:95811]	-
ENSMUSG00000057069	10.3011	27.2523	19.0331	146.052	25.8273	98.2669	-2.26124	0.00012169	0.0146016	Ero1lb	13	12565874	12611396	+	6653	protein_coding	ERO1-like beta (S. cerevisiae) [Source:MGI Symbol;Acc:MGI:1914725]	-
ENSMUSG00000071042	62.9512	55.9389	41.667	100.845	133.589	141.328	-1.24654	0.000122084	0.0146016	Rasgrp3	17	75435905	75529043	+	4921	protein_coding	RAS, guanyl releasing protein 3 [Source:MGI Symbol;Acc:MGI:3028579]	-
ENSMUSG00000003585	114.457	152.039	86.4204	48.6839	45.4204	47.4773	1.30501	0.000122423	0.0146016	Sec14l2	11	4097039	4123415	-	3505	protein_coding	SEC14-like lipid binding 2 [Source:MGI Symbol;Acc:MGI:1915065]	-
ENSMUSG00000058216	28.6142	67.4136	26.7492	11.5914	5.34358	6.62474	2.3777	0.000123504	0.0146016	Gstp3	19	4057477	4059446	-	709	protein_coding	glutathione S-transferase pi 3 [Source:MGI Symbol;Acc:MGI:2385078]	-
ENSMUSG00000070639	99.5774	119.05	131.688	368.607	254.711	184.389	-1.19992	0.000127291	0.0148896	Lrrc8b	5	105415775	105490074	+	6726	protein_coding	leucine rich repeat containing 8 family, member B [Source:MGI Symbol;Acc:MGI:2141353]	-
ENSMUSG00000113241	14.8794	8.60599	25.206	0	0.890596	0	5.46694	0.000128602	0.0149223	Gm40663	13	7139127	7175925	-	1893	lincRNA	predicted gene, 40663 [Source:MGI Symbol;Acc:MGI:5623548]	-
ENSMUSG00000074768	29.7588	22.9493	15.9466	68.3893	57.8888	72.8721	-1.56903	0.000131175	0.0149347	Bhmt	13	93616675	93637961	-	5758	protein_coding	betaine-homocysteine methyltransferase [Source:MGI Symbol;Acc:MGI:1339972]	-
ENSMUSG00000004341	83.5535	32.9896	56.0704	2.31828	13.3589	18.7701	2.31813	0.000136661	0.0154411	Gpx6	13	21312125	21319624	+	1368	protein_coding	glutathione peroxidase 6 [Source:MGI Symbol;Acc:MGI:1922762]	-
ENSMUSG00000014030	1.14457	2.86866	0	17.3871	20.4837	15.4577	-4.15317	0.000137431	0.0154411	Pax5	4	44524757	44710487	-	8853	protein_coding	paired box 5 [Source:MGI Symbol;Acc:MGI:97489]	PAX
ENSMUSG00000014351	0	0	0	13.9097	9.79656	6.62474	-5.86002	0.000139912	0.0156171	Gip	11	96024545	96030831	+	687	protein_coding	gastric inhibitory polypeptide [Source:MGI Symbol;Acc:MGI:107504]	-
ENSMUSG00000039783	389.153	367.189	598.77	1190.44	824.692	802.697	-1.05083	0.00014827	0.0164425	Kmo	1	175620381	175662116	+	4724	protein_coding	kynurenine 3-monooxygenase (kynurenine 3-hydroxylase) [Source:MGI Symbol;Acc:MGI:2138151]	-
ENSMUSG00000036181	578.007	413.088	640.951	789.375	1226.35	1390.09	-1.05875	0.000153398	0.0168145	Hist1h1c	13	23738808	23740367	+	1560	protein_coding	histone cluster 1, H1c [Source:MGI Symbol;Acc:MGI:1931526]	-
ENSMUSG00000028864	19.4577	10.0403	1.02881	40.5699	59.67	82.8092	-2.66382	0.000153593	0.0168145	Hgf	5	16553495	16620152	+	7186	protein_coding	hepatocyte growth factor [Source:MGI Symbol;Acc:MGI:96079]	-
ENSMUSG00000005583	58.373	60.2419	43.2102	96.2087	133.589	144.64	-1.23027	0.000158619	0.0172541	Mef2c	13	83504034	83667080	+	15715	protein_coding	myocyte enhancer factor 2C [Source:MGI Symbol;Acc:MGI:99458]	SRF
ENSMUSG00000033585	106.445	96.1002	70.9882	26.6602	38.2956	39.7484	1.37094	0.00016067	0.0173666	Ndn	7	62346569	62350262	+	3694	protein_coding	necdin [Source:MGI Symbol;Acc:MGI:97290]	-
ENSMUSG00000024640	100.722	93.2316	79.7331	270.08	249.367	129.182	-1.25114	0.00017211	0.018183	Psat1	19	15904678	15947337	-	4254	protein_coding	phosphoserine aminotransferase 1 [Source:MGI Symbol;Acc:MGI:2183441]	-
ENSMUSG00000029752	141.926	283.998	104.939	70.7076	39.1862	68.4556	1.56891	0.000172119	0.018183	Asns	6	7675169	7693254	-	2735	protein_coding	asparagine synthetase [Source:MGI Symbol;Acc:MGI:1350929]	-
ENSMUSG00000074639	2427.63	1451.54	6402.83	746.487	852.301	1555.71	1.70539	0.000173304	0.018183	Rdh16f2	10	127866474	127877317	+	1265	protein_coding	RDH16 family member 2 [Source:MGI Symbol;Acc:MGI:3583955]	-
ENSMUSG00000037625	1.14457	0	0	3.47742	38.2956	8.83298	-5.62141	0.000177195	0.0183402	Cldn11	3	31149920	31164324	+	1870	protein_coding	claudin 11 [Source:MGI Symbol;Acc:MGI:106925]	-
ENSMUSG00000030268	201.444	228.059	30.8644	552.91	507.64	630.454	-1.88802	0.000179427	0.018437	Bcat1	6	144993835	145076184	-	9322	protein_coding	branched chain aminotransferase 1, cytosolic [Source:MGI Symbol;Acc:MGI:104861]	-
ENSMUSG00000041859	86.9872	150.605	106.482	30.1377	38.2956	59.6226	1.42078	0.00018029	0.018437	Mcm3	1	20802968	20820312	-	3752	protein_coding	minichromosome maintenance complex component 3 [Source:MGI Symbol;Acc:MGI:101845]	-
ENSMUSG00000022512	184.275	206.544	519.037	134.46	81.9349	103.788	1.5165	0.000192275	0.0195457	Cldn1	16	26356642	26371841	-	4841	protein_coding	claudin 1 [Source:MGI Symbol;Acc:MGI:1276109]	-
ENSMUSG00000026365	2097.99	1190.5	498.975	3086.79	3264.93	4360.18	-1.50109	0.000193993	0.0196036	Cfh	1	140084708	140183764	-	8383	protein_coding	complement component factor h [Source:MGI Symbol;Acc:MGI:88385]	-
ENSMUSG00000055632	73.2523	153.474	118.828	402.222	279.647	188.805	-1.33581	0.000199474	0.0199041	Hmcn2	2	31314415	31460738	+	16073	protein_coding	hemicentin 2 [Source:MGI Symbol;Acc:MGI:2677838]	-
ENSMUSG00000039987	35.4816	64.5449	34.9797	118.232	112.215	98.2669	-1.31393	0.000199775	0.0199041	Phtf2	5	20758663	20882124	-	6929	protein_coding	putative homeodomain transcription factor 2 [Source:MGI Symbol;Acc:MGI:1916020]	-
ENSMUSG00000038539	595.175	1028.42	209.364	184.303	155.854	240.699	1.65516	0.000202376	0.0199041	Atf5	7	44812256	44816658	-	1993	protein_coding	activating transcription factor 5 [Source:MGI Symbol;Acc:MGI:2141857]	TF_bZIP
ENSMUSG00000023013	1818.72	1223.49	3117.31	3120.41	7919.18	5366.04	-1.41241	0.000202417	0.0199041	Aqp2	15	99579055	99584547	+	1419	protein_coding	aquaporin 2 [Source:MGI Symbol;Acc:MGI:1096865]	-
ENSMUSG00000034164	46.9273	47.333	26.2348	88.0947	108.653	101.579	-1.34405	0.000202793	0.0199041	Emid1	11	5106265	5152257	-	2890	protein_coding	EMI domain containing 1 [Source:MGI Symbol;Acc:MGI:2155091]	-
ENSMUSG00000070645	730.234	677.005	550.416	1899.83	762.351	2041.52	-1.26519	0.000204255	0.019907	Ren1	1	133350510	133360325	+	1657	protein_coding	renin 1 structural [Source:MGI Symbol;Acc:MGI:97898]	-
ENSMUSG00000061947	97.2883	53.0703	92.0789	24.342	33.8427	29.8113	1.46728	0.000205155	0.019907	Serpina10	12	103614786	103631444	-	3498	protein_coding	serine (or cysteine) peptidase inhibitor, clade A (alpha-1 antiproteinase, antitrypsin), member 10 [Source:MGI Symbol;Acc:MGI:2667725]	-
ENSMUSG00000032332	146.505	100.403	146.092	55.6388	67.6853	52.9979	1.16018	0.000213847	0.020632	Col12a1	9	79598991	79718831	-	15228	protein_coding	collagen, type XII, alpha 1 [Source:MGI Symbol;Acc:MGI:88448]	-
ENSMUSG00000002265	361.683	239.533	191.359	142.574	96.1844	112.621	1.17233	0.000215347	0.020632	Peg3	7	6703892	6730431	-	13324	protein_coding	paternally expressed 3 [Source:MGI Symbol;Acc:MGI:104748]	zf-C2H2
ENSMUSG00000026355	36.6262	78.8883	52.9839	15.0688	19.5931	15.4577	1.73311	0.000216251	0.020632	Mcm6	1	128331590	128359664	-	4666	protein_coding	minichromosome maintenance complex component 6 [Source:MGI Symbol;Acc:MGI:1298227]	-
ENSMUSG00000024222	701.62	732.944	1420.79	410.336	510.312	374.298	1.1429	0.000219935	0.0208669	Fkbp5	17	28399094	28517527	-	9468	protein_coding	FK506 binding protein 5 [Source:MGI Symbol;Acc:MGI:104670]	-
ENSMUSG00000049580	80.1197	103.272	57.6136	159.961	157.636	219.72	-1.17712	0.000221161	0.0208673	Tsku	7	98350668	98361328	-	3050	protein_coding	tsukushi, small leucine rich proteoglycan [Source:MGI Symbol;Acc:MGI:2443855]	-
ENSMUSG00000043631	36.6262	27.2523	15.4322	74.185	61.4512	98.2669	-1.59608	0.000227881	0.0213832	Ecm2	13	49504810	49532789	+	5677	protein_coding	extracellular matrix protein 2, female organ and adipocyte specific [Source:MGI Symbol;Acc:MGI:3039578]	-
ENSMUSG00000024620	216.323	143.433	133.746	319.923	289.444	396.38	-1.03088	0.00023013	0.0214763	Pdgfrb	18	61045150	61085061	+	5478	protein_coding	platelet derived growth factor receptor, beta polypeptide [Source:MGI Symbol;Acc:MGI:97531]	-
ENSMUSG00000037477	56.0838	98.9689	62.2433	32.4559	23.1555	17.666	1.561	0.000243063	0.02256	Tbx10	19	3992752	3999511	+	1777	protein_coding	T-box 10 [Source:MGI Symbol;Acc:MGI:1261436]	T-box
ENSMUSG00000037254	2.28914	40.1613	10.2881	112.437	104.2	52.9979	-2.40751	0.000254895	0.0235302	Itih2	2	10094593	10131396	-	3315	protein_coding	inter-alpha trypsin inhibitor, heavy chain 2 [Source:MGI Symbol;Acc:MGI:96619]	-
ENSMUSG00000027022	8.01197	15.7777	6.17289	0	0	0	5.67443	0.000264864	0.0243191	Xirp2	2	67446002	67526614	+	11979	protein_coding	xin actin-binding repeat containing 2 [Source:MGI Symbol;Acc:MGI:2685198]	-
ENSMUSG00000109814	81.2643	58.8076	43.7246	15.0688	22.2649	22.0825	1.61158	0.000271054	0.0244626	Gm45847	7	123031415	123068305	+	2062	lincRNA	predicted gene 45847 [Source:MGI Symbol;Acc:MGI:5804962]	-
ENSMUSG00000029591	69.8186	61.6763	91.5645	12.7505	27.6085	34.2278	1.58446	0.000273544	0.0244626	Ung	5	114130386	114139323	+	5468	protein_coding	uracil DNA glycosylase [Source:MGI Symbol;Acc:MGI:109352]	-
ENSMUSG00000036655	3.4337	0	3.60085	23.1828	16.0307	23.1866	-2.98191	0.000273816	0.0244626	Colec11	12	28594173	28623377	-	1621	protein_coding	collectin sub-family member 11 [Source:MGI Symbol;Acc:MGI:1918943]	-
ENSMUSG00000055430	9.15654	17.212	6.17289	37.0925	48.0922	35.3319	-1.97889	0.000278138	0.0244626	Nap1l5	6	58905233	58907076	-	1844	protein_coding	nucleosome assembly protein 1-like 5 [Source:MGI Symbol;Acc:MGI:1923555]	-
ENSMUSG00000038602	33.1925	30.121	31.8932	96.2087	72.1383	67.3515	-1.30327	0.000278388	0.0244626	Slc35f1	10	52690533	53111622	+	4941	protein_coding	solute carrier family 35, member F1 [Source:MGI Symbol;Acc:MGI:2139810]	-
ENSMUSG00000074796	44.6381	27.2523	43.2102	69.5484	113.106	113.725	-1.34861	0.000278883	0.0244626	Slc4a11	2	130684113	130697519	-	4998	protein_coding	solute carrier family 4, sodium bicarbonate transporter-like, member 11 [Source:MGI Symbol;Acc:MGI:2138987]	-
ENSMUSG00000025431	11.4457	8.60599	8.23051	0	0	0	5.61257	0.000279051	0.0244626	Crisp1	17	40293758	40319207	-	1416	protein_coding	cysteine-rich secretory protein 1 [Source:MGI Symbol;Acc:MGI:102553]	-
ENSMUSG00000047246	43.4936	31.5553	18.0043	77.6624	73.9195	108.204	-1.51447	0.00029306	0.0254054	Hist1h2be	13	23583670	23621124	-	4446	protein_coding	histone cluster 1, H2be [Source:MGI Symbol;Acc:MGI:2448380]	-
ENSMUSG00000016763	16.0239	5.73733	6.17289	28.9785	44.5298	40.8525	-2.06649	0.000309746	0.0267164	Scube1	15	83604999	83725021	-	9829	protein_coding	signal peptide, CUB domain, EGF-like 1 [Source:MGI Symbol;Acc:MGI:1890616]	-
ENSMUSG00000058057	60.6621	40.1613	134.26	17.3871	19.5931	29.8113	1.83794	0.000326453	0.0280159	Mettl7a3	15	100334929	100340375	+	1652	protein_coding	methyltransferase like 7A3 [Source:MGI Symbol;Acc:MGI:3710670]	-
ENSMUSG00000090386	77.8306	96.1002	30.8644	193.576	172.776	167.827	-1.41236	0.000335846	0.0286779	Mir99ahg	16	77236317	77773427	+	14303	processed_transcript	Mir99a and Mirlet7c-1 host gene (non-protein coding) [Source:MGI Symbol;Acc:MGI:1919929]	-
ENSMUSG00000050777	1272.76	1009.77	2679.55	718.667	772.147	651.432	1.21346	0.000337805	0.0287017	Tmem37	1	120067377	120074074	-	1311	protein_coding	transmembrane protein 37 [Source:MGI Symbol;Acc:MGI:2157899]	-
ENSMUSG00000001334	9.15654	8.60599	4.11526	51.0022	19.5931	30.9154	-2.28001	0.000342856	0.0288438	Fndc5	4	129136999	129144593	+	2763	protein_coding	fibronectin type III domain containing 5 [Source:MGI Symbol;Acc:MGI:1917614]	-
ENSMUSG00000049744	115.601	186.463	521.094	104.323	83.7161	68.4556	1.69017	0.000347511	0.0289502	Arhgap15	2	43748824	44395953	+	8818	protein_coding	Rho GTPase activating protein 15 [Source:MGI Symbol;Acc:MGI:1923367]	-
ENSMUSG00000020303	88.1317	53.0703	133.746	22.0237	16.0307	45.269	1.74358	0.000353594	0.0291495	Stc2	11	31357307	31370074	-	5175	protein_coding	stanniocalcin 2 [Source:MGI Symbol;Acc:MGI:1316731]	-
ENSMUSG00000037624	24.0359	28.6866	9.77374	35.9334	109.543	80.601	-1.90914	0.00035485	0.0291495	Kcnk2	1	189207930	189402273	-	4943	protein_coding	potassium channel, subfamily K, member 2 [Source:MGI Symbol;Acc:MGI:109366]	-
ENSMUSG00000078670	111.023	101.838	101.338	135.619	299.24	281.551	-1.19189	0.00035673	0.0291495	Fam174b	7	73740302	73776919	+	3262	protein_coding	family with sequence similarity 174, member B [Source:MGI Symbol;Acc:MGI:3698178]	-
ENSMUSG00000003452	28.6142	17.212	28.8068	79.9807	73.0289	52.9979	-1.43806	0.000359508	0.0292366	Bicd1	6	149408886	149563329	+	27373	protein_coding	BICD cargo adaptor 1 [Source:MGI Symbol;Acc:MGI:1101760]	-
ENSMUSG00000054690	370.84	228.059	169.24	408.018	658.151	664.682	-1.17696	0.000366762	0.0296851	Emcn	3	137341067	137432185	+	5409	protein_coding	endomucin [Source:MGI Symbol;Acc:MGI:1891716]	-
ENSMUSG00000015243	140.782	157.777	272.636	88.0947	81.9349	86.1216	1.16874	0.000369939	0.0296871	Abca1	4	53030787	53159895	-	10363	protein_coding	ATP-binding cassette, sub-family A (ABC1), member 1 [Source:MGI Symbol;Acc:MGI:99607]	-
ENSMUSG00000116903	2.28914	2.86866	1.02881	16.228	18.7025	15.4577	-3.18454	0.00037301	0.0297116	AC161607.1	16	42884370	42912065	-	2525	antisense	novel transcript, antisense to Zbtb20	-
ENSMUSG00000059027	6.86741	47.333	16.9754	175.03	66.7947	64.0391	-2.13582	0.000374049	0.0297116	9630013D21Rik	4	109651529	109657853	-	3142	processed_transcript	RIKEN cDNA 9630013D21 gene [Source:MGI Symbol;Acc:MGI:2442649]	-
ENSMUSG00000034488	0	0	0	3.47742	12.4684	11.0412	-5.69986	0.000401064	0.03171	Edil3	13	88821472	89323223	+	13677	protein_coding	EGF-like repeats and discoidin I-like domains 3 [Source:MGI Symbol;Acc:MGI:1329025]	-
ENSMUSG00000026348	286.142	413.088	431.073	1374.74	696.446	555.374	-1.21502	0.000406748	0.0320113	Acmsd	1	127729413	127767978	+	2831	protein_coding	amino carboxymuconate semialdehyde decarboxylase [Source:MGI Symbol;Acc:MGI:2386323]	-
ENSMUSG00000028078	5.72284	4.303	2.05763	15.0688	17.8119	40.8525	-2.69948	0.000455976	0.0357209	Dclk2	3	86786151	86920852	-	10553	protein_coding	doublecortin-like kinase 2 [Source:MGI Symbol;Acc:MGI:1918012]	-
ENSMUSG00000043079	200.299	167.817	112.655	271.239	389.191	310.259	-1.02485	0.000471258	0.0366406	Synpo	18	60593973	60660142	-	9533	protein_coding	synaptopodin [Source:MGI Symbol;Acc:MGI:1099446]	-
ENSMUSG00000037490	13.7348	20.0806	17.4898	57.957	48.0922	41.9567	-1.53165	0.000472007	0.0366406	Slc2a12	10	22645011	22704285	+	4237	protein_coding	solute carrier family 2 (facilitated glucose transporter), member 12 [Source:MGI Symbol;Acc:MGI:3052471]	-
ENSMUSG00000002033	1.14457	0	0.514407	18.5463	17.8119	5.52061	-4.59503	0.000477839	0.0369255	Cd3g	9	44969572	44980431	-	3269	protein_coding	CD3 antigen, gamma polypeptide [Source:MGI Symbol;Acc:MGI:88333]	-
ENSMUSG00000025270	21.7468	14.3433	9.25933	99.6861	32.9521	40.8525	-1.96351	0.000501524	0.0384082	Alas2	X	150547375	150570638	+	2403	protein_coding	aminolevulinic acid synthase 2, erythroid [Source:MGI Symbol;Acc:MGI:87990]	-
ENSMUSG00000026896	30.9033	25.818	40.6382	74.185	83.7161	78.3927	-1.2484	0.000518567	0.0395361	Ifih1	2	62595798	62646255	-	8165	protein_coding	interferon induced with helicase C domain 1 [Source:MGI Symbol;Acc:MGI:1918836]	-
ENSMUSG00000091972	135.059	76.0196	33.9509	121.71	260.945	429.504	-1.74051	0.000529289	0.0399964	Tmem207	16	26503656	26526769	-	2690	protein_coding	transmembrane protein 207 [Source:MGI Symbol;Acc:MGI:2685386]	-
ENSMUSG00000052013	0	4.303	6.68729	16.228	33.8427	28.7072	-2.72671	0.000543742	0.0405504	Btla	16	45224315	45257670	+	3396	protein_coding	B and T lymphocyte associated [Source:MGI Symbol;Acc:MGI:2658978]	-
ENSMUSG00000028369	109.879	60.2419	21.0907	170.394	170.995	250.636	-1.64929	0.000554619	0.0408267	Svep1	4	58042442	58206859	-	16117	protein_coding	sushi, von Willebrand factor type A, EGF and pentraxin domain containing 1 [Source:MGI Symbol;Acc:MGI:1928849]	-
ENSMUSG00000073409	59.5175	37.2926	15.9466	226.032	103.309	66.2474	-1.83237	0.000578965	0.0420498	H2-Q6	17	35424850	35430055	+	2085	protein_coding	histocompatibility 2, Q region locus 6 [Source:MGI Symbol;Acc:MGI:95935]	-
ENSMUSG00000047507	14.8794	10.0403	7.71611	26.6602	46.311	40.8525	-1.84363	0.000583006	0.0420498	Baiap3	17	25242659	25256364	-	5112	protein_coding	BAI1-associated protein 3 [Source:MGI Symbol;Acc:MGI:2685783]	-
ENSMUSG00000071708	133.914	199.372	174.898	483.362	333.083	244.011	-1.06173	0.000596856	0.042801	Sms	X	157443855	157492287	-	6010	protein_coding	spermine synthase [Source:MGI Symbol;Acc:MGI:109490]	-
ENSMUSG00000032218	14.8794	18.6463	22.1195	3.47742	0.890596	3.31237	2.91312	0.000598984	0.042801	Ccnb2	9	70407692	70421547	-	1531	protein_coding	cyclin B2 [Source:MGI Symbol;Acc:MGI:88311]	-
ENSMUSG00000020469	1.14457	1.43433	0.514407	16.228	6.23418	20.9783	-3.98052	0.000605841	0.0431106	Myl7	11	5896637	5898782	-	590	protein_coding	myosin, light polypeptide 7, regulatory [Source:MGI Symbol;Acc:MGI:107495]	-
ENSMUSG00000001228	32.0479	41.5956	58.6424	13.9097	16.9213	5.52061	1.86457	0.000608706	0.0431348	Uhrf1	17	56303321	56323486	+	4259	protein_coding	ubiquitin-like, containing PHD and RING finger domains, 1 [Source:MGI Symbol;Acc:MGI:1338889]	-
ENSMUSG00000026535	8.01197	8.60599	6.68729	28.9785	30.2803	27.6031	-1.9282	0.000624978	0.0441049	Ifi202b	1	173962568	173982744	-	1697	protein_coding	interferon activated gene 202B [Source:MGI Symbol;Acc:MGI:1347083]	-
ENSMUSG00000045672	863.004	585.207	300.414	1535.86	1114.14	1274.16	-1.16898	0.000655017	0.0460345	Col27a1	4	63214004	63334991	+	13022	protein_coding	collagen, type XXVII, alpha 1 [Source:MGI Symbol;Acc:MGI:2672118]	-
ENSMUSG00000116996	37.7707	43.03	53.4983	19.7054	11.5778	13.2495	1.61493	0.000663109	0.0464122	AC154540.3	16	23034032	23034524	+	493	processed_pseudogene	tryptophan rich basic protein (Wrb) pseudogene	-
ENSMUSG00000091971	19.4577	10.0403	18.5187	185.463	39.1862	20.9783	-2.33502	0.000684664	0.0477252	Hspa1a	17	34969190	34972156	-	2967	protein_coding	heat shock protein 1A [Source:MGI Symbol;Acc:MGI:96244]	-
ENSMUSG00000050315	21.7468	11.4747	12.3458	32.4559	43.6392	75.0804	-1.74051	0.000708954	0.0492175	Synpo2	3	123076519	123236149	-	13138	protein_coding	synaptopodin 2 [Source:MGI Symbol;Acc:MGI:2153070]	-
ENSMUSG00000095143	252.949	166.382	525.724	164.598	70.3571	110.412	1.46198	0.00071943	0.0497426	Hsd3b4	3	98499071	98510514	-	1637	protein_coding	hydroxy-delta-5-steroid dehydrogenase, 3 beta- and steroid delta-isomerase 4 [Source:MGI Symbol;Acc:MGI:96236]	-
ENSMUSG00000006398	20.6022	71.7166	33.4365	10.4323	10.6872	9.93711	1.99881	0.000749536	0.0514077	Cdc20	4	118432901	118437352	-	1868	protein_coding	cell division cycle 20 [Source:MGI Symbol;Acc:MGI:1859866]	-
ENSMUSG00000038217	25.1805	28.6866	16.461	73.0259	49.8734	59.6226	-1.41274	0.000758321	0.0515961	Tlcd2	11	75461715	75470899	+	1936	protein_coding	TLC domain containing 2 [Source:MGI Symbol;Acc:MGI:1917141]	-
ENSMUSG00000022595	28.6142	11.4747	5.14407	20.8645	97.075	91.6422	-2.25117	0.000784848	0.053189	Lypd2	15	74732247	74734329	-	679	protein_coding	Ly6/Plaur domain containing 2 [Source:MGI Symbol;Acc:MGI:1915561]	-
ENSMUSG00000052117	185.42	124.787	296.299	102.004	76.5913	90.5381	1.18551	0.000792041	0.0534643	D630039A03Rik	4	57908483	57916297	-	2830	protein_coding	RIKEN cDNA D630039A03 gene [Source:MGI Symbol;Acc:MGI:2442889]	-
ENSMUSG00000071550	13.7348	43.03	10.8026	4.63656	1.78119	2.20825	2.96466	0.000800427	0.0537727	Cfap44	16	44394796	44482428	+	8405	protein_coding	cilia and flagella associated protein 44 [Source:MGI Symbol;Acc:MGI:1277238]	-
ENSMUSG00000063286	28.6142	22.9493	15.9466	42.8882	79.2631	61.8309	-1.48093	0.000815562	0.0543127	Gm8995	7	106504239	106511671	-	7433	transcribed_unprocessed_pseudogene	predicted gene 8995 [Source:MGI Symbol;Acc:MGI:3644223]	-
ENSMUSG00000071551	371.985	147.736	395.579	149.529	102.419	138.015	1.23835	0.00081733	0.0543127	Akr1c19	13	4228700	4252843	+	5892	protein_coding	aldo-keto reductase family 1, member C19 [Source:MGI Symbol;Acc:MGI:2653678]	-
ENSMUSG00000000567	17.1685	15.7777	31.8932	4.63656	2.67179	4.41649	2.51514	0.000834434	0.0551755	Sox9	11	112782224	112787760	+	4135	protein_coding	SRY (sex determining region Y)-box 9 [Source:MGI Symbol;Acc:MGI:98371]	HMG
ENSMUSG00000019124	38.9153	34.424	21.6051	55.6388	95.2938	86.1216	-1.35303	0.000837271	0.0551755	Scrn1	6	54501173	54566489	-	8613	protein_coding	secernin 1 [Source:MGI Symbol;Acc:MGI:1917188]	-
ENSMUSG00000024866	4688.15	9816.57	7169.29	18363.1	13743.7	11263.2	-1.00083	0.000840006	0.0551755	Acy3	19	3986661	3990007	+	1505	protein_coding	aspartoacylase (aminoacylase) 3 [Source:MGI Symbol;Acc:MGI:1918920]	-
ENSMUSG00000086706	83.5535	190.766	85.906	402.222	297.459	184.389	-1.30747	0.000856644	0.0560527	Gm15848	1	130809977	130824084	-	1066	antisense	predicted gene 15848 [Source:MGI Symbol;Acc:MGI:3802054]	-
ENSMUSG00000022346	80.1197	87.4942	77.6755	35.9334	43.6392	30.9154	1.14074	0.000890861	0.0578484	Myc	15	61985391	61990374	+	2717	protein_coding	myelocytomatosis oncogene [Source:MGI Symbol;Acc:MGI:97250]	bHLH
ENSMUSG00000005220	38.9153	28.6866	38.0661	59.1162	65.9041	209.783	-1.65476	0.000899578	0.0581932	Corin	5	72300025	72504473	-	5400	protein_coding	corin [Source:MGI Symbol;Acc:MGI:1349451]	-
ENSMUSG00000025488	16.0239	41.5956	4.62966	75.3441	44.5298	147.952	-2.16261	0.000929847	0.0598573	Cox8b	7	140898945	140900446	-	360	protein_coding	cytochrome c oxidase subunit 8B [Source:MGI Symbol;Acc:MGI:105958]	-
ENSMUSG00000039304	144.216	90.3629	93.1077	156.484	231.555	324.612	-1.12376	0.000963249	0.0613819	Tnfsf10	3	27317028	27342427	+	5266	protein_coding	tumor necrosis factor (ligand) superfamily, member 10 [Source:MGI Symbol;Acc:MGI:107414]	-
ENSMUSG00000058914	105.3	314.119	123.972	593.48	368.707	380.922	-1.31445	0.000971651	0.0614819	C1qtnf3	15	10952332	10980150	+	2557	protein_coding	C1q and tumor necrosis factor related protein 3 [Source:MGI Symbol;Acc:MGI:1932136]	-
ENSMUSG00000041708	322.768	530.703	76.1323	134.46	81.9349	51.8938	1.78883	0.000972017	0.0614819	Mpped1	15	83779467	83858494	+	4295	protein_coding	metallophosphoesterase domain containing 1 [Source:MGI Symbol;Acc:MGI:106316]	-
ENSMUSG00000051483	826.378	499.147	1321	354.697	345.551	511.209	1.13054	0.000981513	0.061626	Cbr1	16	93605853	93610505	+	2554	protein_coding	carbonyl reductase 1 [Source:MGI Symbol;Acc:MGI:88284]	-
ENSMUSG00000027533	121.324	196.503	110.083	60.2753	76.5913	60.7268	1.10007	0.00102186	0.0634406	Fabp5	3	10012548	10016607	+	3567	protein_coding	fatty acid binding protein 5, epidermal [Source:MGI Symbol;Acc:MGI:101790]	-
ENSMUSG00000036330	307.889	562.258	472.226	1346.92	799.756	659.161	-1.0638	0.00102899	0.0634406	Slc18a1	8	69037711	69089235	-	5401	protein_coding	solute carrier family 18 (vesicular monoamine), member 1 [Source:MGI Symbol;Acc:MGI:106684]	-
ENSMUSG00000100252	0	2.86866	1.02881	44.0473	6.23418	5.52061	-3.94936	0.00103741	0.06373	Mir124-2hg	3	17789921	17808970	+	6013	lincRNA	Mir124-2 host gene (non-protein coding) [Source:MGI Symbol;Acc:MGI:1917691]	-
ENSMUSG00000021765	21.7468	25.818	27.2636	34.7742	68.5759	126.974	-1.61674	0.00104537	0.0639886	Fst	13	114452290	114458951	-	4589	protein_coding	follistatin [Source:MGI Symbol;Acc:MGI:95586]	-
ENSMUSG00000002020	30.9033	43.03	29.8356	4.63656	7.12477	15.4577	1.92405	0.00105286	0.0640963	Ltbp2	12	84783212	84876532	-	8184	protein_coding	latent transforming growth factor beta binding protein 2 [Source:MGI Symbol;Acc:MGI:99502]	-
ENSMUSG00000022236	18.3131	35.8583	30.35	90.413	64.1229	58.5185	-1.33345	0.00105464	0.0640963	Ropn1l	15	31441211	31453737	-	957	protein_coding	ropporin 1-like [Source:MGI Symbol;Acc:MGI:2182357]	-
ENSMUSG00000074206	21.7468	24.3836	2.57204	0	0.890596	1.10412	4.53644	0.0010839	0.0654265	Adh6b	3	138341775	138358861	+	4669	protein_coding	alcohol dehydrogenase 6B (class V) [Source:MGI Symbol;Acc:MGI:2446626]	-
ENSMUSG00000028542	14.8794	43.03	80.2475	10.4323	8.01537	14.3536	2.10157	0.00108519	0.0654265	Slc6a9	4	117834506	117875198	+	5141	protein_coding	solute carrier family 6 (neurotransmitter transporter, glycine), member 9 [Source:MGI Symbol;Acc:MGI:95760]	-
ENSMUSG00000030483	5.72284	27.2523	12.8602	2.31828	0	0	4.40264	0.00108801	0.0654265	Cyp2b10	7	25897620	25926624	+	2112	protein_coding	cytochrome P450, family 2, subfamily b, polypeptide 10 [Source:MGI Symbol;Acc:MGI:88598]	-
ENSMUSG00000024065	225.48	200.806	114.713	273.557	398.987	425.087	-1.03112	0.00111695	0.0669308	Ehd3	17	73804134	73832094	+	6558	protein_coding	EH-domain containing 3 [Source:MGI Symbol;Acc:MGI:1928900]	-
ENSMUSG00000038370	49.2164	31.5553	28.2924	76.5033	72.1383	105.996	-1.23607	0.00113801	0.0677177	Pcp4l1	1	171173262	171196268	-	1577	protein_coding	Purkinje cell protein 4-like 1 [Source:MGI Symbol;Acc:MGI:1913675]	-
ENSMUSG00000028838	53.7947	110.444	43.7246	22.0237	30.2803	7.72886	1.76699	0.00118031	0.0699909	Extl1	4	134356372	134383850	-	4333	protein_coding	exostoses (multiple)-like 1 [Source:MGI Symbol;Acc:MGI:1888742]	-
ENSMUSG00000070803	46.9273	83.1912	81.7907	28.9785	25.8273	32.0196	1.29412	0.00119042	0.0703457	Cited4	4	120666572	120667820	+	1249	protein_coding	Cbp/p300-interacting transactivator, with Glu/Asp-rich carboxy-terminal domain, 4 [Source:MGI Symbol;Acc:MGI:1861694]	-
ENSMUSG00000078920	27.4696	10.0403	13.3746	51.0022	61.4512	39.7484	-1.59075	0.00121786	0.0717193	Ifi47	11	49076587	49096974	+	2473	protein_coding	interferon gamma inducible protein 47 [Source:MGI Symbol;Acc:MGI:99448]	-
ENSMUSG00000032827	73.2523	78.8883	56.0704	111.278	131.808	175.556	-1.02299	0.00124108	0.0728031	Ppp1r9a	6	4902917	5165661	+	14531	protein_coding	protein phosphatase 1, regulatory subunit 9A [Source:MGI Symbol;Acc:MGI:2442401]	-
ENSMUSG00000019368	3.4337	12.909	7.2017	0	0	0	5.33835	0.0012454	0.0728031	Sec14l4	11	4031462	4048024	+	3487	protein_coding	SEC14-like lipid binding 4 [Source:MGI Symbol;Acc:MGI:2144095]	-
ENSMUSG00000064361	57.2284	78.8883	1.02881	4.63656	5.34358	5.52061	3.1286	0.00124905	0.0728031	mt-Tr	MT	9808	9875	+	68	Mt_tRNA	mitochondrially encoded tRNA arginine [Source:MGI Symbol;Acc:MGI:102476]	-
ENSMUSG00000050866	317.045	233.796	693.935	243.42	118.449	131.391	1.34263	0.00126627	0.0735558	Clrn3	7	135511466	135528654	-	3305	protein_coding	clarin 3 [Source:MGI Symbol;Acc:MGI:2142022]	-
ENSMUSG00000033355	38.9153	12.909	13.889	49.8431	59.67	91.6422	-1.62994	0.00130515	0.075267	Rtp4	16	23520291	23614222	+	2131	protein_coding	receptor transporter protein 4 [Source:MGI Symbol;Acc:MGI:1915025]	-
ENSMUSG00000048636	82.4089	50.2016	49.8975	17.3871	25.8273	26.4989	1.3783	0.00131115	0.075267	A730049H05Rik	6	92816478	92847174	+	3739	protein_coding	RIKEN cDNA A730049H05 gene [Source:MGI Symbol;Acc:MGI:1921766]	-
ENSMUSG00000075010	28.6142	31.5553	21.6051	53.3205	78.3725	60.7268	-1.26592	0.00134294	0.0767047	AW112010	19	11047617	11050566	-	770	lincRNA	expressed sequence AW112010 [Source:MGI Symbol;Acc:MGI:2147706]	-
ENSMUSG00000096798	5.72284	8.60599	5.65848	38.2516	21.3743	19.8742	-2.0249	0.00137826	0.0784596	Gm6309	5	146167976	146170721	-	1154	protein_coding	predicted gene 6309 [Source:MGI Symbol;Acc:MGI:3643357]	-
ENSMUSG00000021747	56.0838	88.9286	82.8196	44.0473	24.0461	25.3948	1.2946	0.00140279	0.0793665	4930452B06Rik	14	8431192	8666240	-	3279	protein_coding	RIKEN cDNA 4930452B06 gene [Source:MGI Symbol;Acc:MGI:1926154]	-
ENSMUSG00000021390	163.673	110.444	23.1483	285.149	280.538	321.3	-1.59124	0.00142822	0.0804988	Ogn	13	49608046	49624501	+	2566	protein_coding	osteoglycin [Source:MGI Symbol;Acc:MGI:109278]	-
ENSMUSG00000040485	49.2164	32.9896	28.8068	13.9097	8.90596	12.1454	1.66881	0.00146799	0.082468	Lrrc52	1	167445669	167466780	-	1143	protein_coding	leucine rich repeat containing 52 [Source:MGI Symbol;Acc:MGI:1924118]	-
ENSMUSG00000085087	78.9752	91.7972	114.713	57.957	39.1862	32.0196	1.15661	0.00147381	0.0825239	Gm13528	2	33177902	33181881	+	410	antisense	predicted gene 13528 [Source:MGI Symbol;Acc:MGI:3651630]	-
ENSMUSG00000071226	33.1925	28.6866	27.2636	89.2538	48.9828	73.9762	-1.25252	0.00149048	0.0827812	Cecr2	6	120666369	120771190	+	17082	protein_coding	CECR2, histone acetyl-lysine reader [Source:MGI Symbol;Acc:MGI:1923799]	-
ENSMUSG00000039004	276.985	358.583	855.974	224.873	193.259	225.241	1.21852	0.00149295	0.0827812	Bmp6	13	38345107	38500302	+	3900	protein_coding	bone morphogenetic protein 6 [Source:MGI Symbol;Acc:MGI:88182]	-
ENSMUSG00000045287	66.3849	73.1509	111.626	132.142	205.728	179.972	-1.02765	0.00154446	0.0850848	Rtn4rl1	11	75193783	75267769	+	3525	protein_coding	reticulon 4 receptor-like 1 [Source:MGI Symbol;Acc:MGI:2661375]	-
ENSMUSG00000054662	107.589	88.9286	41.667	32.4559	24.9367	32.0196	1.40158	0.00156747	0.0857989	Ano9	7	141101212	141117806	-	4410	protein_coding	anoctamin 9 [Source:MGI Symbol;Acc:MGI:1918595]	-
ENSMUSG00000044338	11.4457	12.909	6.17289	25.5011	40.0768	33.1237	-1.76493	0.00157789	0.0860933	Aplnr	2	85136225	85139923	+	3699	protein_coding	apelin receptor [Source:MGI Symbol;Acc:MGI:1346086]	-
ENSMUSG00000021943	19.4577	12.909	5.65848	25.5011	50.764	52.9979	-1.82698	0.00162046	0.0878546	Gdf10	14	33923587	33937983	+	5210	protein_coding	growth differentiation factor 10 [Source:MGI Symbol;Acc:MGI:95684]	-
ENSMUSG00000057606	22.8914	8.60599	9.25933	1.15914	1.78119	0	3.73042	0.00167655	0.0903972	Colq	14	31523082	31591343	-	3803	protein_coding	collagen-like tail subunit (single strand of homotrimer) of asymmetric acetylcholinesterase [Source:MGI Symbol;Acc:MGI:1338761]	-
ENSMUSG00000024304	13.7348	12.909	11.317	46.3656	34.7333	29.8113	-1.55992	0.00167794	0.0903972	Cdh2	18	16588877	16809246	-	8066	protein_coding	cadherin 2 [Source:MGI Symbol;Acc:MGI:88355]	-
ENSMUSG00000023073	979.75	324.159	595.169	339.628	183.463	304.738	1.20002	0.00169605	0.0907999	Slc10a2	8	5083219	5105351	-	4152	protein_coding	solute carrier family 10, member 2 [Source:MGI Symbol;Acc:MGI:1201406]	-
ENSMUSG00000025461	86.9872	120.484	5.14407	0	3.56239	0	5.83252	0.00171464	0.0912961	Cd163l1	7	140218267	140231145	+	3851	protein_coding	CD163 molecule-like 1 [Source:MGI Symbol;Acc:MGI:2443796]	-
ENSMUSG00000024727	307.889	189.332	215.022	143.733	125.574	62.935	1.09944	0.00171601	0.0912961	Trpm6	19	18749983	18892510	+	6508	protein_coding	transient receptor potential cation channel, subfamily M, member 6 [Source:MGI Symbol;Acc:MGI:2675603]	-
ENSMUSG00000028937	326.202	153.474	299.899	150.688	110.434	123.662	1.02575	0.00174414	0.0919177	Acot7	4	152178134	152271855	+	2124	protein_coding	acyl-CoA thioesterase 7 [Source:MGI Symbol;Acc:MGI:1917275]	-
ENSMUSG00000021228	349.093	107.575	372.945	102.004	93.5126	141.328	1.30697	0.00175409	0.0919177	Acot3	12	84052144	84060402	+	3438	protein_coding	acyl-CoA thioesterase 3 [Source:MGI Symbol;Acc:MGI:2159619]	-
ENSMUSG00000025207	200.299	229.493	45.7822	558.706	421.252	315.779	-1.45715	0.00176312	0.0919177	Sema4g	19	44989101	45003397	+	4872	protein_coding	sema domain, immunoglobulin domain (Ig), transmembrane domain (TM) and short cytoplasmic domain, (semaphorin) 4G [Source:MGI Symbol;Acc:MGI:1347047]	-
ENSMUSG00000029636	108.734	154.908	45.2678	178.508	238.68	338.966	-1.31002	0.00180995	0.0931403	Wasf3	5	146384985	146473615	+	5196	protein_coding	WAS protein family, member 3 [Source:MGI Symbol;Acc:MGI:2658986]	-
ENSMUSG00000036764	278.13	537.874	872.949	1617	1295.82	897.652	-1.17078	0.00181067	0.0931403	Dnajc12	10	63382443	63410576	+	4476	protein_coding	DnaJ heat shock protein family (Hsp40) member C12 [Source:MGI Symbol;Acc:MGI:1353428]	-
ENSMUSG00000021364	37.7707	24.3836	57.6136	161.121	68.5759	89.4339	-1.37894	0.00183046	0.0934272	Elovl2	13	41182381	41220405	-	3966	protein_coding	elongation of very long chain fatty acids (FEN1/Elo2, SUR4/Elo3, yeast)-like 2 [Source:MGI Symbol;Acc:MGI:1858960]	-
ENSMUSG00000079834	12.5902	37.2926	32.9221	82.299	87.2785	51.8938	-1.41631	0.00185455	0.094262	Tmlhe	GL456233.1	159647	334183	+	2251	protein_coding	trimethyllysine hydroxylase, epsilon [Source:NCBI gene;Acc:192289]	-
ENSMUSG00000061959	263.251	697.085	332.307	1309.83	916.424	661.37	-1.16297	0.00187395	0.0947487	Ces1e	8	93201218	93229619	-	2189	protein_coding	carboxylesterase 1E [Source:MGI Symbol;Acc:MGI:95432]	-
ENSMUSG00000032292	1.14457	0	0.514407	0	17.8119	27.6031	-4.7051	0.00196559	0.0979853	Nr2e3	9	59942771	59960659	-	3369	protein_coding	nuclear receptor subfamily 2, group E, member 3 [Source:MGI Symbol;Acc:MGI:1346317]	RXR-like
ENSMUSG00000074715	841.257	999.729	1174.91	333.833	111.325	33.1237	2.65745	0.00197332	0.0979853	Ccl28	13	119623819	119654359	+	4844	protein_coding	chemokine (C-C motif) ligand 28 [Source:MGI Symbol;Acc:MGI:1861731]	-
ENSMUSG00000087006	68.6741	50.2016	46.2966	93.8904	100.637	145.744	-1.05051	0.00197371	0.0979853	Gm13889	2	93955810	93957201	-	1392	protein_coding	predicted gene 13889 [Source:MGI Symbol;Acc:MGI:3652053]	-
ENSMUSG00000061353	1444.44	636.843	515.436	1361.99	2290.61	2079.06	-1.14342	0.00199473	0.098739	Cxcl12	6	117168535	117181367	+	8176	protein_coding	chemokine (C-X-C motif) ligand 12 [Source:MGI Symbol;Acc:MGI:103556]	-
ENSMUSG00000027306	32.0479	24.3836	77.1611	9.27313	17.8119	11.0412	1.82397	0.00200045	0.098739	Nusap1	2	119618298	119651244	+	4059	protein_coding	nucleolar and spindle associated protein 1 [Source:MGI Symbol;Acc:MGI:2675669]	-
ENSMUSG00000026399	50.361	30.121	27.2636	104.323	80.1537	64.0391	-1.21863	0.00201611	0.0992251	Cd55	1	130439027	130462744	-	4853	protein_coding	CD55 molecule, decay accelerating factor for complement [Source:MGI Symbol;Acc:MGI:104850]	-
ENSMUSG00000040471	169.396	183.594	297.327	135.619	108.653	71.768	1.04916	0.00208951	0.102542	Ggt6	11	72435526	72438400	+	1818	protein_coding	gamma-glutamyltransferase 6 [Source:MGI Symbol;Acc:MGI:1918772]	-
ENSMUSG00000030724	3.4337	4.303	0	28.9785	15.1401	11.0412	-3.06121	0.00210381	0.102683	Cd19	7	126408450	126414889	-	3075	protein_coding	CD19 antigen [Source:MGI Symbol;Acc:MGI:88319]	-
ENSMUSG00000063434	3.4337	1.43433	4.11526	4.63656	26.7179	32.0196	-2.74191	0.0021044	0.102683	Sorcs3	19	48206025	48805505	+	5634	protein_coding	sortilin-related VPS10 domain containing receptor 3 [Source:MGI Symbol;Acc:MGI:1913923]	-
ENSMUSG00000075020	38.9153	17.212	16.9754	6.95484	6.23418	2.20825	2.23315	0.00213093	0.103387	Mir670hg	2	94160636	94264918	-	2768	lincRNA	MIR670 host gene (non-protein coding) [Source:MGI Symbol;Acc:MGI:3041234]	-
ENSMUSG00000076612	40.0599	10.0403	11.8314	20.8645	145.167	86.1216	-2.03954	0.00216175	0.104301	Ighg2c	12	113285325	113288932	-	1326	IG_C_gene	immunoglobulin heavy constant gamma 2C [Source:MGI Symbol;Acc:MGI:2686979]	-
ENSMUSG00000114441	3.4337	5.73733	3.60085	30.1377	8.01537	27.6031	-2.39603	0.002162	0.104301	Gm33472	14	59043995	59061063	-	3269	lincRNA	predicted gene, 33472 [Source:MGI Symbol;Acc:MGI:5592631]	-
ENSMUSG00000097715	70.9632	80.3226	92.5933	387.153	90.8408	164.514	-1.39132	0.00218936	0.105324	Gpr137b-ps	13	12615057	12650388	-	4716	transcribed_unprocessed_pseudogene	G protein-coupled receptor 137B, pseudogene [Source:MGI Symbol;Acc:MGI:3710533]	-
ENSMUSG00000046719	3.4337	0	1.54322	23.1828	23.1555	3.31237	-3.28172	0.00224236	0.107505	Nxph3	11	95509845	95514570	-	2099	protein_coding	neurexophilin 3 [Source:MGI Symbol;Acc:MGI:1336188]	-
ENSMUSG00000100426	21.7468	57.3733	7.2017	126.346	164.76	38.6443	-1.9774	0.00225368	0.107505	Gm4208	1	62821355	62832370	-	871	lincRNA	predicted gene 4208 [Source:MGI Symbol;Acc:MGI:3782384]	-
ENSMUSG00000070304	17.1685	14.3433	7.71611	30.1377	36.5145	48.5814	-1.60897	0.0022589	0.107505	Scn2b	9	45117782	45130070	+	4656	protein_coding	sodium channel, voltage-gated, type II, beta [Source:MGI Symbol;Acc:MGI:106921]	-
ENSMUSG00000028553	2.28914	1.43433	5.14407	18.5463	12.4684	24.2907	-2.48218	0.00225989	0.107505	Angptl3	4	99030954	99046111	+	3580	protein_coding	angiopoietin-like 3 [Source:MGI Symbol;Acc:MGI:1353627]	-
ENSMUSG00000031636	12.5902	18.6463	18.5187	32.4559	49.8734	50.7896	-1.41417	0.00232626	0.110049	Pdlim3	8	45885461	45919548	+	5147	protein_coding	PDZ and LIM domain 3 [Source:MGI Symbol;Acc:MGI:1859274]	-
ENSMUSG00000079669	8.01197	8.60599	4.11526	22.0237	20.4837	33.1237	-1.94026	0.00234702	0.110207	Gm17396	9	117252536	117254696	+	1655	processed_transcript	predicted gene, 17396 [Source:MGI Symbol;Acc:MGI:4937030]	-
ENSMUSG00000037921	10.3011	1.43433	2.05763	18.5463	26.7179	23.1866	-2.36626	0.00234894	0.110207	Ddx60	8	61928087	62038244	+	8684	protein_coding	DEAD (Asp-Glu-Ala-Asp) box polypeptide 60 [Source:MGI Symbol;Acc:MGI:2384570]	-
ENSMUSG00000057098	27.4696	27.2523	22.1195	56.7979	46.311	75.0804	-1.22653	0.00244556	0.114426	Ebf1	11	44617317	45008091	+	9756	protein_coding	early B cell factor 1 [Source:MGI Symbol;Acc:MGI:95275]	COE
ENSMUSG00000096852	57.2284	186.463	568.42	2210.48	1247.73	1449.71	-2.5927	0.00248134	0.115649	Cyp2d12	15	82555072	82560403	+	3880	protein_coding	cytochrome P450, family 2, subfamily d, polypeptide 12 [Source:MGI Symbol;Acc:MGI:88604]	-
ENSMUSG00000026295	238.07	467.592	386.834	1409.52	969.86	327.924	-1.30957	0.00248526	0.115649	Spp2	1	88406961	88426438	+	992	protein_coding	secreted phosphoprotein 2 [Source:MGI Symbol;Acc:MGI:1922646]	-
ENSMUSG00000048644	51.5056	45.8986	99.2806	6.95484	26.7179	29.8113	1.63774	0.00249734	0.115677	Ctxn1	8	4257660	4259274	-	1212	protein_coding	cortexin 1 [Source:MGI Symbol;Acc:MGI:88566]	-
ENSMUSG00000022123	58.373	32.9896	30.8644	30.1377	175.448	184.389	-1.68133	0.0024994	0.115677	Scel	14	103513342	103612797	+	2503	protein_coding	sciellin [Source:MGI Symbol;Acc:MGI:1891228]	-
ENSMUSG00000031383	16.0239	37.2926	36.0085	69.5484	84.6067	60.7268	-1.25917	0.00253318	0.116435	Dusp9	X	73639419	73643514	+	2722	protein_coding	dual specificity phosphatase 9 [Source:MGI Symbol;Acc:MGI:2387107]	-
ENSMUSG00000060429	18.3131	20.0806	20.5763	34.7742	54.3264	58.5185	-1.32238	0.00254211	0.116435	Sntb1	15	55636388	55906949	-	5324	protein_coding	syntrophin, basic 1 [Source:MGI Symbol;Acc:MGI:101781]	-
ENSMUSG00000022723	44.6381	35.8583	44.239	74.185	80.1537	99.3711	-1.01368	0.00263932	0.119293	Crybg3	16	59490775	59600979	-	12711	protein_coding	beta-gamma crystallin domain containing 3 [Source:MGI Symbol;Acc:MGI:2676311]	-
ENSMUSG00000066072	3323.83	896.457	2572.04	1137.12	745.429	1117.37	1.17975	0.00265184	0.119494	Cyp4a10	4	115518264	115533649	+	2109	protein_coding	cytochrome P450, family 4, subfamily a, polypeptide 10 [Source:MGI Symbol;Acc:MGI:88611]	-
ENSMUSG00000021823	36.6262	51.6359	42.1814	86.9356	69.4665	117.037	-1.07255	0.00268342	0.120599	Vcl	14	20929398	21033676	+	8191	protein_coding	vinculin [Source:MGI Symbol;Acc:MGI:98927]	-
ENSMUSG00000039470	29.7588	98.9689	106.997	32.4559	31.1709	18.7701	1.52041	0.00272129	0.121979	Zdhhc2	8	40423815	40510268	+	5528	protein_coding	zinc finger, DHHC domain containing 2 [Source:MGI Symbol;Acc:MGI:1923452]	-
ENSMUSG00000112165	26.3251	18.6463	23.6627	8.11398	4.45298	5.52061	1.94686	0.00274124	0.122552	Gm48851	10	111101578	111102871	-	590	processed_pseudogene	predicted gene, 48851 [Source:MGI Symbol;Acc:MGI:6098588]	-
ENSMUSG00000098087	35.4816	27.2523	28.8068	47.5248	107.762	64.0391	-1.26847	0.0027672	0.122749	Gm17750	13	84025297	84064772	-	529	lincRNA	predicted gene, 17750 [Source:MGI Symbol;Acc:MGI:5009828]	-
ENSMUSG00000027863	3.4337	1.43433	2.05763	18.5463	18.7025	7.72886	-2.70355	0.00277881	0.122944	Cd2	3	101275899	101287939	-	1741	protein_coding	CD2 antigen [Source:MGI Symbol;Acc:MGI:88320]	-
ENSMUSG00000031594	34.337	27.2523	28.2924	15.0688	6.23418	4.41649	1.82243	0.00280931	0.123973	Fgl1	8	41191434	41215156	-	4434	protein_coding	fibrinogen-like protein 1 [Source:MGI Symbol;Acc:MGI:102795]	-
ENSMUSG00000050410	68.6741	61.6763	73.0458	24.342	32.9521	37.5402	1.10377	0.00287099	0.125829	Tcf19	17	35512734	35516824	-	1782	protein_coding	transcription factor 19 [Source:MGI Symbol;Acc:MGI:103180]	-
ENSMUSG00000024223	10.3011	11.4747	21.0907	2.31828	2.67179	1.10412	2.8254	0.00289121	0.125971	Armc12	17	28530806	28539110	+	1593	protein_coding	armadillo repeat containing 12 [Source:MGI Symbol;Acc:MGI:1914895]	-
ENSMUSG00000020297	49.2164	34.424	59.6712	11.5914	19.5931	23.1866	1.4095	0.00289149	0.125971	Nsg2	11	32000463	32059202	+	4157	protein_coding	neuron specific gene family member 2 [Source:MGI Symbol;Acc:MGI:1202070]	-
ENSMUSG00000078453	164.818	230.927	489.201	149.529	142.495	107.1	1.15579	0.00293484	0.127535	Abracl	10	18011260	18023288	-	1056	protein_coding	ABRA C-terminal like [Source:MGI Symbol;Acc:MGI:1920362]	-
ENSMUSG00000074158	11.4457	12.909	11.8314	37.0925	36.5145	27.6031	-1.49079	0.00296465	0.128503	Zfp976	7	42609526	42642588	-	4995	protein_coding	zinc finger protein 976 [Source:MGI Symbol;Acc:MGI:3036263]	zf-C2H2
ENSMUSG00000006235	38.9153	30.121	25.7204	34.7742	128.246	90.5381	-1.43488	0.0029898	0.129265	Epor	9	21958897	21963506	-	1989	protein_coding	erythropoietin receptor [Source:MGI Symbol;Acc:MGI:95408]	-
ENSMUSG00000024168	162.529	109.009	72.017	179.667	240.461	266.094	-1.01011	0.00303882	0.130659	Tmem204	17	25057702	25083591	-	2378	protein_coding	transmembrane protein 204 [Source:MGI Symbol;Acc:MGI:3039635]	-
ENSMUSG00000031167	431.502	595.248	1360.09	275.875	428.377	376.506	1.14534	0.00304808	0.130659	Rbm3	X	8138975	8145880	-	4698	protein_coding	RNA binding motif (RNP1, RRM) protein 3 [Source:MGI Symbol;Acc:MGI:1099460]	-
ENSMUSG00000040592	14.8794	21.515	11.8314	37.0925	61.4512	32.0196	-1.48512	0.00305264	0.130659	Cd79b	11	106311341	106314762	-	1431	protein_coding	CD79B antigen [Source:MGI Symbol;Acc:MGI:96431]	-
ENSMUSG00000068686	14.8794	12.909	13.889	17.3871	81.9349	40.8525	-1.75646	0.00307057	0.131097	Cd59b	2	104069849	104091187	+	1300	protein_coding	CD59b antigen [Source:MGI Symbol;Acc:MGI:1888996]	-
ENSMUSG00000021614	21.7468	7.17166	4.62966	13.9097	106.872	34.2278	-2.24469	0.00308241	0.131097	Vcan	13	89655312	89742509	-	14462	protein_coding	versican [Source:MGI Symbol;Acc:MGI:102889]	-
ENSMUSG00000031273	11.4457	4.303	2.05763	22.0237	24.9367	26.4989	-2.1276	0.0030859	0.131097	Col4a6	X	141165403	141474076	-	7973	protein_coding	collagen, type IV, alpha 6 [Source:MGI Symbol;Acc:MGI:2152695]	-
ENSMUSG00000086924	24.0359	22.9493	19.0331	66.071	39.1862	51.8938	-1.26215	0.00314125	0.132788	Gm11766	11	119938511	119942074	+	3018	lincRNA	predicted gene 11766 [Source:MGI Symbol;Acc:MGI:3650673]	-
ENSMUSG00000055022	30.9033	21.515	7.2017	22.0237	105.981	81.7051	-1.85569	0.00315007	0.132832	Cntn1	15	92051165	92341967	+	9433	protein_coding	contactin 1 [Source:MGI Symbol;Acc:MGI:105980]	-
ENSMUSG00000042672	146.505	289.735	100.824	115.914	45.4204	33.1237	1.46285	0.00317997	0.133434	Dcst1	3	89350219	89365253	-	5241	protein_coding	DC-STAMP domain containing 1 [Source:MGI Symbol;Acc:MGI:1925022]	-
ENSMUSG00000090862	582.585	853.427	1318.94	645.641	288.553	388.651	1.06121	0.00318932	0.133498	Rps13	7	116331505	116334195	-	2691	protein_coding	ribosomal protein S13 [Source:MGI Symbol;Acc:MGI:1915302]	-
ENSMUSG00000003279	2.28914	1.43433	1.02881	8.11398	7.12477	24.2907	-3.12509	0.0032604	0.135807	Dlgap1	17	69969073	70821413	+	17890	protein_coding	DLG associated protein 1 [Source:MGI Symbol;Acc:MGI:1346065]	-
ENSMUSG00000109258	3.4337	11.4747	4.62966	0	0	0	5.05841	0.00336908	0.139469	5330413D20Rik	8	10675348	10676913	-	1416	lincRNA	RIKEN cDNA 5330413D20 gene [Source:MGI Symbol;Acc:MGI:3588224]	-
ENSMUSG00000035692	37.7707	18.6463	14.9178	47.5248	68.5759	62.935	-1.3554	0.00337279	0.139469	Isg15	4	156199424	156200818	-	756	protein_coding	ISG15 ubiquitin-like modifier [Source:MGI Symbol;Acc:MGI:1855694]	-
ENSMUSG00000090877	210.6	97.5346	168.726	195.895	401.659	398.588	-1.0592	0.00343526	0.141367	Hspa1b	17	34956436	34959238	-	2803	protein_coding	heat shock protein 1B [Source:MGI Symbol;Acc:MGI:99517]	-
ENSMUSG00000054580	70.9632	53.0703	21.6051	92.7313	114.887	134.703	-1.26199	0.0035074	0.143989	Pla2r1	2	60417543	60553308	-	9618	protein_coding	phospholipase A2 receptor 1 [Source:MGI Symbol;Acc:MGI:102468]	-
ENSMUSG00000021118	68.6741	67.4136	72.5314	30.1377	28.4991	41.9567	1.05913	0.00353284	0.144395	Plek2	12	78888691	78906964	-	1583	protein_coding	pleckstrin 2 [Source:MGI Symbol;Acc:MGI:1351466]	-
ENSMUSG00000047021	78.9752	64.5449	48.3543	28.9785	19.5931	34.2278	1.21001	0.0035342	0.144395	Cfap65	1	74902071	74935599	-	7817	protein_coding	cilia and flagella associated protein 65 [Source:MGI Symbol;Acc:MGI:2444274]	-
ENSMUSG00000024757	1605.83	748.721	1181.08	820.672	321.505	559.79	1.05627	0.00361015	0.146796	Slc22a19	19	7673061	7711310	-	5431	protein_coding	solute carrier family 22 (organic anion transporter), member 19 [Source:MGI Symbol;Acc:MGI:2442751]	-
ENSMUSG00000022330	20.6022	30.121	38.0661	79.9807	73.9195	50.7896	-1.18163	0.00370952	0.149136	Osr2	15	35296098	35303305	+	3623	protein_coding	odd-skipped related 2 [Source:MGI Symbol;Acc:MGI:1930813]	zf-C2H2
ENSMUSG00000039997	111.023	78.8883	31.8932	142.574	179.01	181.076	-1.20128	0.00371137	0.149136	Ifi203	1	173920407	173942672	-	6706	protein_coding	interferon activated gene 203 [Source:MGI Symbol;Acc:MGI:96428]	-
ENSMUSG00000009185	5.72284	10.0403	2.57204	9.27313	46.311	25.3948	-2.25001	0.00375413	0.150328	Ccl8	11	82115185	82116799	+	511	protein_coding	chemokine (C-C motif) ligand 8 [Source:MGI Symbol;Acc:MGI:101878]	-
ENSMUSG00000111186	14.8794	7.17166	16.461	24.342	44.5298	47.4773	-1.55132	0.00375863	0.150328	Gm48135	9	45413473	45414090	-	618	TEC	predicted gene, 48135 [Source:MGI Symbol;Acc:MGI:6097497]	-
ENSMUSG00000061894	41.2044	64.5449	45.7822	12.7505	23.1555	24.2907	1.31429	0.00378803	0.150797	Zscan20	4	128583539	128610098	-	8375	protein_coding	zinc finger and SCAN domains 20 [Source:MGI Symbol;Acc:MGI:2679268]	zf-C2H2
ENSMUSG00000085068	13.7348	38.727	15.9466	81.1398	56.9982	41.9567	-1.43904	0.00386042	0.1525	Gm15895	8	110805638	110807477	+	731	antisense	predicted gene 15895 [Source:MGI Symbol;Acc:MGI:3802071]	-
ENSMUSG00000029819	495.598	354.28	144.034	375.562	838.942	1250.97	-1.31449	0.00387779	0.152592	Npy	6	49822710	49829507	+	566	protein_coding	neuropeptide Y [Source:MGI Symbol;Acc:MGI:97374]	-
ENSMUSG00000029811	162.529	189.332	238.171	55.6388	59.67	151.265	1.15177	0.00389304	0.15284	Aoc1	6	48872896	48909188	+	3256	protein_coding	amine oxidase, copper-containing 1 [Source:MGI Symbol;Acc:MGI:1923757]	-
ENSMUSG00000048126	165.962	68.8479	36.0085	193.576	244.914	228.553	-1.31231	0.00393799	0.153897	Col6a3	1	90765923	90843971	-	11963	protein_coding	collagen, type VI, alpha 3 [Source:MGI Symbol;Acc:MGI:88461]	-
ENSMUSG00000020377	106.445	77.4539	96.1941	61.4345	43.6392	32.0196	1.03761	0.00398385	0.15498	Ltc4s	11	50236461	50238616	-	1014	protein_coding	leukotriene C4 synthase [Source:MGI Symbol;Acc:MGI:107498]	-
ENSMUSG00000032698	162.529	120.484	79.2187	163.439	223.54	373.194	-1.07798	0.00401813	0.155413	Lmo2	2	103957986	103981878	+	2166	protein_coding	LIM domain only 2 [Source:MGI Symbol;Acc:MGI:102811]	-
ENSMUSG00000026778	67.5295	48.7673	36.0085	73.0259	109.543	140.224	-1.1007	0.00407621	0.156787	Prkcq	2	11172108	11301222	+	7081	protein_coding	protein kinase C, theta [Source:MGI Symbol;Acc:MGI:97601]	-
ENSMUSG00000002104	100.722	55.9389	48.8687	33.6151	32.0615	13.2495	1.371	0.00409816	0.156996	Rapsn	2	91035620	91045729	+	1802	protein_coding	receptor-associated protein of the synapse [Source:MGI Symbol;Acc:MGI:99422]	-
ENSMUSG00000027078	104.156	47.333	36.5229	171.553	108.653	143.536	-1.18333	0.00429979	0.163182	Ube2l6	2	84798828	84810335	+	1996	protein_coding	ubiquitin-conjugating enzyme E2L 6 [Source:MGI Symbol;Acc:MGI:1914500]	-
ENSMUSG00000027200	40.0599	25.818	20.0619	47.5248	64.1229	88.3298	-1.24018	0.0043315	0.16331	Sema6d	2	124089969	124667770	+	10559	protein_coding	sema domain, transmembrane domain (TM), and cytoplasmic domain, (semaphorin) 6D [Source:MGI Symbol;Acc:MGI:2387661]	-
ENSMUSG00000005397	390.298	183.594	135.803	441.633	437.283	580.769	-1.04458	0.00438505	0.164951	Nid1	13	13437551	13512269	+	6943	protein_coding	nidogen 1 [Source:MGI Symbol;Acc:MGI:97342]	-
ENSMUSG00000020787	33.1925	8.60599	20.5763	52.1613	48.0922	64.0391	-1.3786	0.004425	0.165724	P2rx1	11	72999103	73015200	+	2625	protein_coding	purinergic receptor P2X, ligand-gated ion channel, 1 [Source:MGI Symbol;Acc:MGI:1098235]	-
ENSMUSG00000036198	3.4337	4.303	10.2881	0	0	0	4.99898	0.00448885	0.167396	Arhgap36	X	49463945	49500244	+	3421	protein_coding	Rho GTPase activating protein 36 [Source:MGI Symbol;Acc:MGI:1922654]	-
ENSMUSG00000048040	10.3011	17.212	16.9754	4.63656	0.890596	2.20825	2.57591	0.00450885	0.167396	Arxes2	X	135993824	135995355	+	1532	protein_coding	adipocyte-related X-chromosome expressed sequence 2 [Source:MGI Symbol;Acc:MGI:1924226]	-
ENSMUSG00000055900	68.6741	60.2419	66.8729	103.164	91.7314	231.866	-1.11987	0.00461029	0.169522	Tmem69	4	116551633	116555936	-	2069	protein_coding	transmembrane protein 69 [Source:MGI Symbol;Acc:MGI:3045357]	-
ENSMUSG00000039497	30.9033	21.515	24.6915	46.3656	53.4358	71.768	-1.15174	0.00461575	0.169522	Dse	10	34151393	34207715	-	4980	protein_coding	dermatan sulfate epimerase [Source:MGI Symbol;Acc:MGI:2443455]	-
ENSMUSG00000032012	198.01	229.493	619.346	188.94	144.277	138.015	1.15906	0.00462809	0.169611	Nectin1	9	43743984	43807461	+	5653	protein_coding	nectin cell adhesion molecule 1 [Source:MGI Symbol;Acc:MGI:1926483]	-
ENSMUSG00000052188	122.469	236.665	55.556	74.185	41.858	41.9567	1.38311	0.00470521	0.171253	Gm14964	19	6530711	6532011	-	760	antisense	predicted gene 14964 [Source:MGI Symbol;Acc:MGI:3641621]	-
ENSMUSG00000010529	2.28914	2.86866	3.60085	11.5914	12.4684	22.0825	-2.35024	0.00470534	0.171253	Gm266	12	111484609	111485823	-	1215	protein_coding	predicted gene 266 [Source:MGI Symbol;Acc:MGI:2685112]	-
ENSMUSG00000022651	20.6022	5.73733	24.6915	3.47742	0.890596	4.41649	2.60376	0.00472571	0.171253	Retnlg	16	48872621	48874496	+	593	protein_coding	resistin like gamma [Source:MGI Symbol;Acc:MGI:2667763]	-
ENSMUSG00000022315	4.57827	1.43433	13.3746	0	0	0	5.11691	0.00472813	0.171253	Slc30a8	15	52295553	52335798	+	1971	protein_coding	solute carrier family 30 (zinc transporter), member 8 [Source:MGI Symbol;Acc:MGI:2442682]	-
ENSMUSG00000049353	14.8794	22.9493	13.3746	1.15914	5.34358	3.31237	2.32428	0.00473306	0.171253	Rd3	1	191977370	191988283	+	5313	protein_coding	retinal degeneration 3 [Source:MGI Symbol;Acc:MGI:1921273]	-
ENSMUSG00000085582	3.4337	0	2.05763	3.47742	26.7179	15.4577	-2.99411	0.00489135	0.175493	3110099E03Rik	2	115493513	115527744	-	2935	lincRNA	RIKEN cDNA 3110099E03 gene [Source:MGI Symbol;Acc:MGI:1925761]	-
ENSMUSG00000042870	81.2643	80.3226	122.943	33.6151	55.217	51.8938	1.02349	0.00496048	0.177076	Tom1	8	75033705	75070121	+	2499	protein_coding	target of myb1 trafficking protein [Source:MGI Symbol;Acc:MGI:1338026]	-
ENSMUSG00000007877	2.28914	0	1.02881	15.0688	8.01537	8.83298	-3.21698	0.00496659	0.177076	Tcap	11	98383811	98384953	+	948	protein_coding	titin-cap [Source:MGI Symbol;Acc:MGI:1330233]	-
ENSMUSG00000049536	34.337	45.8986	27.2636	52.1613	86.3879	88.3298	-1.1077	0.00498527	0.177372	Tceal1	X	136707982	136711478	+	2803	protein_coding	transcription elongation factor A (SII)-like 1 [Source:MGI Symbol;Acc:MGI:2385317]	-
ENSMUSG00000064325	3.4337	1.43433	0	3.47742	39.1862	6.62474	-3.52677	0.00500405	0.17749	Hhip	8	79965851	80058006	-	9076	protein_coding	Hedgehog-interacting protein [Source:MGI Symbol;Acc:MGI:1341847]	-
ENSMUSG00000019577	217.468	134.827	106.482	28.9785	56.9982	104.892	1.26126	0.00512448	0.180818	Pdk4	6	5483351	5496309	-	3511	protein_coding	pyruvate dehydrogenase kinase, isoenzyme 4 [Source:MGI Symbol;Acc:MGI:1351481]	-
ENSMUSG00000094634	17.1685	12.909	0.514407	1.15914	0	0	4.73856	0.00539993	0.187821	Gm3468	14	6087295	6108665	-	1955	protein_coding	predicted gene 3468 [Source:MGI Symbol;Acc:MGI:3781644]	-
ENSMUSG00000028996	49.2164	71.7166	2.05763	10.4323	4.45298	6.62474	2.50799	0.00547775	0.19014	Rbp7	4	149449687	149454978	-	718	protein_coding	retinol binding protein 7, cellular [Source:MGI Symbol;Acc:MGI:1890409]	-
ENSMUSG00000019942	19.4577	57.3733	20.0619	12.7505	7.12477	7.72886	1.79517	0.00551865	0.190785	Cdk1	10	69335146	69352938	-	4934	protein_coding	cyclin-dependent kinase 1 [Source:MGI Symbol;Acc:MGI:88351]	-
ENSMUSG00000032939	255.239	190.766	133.746	118.232	50.764	110.412	1.05371	0.00561523	0.192952	Nup93	8	94214564	94317227	+	4257	protein_coding	nucleoporin 93 [Source:MGI Symbol;Acc:MGI:1919055]	-
ENSMUSG00000097421	3.4337	7.17166	6.17289	0	0	0	4.86284	0.00569052	0.195146	D630011A20Rik	8	12554272	12573320	-	500	bidirectional_promoter_lncRNA	RIKEN cDNA D630011A20 gene [Source:MGI Symbol;Acc:MGI:3642132]	-
ENSMUSG00000074480	67.5295	53.0703	47.8399	13.9097	21.3743	35.3319	1.24865	0.00578993	0.197846	Mex3a	3	88532395	88541396	+	5778	protein_coding	mex3 RNA binding family member A [Source:MGI Symbol;Acc:MGI:1919890]	-
ENSMUSG00000042029	34.337	41.5956	24.1771	12.7505	13.3589	9.93711	1.44829	0.00586916	0.199715	Ncapg2	12	116405402	116463731	+	9939	protein_coding	non-SMC condensin II complex, subunit G2 [Source:MGI Symbol;Acc:MGI:1923294]	-
ENSMUSG00000063564	54.9393	28.6866	39.6094	92.7313	69.4665	87.2257	-1.00861	0.00587054	0.199715	Col23a1	11	51289920	51583918	+	5736	protein_coding	collagen, type XXIII, alpha 1 [Source:MGI Symbol;Acc:MGI:2653243]	-
ENSMUSG00000020953	30.9033	34.424	10.8026	46.3656	84.6067	59.6226	-1.37786	0.00591225	0.199912	Coch	12	51593341	51605771	+	2998	protein_coding	cochlin [Source:MGI Symbol;Acc:MGI:1278313]	-
ENSMUSG00000027210	146.505	87.4942	58.6424	139.097	221.759	234.074	-1.03569	0.00592667	0.199912	Meis2	2	115863064	116065839	-	12043	protein_coding	Meis homeobox 2 [Source:MGI Symbol;Acc:MGI:108564]	Homeobox
ENSMUSG00000035638	123.613	67.4136	72.017	61.4345	361.582	267.198	-1.39507	0.00596005	0.200366	Muc20	16	32777419	32797435	-	4027	protein_coding	mucin 20 [Source:MGI Symbol;Acc:MGI:2385039]	-
ENSMUSG00000028496	52.6501	34.424	36.5229	54.4796	108.653	96.0587	-1.07589	0.00600996	0.201251	Mllt3	4	87769925	88033364	-	12004	protein_coding	myeloid/lymphoid or mixed-lineage leukemia; translocated to, 3 [Source:MGI Symbol;Acc:MGI:1917372]	-
ENSMUSG00000036594	90.4209	129.09	111.626	1065.25	180.791	245.115	-2.1709	0.00610011	0.20387	H2-Aa	17	34282744	34287827	-	1874	protein_coding	histocompatibility 2, class II antigen A, alpha [Source:MGI Symbol;Acc:MGI:95895]	-
ENSMUSG00000023505	36.6262	45.8986	24.1771	18.5463	10.6872	7.72886	1.51736	0.00612506	0.204304	Cdca3	6	124829547	124833701	+	2866	protein_coding	cell division cycle associated 3 [Source:MGI Symbol;Acc:MGI:1315198]	-
ENSMUSG00000039883	3.4337	0	3.60085	13.9097	13.3589	15.4577	-2.45463	0.00618521	0.205232	Lrrc17	5	21543559	21575904	+	3608	protein_coding	leucine rich repeat containing 17 [Source:MGI Symbol;Acc:MGI:1921761]	-
ENSMUSG00000002835	8.01197	24.3836	22.6339	1.15914	6.23418	3.31237	2.32518	0.00618894	0.205232	Chaf1a	17	56040439	56072289	+	8854	protein_coding	chromatin assembly factor 1, subunit A (p150) [Source:MGI Symbol;Acc:MGI:1351331]	-
ENSMUSG00000037206	48.0718	27.2523	22.1195	54.4796	86.3879	72.8721	-1.15606	0.00623717	0.206012	Islr	9	58156268	58204306	-	2686	protein_coding	immunoglobulin superfamily containing leucine-rich repeat [Source:MGI Symbol;Acc:MGI:1349645]	-
ENSMUSG00000041828	104.156	44.4643	25.7204	79.9807	166.542	197.638	-1.36377	0.00623769	0.206012	Abca8a	11	110025634	110095978	-	6272	protein_coding	ATP-binding cassette, sub-family A (ABC1), member 8a [Source:MGI Symbol;Acc:MGI:2386846]	-
ENSMUSG00000022454	1.14457	4.303	2.05763	15.0688	16.0307	8.83298	-2.49152	0.00624865	0.206012	Nell2	15	95075230	95528559	-	4670	protein_coding	NEL-like 2 [Source:MGI Symbol;Acc:MGI:1858510]	-
ENSMUSG00000115867	2.28914	8.60599	8.74492	32.4559	19.5931	19.8742	-1.83644	0.00636949	0.209592	Gm17753	15	79015329	79025782	-	1610	lincRNA	predicted gene, 17753 [Source:MGI Symbol;Acc:MGI:5009838]	-
ENSMUSG00000025582	8.01197	2.86866	5.65848	0	0	0	4.85183	0.0063986	0.210145	Nptx1	11	119538719	119547753	-	5217	protein_coding	neuronal pentraxin 1 [Source:MGI Symbol;Acc:MGI:107811]	-
ENSMUSG00000017740	25.1805	18.6463	14.4034	56.7979	37.4051	41.9567	-1.24792	0.00646513	0.21127	Slc12a5	2	164960802	164999731	+	7447	protein_coding	solute carrier family 12, member 5 [Source:MGI Symbol;Acc:MGI:1862037]	-
ENSMUSG00000081272	131.625	157.777	357.513	93.8904	127.355	87.2257	1.07615	0.00654182	0.212802	Gm13509	2	49308155	49309462	+	1308	processed_pseudogene	predicted gene 13509 [Source:MGI Symbol;Acc:MGI:3649640]	-
ENSMUSG00000022014	18.3131	21.515	13.889	23.1828	64.1229	50.7896	-1.39637	0.00657387	0.213415	Epsti1	14	77904239	78002657	+	2321	protein_coding	epithelial stromal interaction 1 (breast) [Source:MGI Symbol;Acc:MGI:1915168]	-
ENSMUSG00000041605	65.2404	58.8076	161.524	48.6839	39.1862	36.4361	1.22155	0.00658565	0.213415	Inava	1	136213531	136234264	-	4977	protein_coding	innate immunity activator [Source:MGI Symbol;Acc:MGI:1921579]	-
ENSMUSG00000041202	1.14457	0	0.514407	8.11398	12.4684	4.41649	-3.85259	0.00661616	0.213551	Pla2g2d	4	138775735	138782046	+	2243	protein_coding	phospholipase A2, group IID [Source:MGI Symbol;Acc:MGI:1341796]	-
ENSMUSG00000057123	38.9153	47.333	18.5187	75.3441	63.2323	88.3298	-1.15589	0.00662736	0.213551	Gja5	3	96904693	97077416	+	5746	protein_coding	gap junction protein, alpha 5 [Source:MGI Symbol;Acc:MGI:95716]	-
ENSMUSG00000112532	4.57827	11.4747	39.0949	2.31828	2.67179	4.41649	2.59565	0.00682257	0.217274	Gm36283	10	108417251	108453297	+	3907	lincRNA	predicted gene, 36283 [Source:MGI Symbol;Acc:MGI:5595442]	-
ENSMUSG00000036816	2.28914	11.4747	16.461	1.15914	0.890596	0	3.89376	0.00683197	0.217274	Atoh7	10	63099651	63101279	+	1629	protein_coding	atonal bHLH transcription factor 7 [Source:MGI Symbol;Acc:MGI:1355553]	bHLH
ENSMUSG00000024399	14.8794	12.909	12.3458	24.342	65.0135	25.3948	-1.53227	0.0068471	0.217351	Ltb	17	35194439	35196320	+	1516	protein_coding	lymphotoxin B [Source:MGI Symbol;Acc:MGI:104796]	-
ENSMUSG00000072949	361.683	205.109	1081.28	228.351	236.008	226.345	1.25902	0.00690047	0.218385	Acot1	12	84009490	84018371	+	3919	protein_coding	acyl-CoA thioesterase 1 [Source:MGI Symbol;Acc:MGI:1349396]	-
ENSMUSG00000031877	12.5902	18.6463	12.3458	39.4108	35.6239	30.9154	-1.31241	0.00694776	0.218919	Ces2g	8	104961718	104969537	+	3574	protein_coding	carboxylesterase 2G [Source:MGI Symbol;Acc:MGI:1919611]	-
ENSMUSG00000068086	2958.71	2240.43	7511.37	2536.2	1596.84	1966.44	1.06002	0.00700964	0.220462	Cyp2d9	15	82433437	82456845	+	2658	protein_coding	cytochrome P450, family 2, subfamily d, polypeptide 9 [Source:MGI Symbol;Acc:MGI:88606]	-
ENSMUSG00000056071	56.0838	48.7673	49.8975	15.0688	10.6872	35.3319	1.35153	0.00704022	0.220635	S100a9	3	90692632	90695721	-	522	protein_coding	S100 calcium binding protein A9 (calgranulin B) [Source:MGI Symbol;Acc:MGI:1338947]	-
ENSMUSG00000078627	77.8306	64.5449	63.2721	44.0473	31.1709	27.6031	1.00184	0.00711534	0.221744	2021-03-10	11	105360798	105456735	-	4249	protein_coding	membrane-associated ring finger (C3HC4) 10 [Source:MGI Symbol;Acc:MGI:2443469]	-
ENSMUSG00000087365	1.14457	2.86866	5.65848	12.7505	19.5931	16.5618	-2.21517	0.00719264	0.223338	C430049B03Rik	X	53055046	53057190	-	1610	processed_transcript	RIKEN cDNA C430049B03 gene [Source:MGI Symbol;Acc:MGI:1924903]	-
ENSMUSG00000090523	5.72284	15.7777	3.60085	20.8645	23.1555	38.6443	-1.8228	0.00725435	0.224299	Gypc	18	32528322	32560034	-	2331	protein_coding	glycophorin C [Source:MGI Symbol;Acc:MGI:1098566]	-
ENSMUSG00000062488	93.8546	34.424	50.4119	74.185	136.261	202.054	-1.20675	0.00736098	0.224299	Ifit3b	19	34607970	34613401	+	2000	protein_coding	interferon-induced protein with tetratricopeptide repeats 3B [Source:MGI Symbol;Acc:MGI:3698419]	-
ENSMUSG00000098893	18.3131	21.515	33.4365	6.95484	8.90596	7.72886	1.65181	0.00738424	0.224299	Gm17828	9	72292542	72293340	-	799	processed_pseudogene	predicted gene, 17828 [Source:MGI Symbol;Acc:MGI:5010013]	-
ENSMUSG00000048489	108.734	44.4643	44.239	17.3871	36.5145	23.1866	1.34092	0.00739953	0.224299	Depp1	6	116650609	116652794	+	1358	protein_coding	DEPP1 autophagy regulator [Source:MGI Symbol;Acc:MGI:1918730]	-
ENSMUSG00000108446	0	1.43433	0.514407	5.7957	8.01537	9.93711	-3.76956	0.00746884	0.225441	Gm44997	7	42561414	42578235	-	3917	processed_transcript	predicted gene 44997 [Source:MGI Symbol;Acc:MGI:5753573]	-
ENSMUSG00000081400	16.0239	31.5553	54.0128	16.228	9.79656	5.52061	1.71513	0.00748647	0.225441	Gm13680	2	83353157	83353949	-	793	processed_pseudogene	predicted gene 13680 [Source:MGI Symbol;Acc:MGI:3652285]	-
ENSMUSG00000030946	24.0359	37.2926	20.5763	55.6388	44.5298	78.3927	-1.15423	0.0074898	0.225441	Lhpp	7	132610638	132706420	+	2416	protein_coding	phospholysine phosphohistidine inorganic pyrophosphate phosphatase [Source:MGI Symbol;Acc:MGI:1923679]	-
ENSMUSG00000034898	8.01197	10.0403	2.05763	25.5011	23.1555	19.8742	-1.88835	0.00750309	0.225441	Filip1	9	79815051	80012851	-	5097	protein_coding	filamin A interacting protein 1 [Source:MGI Symbol;Acc:MGI:1917848]	-
ENSMUSG00000023078	10.3011	1.43433	2.57204	8.11398	32.9521	25.3948	-2.2515	0.00757436	0.226935	Cxcl13	5	95956951	95961068	+	1150	protein_coding	chemokine (C-X-C motif) ligand 13 [Source:MGI Symbol;Acc:MGI:1888499]	-
ENSMUSG00000040809	4.57827	4.303	13.3746	0	0	1.10412	4.35005	0.00758754	0.226935	Chil3	3	106147554	106167564	-	1632	protein_coding	chitinase-like 3 [Source:MGI Symbol;Acc:MGI:1330860]	-
ENSMUSG00000099032	18.3131	38.727	78.1899	99.6861	156.745	82.8092	-1.29864	0.00761277	0.22725	Tcf24	1	9960163	9967932	-	4193	protein_coding	transcription factor 24 [Source:MGI Symbol;Acc:MGI:3780500]	bHLH
ENSMUSG00000037922	0	0	0.514407	16.228	5.34358	1.10412	-4.51978	0.00764489	0.22725	Bank1	3	136053363	136326066	-	7486	protein_coding	B cell scaffold protein with ankyrin repeats 1 [Source:MGI Symbol;Acc:MGI:2442120]	-
ENSMUSG00000046491	46.9273	21.515	20.0619	63.7527	60.5606	70.6639	-1.15606	0.00766052	0.22725	C1qtnf2	11	43474276	43491525	+	1308	protein_coding	C1q and tumor necrosis factor related protein 2 [Source:MGI Symbol;Acc:MGI:1916433]	-
ENSMUSG00000030577	3.4337	5.73733	2.05763	12.7505	28.4991	8.83298	-2.26957	0.00769555	0.227378	Cd22	7	30865402	30880342	-	5042	protein_coding	CD22 antigen [Source:MGI Symbol;Acc:MGI:88322]	-
ENSMUSG00000021751	421.201	374.361	615.745	384.835	185.244	129.182	1.01717	0.00776688	0.22797	Acox2	14	8225511	8259353	-	3703	protein_coding	acyl-Coenzyme A oxidase 2, branched chain [Source:MGI Symbol;Acc:MGI:1934852]	-
ENSMUSG00000079471	140.782	101.838	158.952	26.6602	60.5606	96.0587	1.13528	0.00776897	0.22797	Mymx	17	45600971	45602102	-	1027	protein_coding	myomixer, myoblast fusion factor [Source:MGI Symbol;Acc:MGI:3649059]	-
ENSMUSG00000027381	90.4209	88.9286	194.96	54.4796	74.8101	52.9979	1.04993	0.0078062	0.228278	Bcl2l11	2	128126038	128162547	+	8029	protein_coding	BCL2-like 11 (apoptosis facilitator) [Source:MGI Symbol;Acc:MGI:1197519]	-
ENSMUSG00000051111	0	0	0	5.7957	4.45298	4.41649	-4.81135	0.00789675	1	Sv2c	13	95954594	96132577	-	9700	protein_coding	synaptic vesicle glycoprotein 2c [Source:MGI Symbol;Acc:MGI:1922459]	-
ENSMUSG00000106107	25.1805	25.818	48.3543	15.0688	9.79656	12.1454	1.46085	0.00795755	0.230644	Gm43190	3	98447198	98448976	-	1779	sense_intronic	predicted gene 43190 [Source:MGI Symbol;Acc:MGI:5663327]	-
ENSMUSG00000031004	50.361	80.3226	25.7204	17.3871	24.0461	17.666	1.37187	0.00796816	0.230644	Mki67	7	135689784	135716361	-	10061	protein_coding	antigen identified by monoclonal antibody Ki 67 [Source:MGI Symbol;Acc:MGI:106035]	-
ENSMUSG00000070368	41.2044	47.333	98.2518	30.1377	24.0461	27.6031	1.21864	0.00807237	0.232369	Prok1	3	107232797	107239707	-	3241	protein_coding	prokineticin 1 [Source:MGI Symbol;Acc:MGI:2180370]	-
ENSMUSG00000060131	14.8794	10.0403	9.77374	40.5699	19.5931	35.3319	-1.46657	0.00814138	0.233286	Atp8b4	2	126320973	126500674	-	6660	protein_coding	ATPase, class I, type 8B, member 4 [Source:MGI Symbol;Acc:MGI:1859664]	-
ENSMUSG00000071350	40.0599	45.8986	78.1899	11.5914	32.9521	20.9783	1.32677	0.00817252	0.233386	Setdb2	14	59402009	59440884	-	4047	protein_coding	SET domain, bifurcated 2 [Source:MGI Symbol;Acc:MGI:2685139]	MBD
ENSMUSG00000026866	90.4209	20.0806	289.097	31.2968	34.7333	55.2061	1.73313	0.00818587	0.233386	Kynu	2	43555329	43682715	+	6149	protein_coding	kynureninase (L-kynurenine hydrolase) [Source:MGI Symbol;Acc:MGI:1918039]	-
ENSMUSG00000053852	58.373	67.4136	96.1941	49.8431	23.1555	32.0196	1.10197	0.00823454	0.233993	Adgrg4	X	56870163	57001558	+	9817	protein_coding	adhesion G protein-coupled receptor G4 [Source:MGI Symbol;Acc:MGI:2685213]	-
ENSMUSG00000038670	10.3011	27.2523	13.3746	2.31828	5.34358	3.31237	2.16474	0.00831767	0.235962	Mybpc2	7	44501699	44524656	-	3611	protein_coding	myosin binding protein C, fast-type [Source:MGI Symbol;Acc:MGI:1336170]	-
ENSMUSG00000024678	2.28914	0	0.514407	2.31828	9.79656	18.7701	-3.50869	0.00834592	0.236217	Ms4a4d	19	11536801	11558467	+	1513	protein_coding	membrane-spanning 4-domains, subfamily A, member 4D [Source:MGI Symbol;Acc:MGI:1913857]	-
ENSMUSG00000043085	34.337	48.7673	109.569	35.9334	22.2649	16.5618	1.39067	0.00835432	0.236217	Tmem82	4	141613376	141618633	-	3991	protein_coding	transmembrane protein 82 [Source:MGI Symbol;Acc:MGI:2384869]	-
ENSMUSG00000044703	0	0	3.60085	5.7957	14.2495	18.7701	-3.0632	0.00853786	0.239252	Phf11a	14	59276913	59297522	-	1354	protein_coding	PHD finger protein 11A [Source:MGI Symbol;Acc:MGI:1918441]	-
ENSMUSG00000027379	12.5902	12.909	4.11526	2.31828	0	0	3.75125	0.0085449	0.239252	Bub1	2	127801122	127831865	-	4354	protein_coding	BUB1, mitotic checkpoint serine/threonine kinase [Source:MGI Symbol;Acc:MGI:1100510]	-
ENSMUSG00000021186	1197.22	608.157	228.397	1423.42	1440.09	1609.81	-1.13922	0.00862277	0.23967	Fbln5	12	101746565	101819055	-	6911	protein_coding	fibulin 5 [Source:MGI Symbol;Acc:MGI:1346091]	-
ENSMUSG00000025810	764.571	632.54	210.907	1007.29	1073.17	1133.93	-1.00301	0.00862281	0.23967	Nrp1	8	128358604	128503363	+	9785	protein_coding	neuropilin 1 [Source:MGI Symbol;Acc:MGI:106206]	-
ENSMUSG00000019817	44.6381	50.2016	31.3788	61.4345	73.9195	119.245	-1.03375	0.0086565	0.239993	Plagl1	10	13060504	13131694	+	7819	protein_coding	pleiomorphic adenoma gene-like 1 [Source:MGI Symbol;Acc:MGI:1100874]	zf-C2H2
ENSMUSG00000075549	4.57827	7.17166	3.08644	6.95484	27.6085	24.2907	-2.07063	0.00872982	0.240572	Gm6878	14	67304888	67314711	-	2018	antisense	predicted gene 6878 [Source:MGI Symbol;Acc:MGI:3644701]	-
ENSMUSG00000010435	17.1685	7.17166	4.11526	1.15914	0	1.10412	3.71446	0.00874665	0.240572	Spaca7	8	12573029	12600744	+	979	protein_coding	sperm acrosome associated 7 [Source:MGI Symbol;Acc:MGI:1925884]	-
ENSMUSG00000055333	33.1925	58.8076	15.4322	156.484	66.7947	55.2061	-1.40702	0.0087887	0.240572	Fat2	11	55250609	55336564	-	14528	protein_coding	FAT atypical cadherin 2 [Source:MGI Symbol;Acc:MGI:2685369]	-
ENSMUSG00000024575	16.0239	40.1613	33.9509	114.755	101.528	26.4989	-1.43065	0.00879119	0.240572	Pde6a	18	61220482	61289924	+	4521	protein_coding	phosphodiesterase 6A, cGMP-specific, rod, alpha [Source:MGI Symbol;Acc:MGI:97524]	-
ENSMUSG00000057234	22.8914	15.7777	26.2348	44.0473	59.67	41.9567	-1.13941	0.00879494	0.240572	Mettl15	2	109092297	109280748	-	2275	protein_coding	methyltransferase like 15 [Source:MGI Symbol;Acc:MGI:1924144]	-
ENSMUSG00000040693	14.8794	10.0403	34.9797	61.4345	52.5452	45.269	-1.33907	0.00881825	0.240572	Slco4c1	1	96816270	96872171	-	4908	protein_coding	solute carrier organic anion transporter family, member 4C1 [Source:MGI Symbol;Acc:MGI:2442784]	-
ENSMUSG00000047759	17.1685	20.0806	8.74492	27.8194	32.9521	57.4144	-1.41431	0.00893185	0.242655	Hs3st3a1	11	64435332	64522841	+	3939	protein_coding	heparan sulfate (glucosamine) 3-O-sulfotransferase 3A1 [Source:MGI Symbol;Acc:MGI:1333861]	-
ENSMUSG00000057454	0	0	0.514407	4.63656	7.12477	6.62474	-4.22427	0.00901292	0.243548	Lypd3	7	24636550	24641118	+	1649	protein_coding	Ly6/Plaur domain containing 3 [Source:MGI Symbol;Acc:MGI:1919684]	-
ENSMUSG00000044288	4.57827	10.0403	19.0331	0	2.67179	1.10412	3.108	0.00906005	0.244398	Cnr1	4	33924593	33948831	+	6444	protein_coding	cannabinoid receptor 1 (brain) [Source:MGI Symbol;Acc:MGI:104615]	-
ENSMUSG00000033356	33.1925	24.3836	27.2636	10.4323	10.6872	11.0412	1.4004	0.00910734	0.244398	Pus7l	15	94522688	94543547	-	3291	protein_coding	pseudouridylate synthase 7-like [Source:MGI Symbol;Acc:MGI:1926145]	-
ENSMUSG00000074476	42.349	78.8883	44.239	26.6602	24.9367	23.1866	1.12851	0.00912144	0.244398	Spc24	9	21755442	21760303	-	2573	protein_coding	SPC24, NDC80 kinetochore complex component, homolog (S. cerevisiae) [Source:MGI Symbol;Acc:MGI:1914879]	-
ENSMUSG00000034177	18.3131	14.3433	26.2348	26.6602	73.0289	50.7896	-1.32501	0.00916195	0.244398	Rnf43	11	87662722	87735539	+	6558	protein_coding	ring finger protein 43 [Source:MGI Symbol;Acc:MGI:2442609]	-
ENSMUSG00000003555	10.3011	10.0403	15.4322	3.47742	0	2.20825	2.74045	0.00917315	0.244398	Cyp17a1	19	46667165	46672974	-	2166	protein_coding	cytochrome P450, family 17, subfamily a, polypeptide 1 [Source:MGI Symbol;Acc:MGI:88586]	-
ENSMUSG00000048905	17.1685	14.3433	16.461	2.31828	2.67179	6.62474	2.06136	0.0092101	0.244515	4930539E08Rik	17	28896392	28915324	-	4648	protein_coding	RIKEN cDNA 4930539E08 gene [Source:MGI Symbol;Acc:MGI:1925441]	-
ENSMUSG00000023827	33.1925	35.8583	18.5187	66.071	49.8734	65.1432	-1.08503	0.00922241	0.244515	Agpat4	17	12118704	12219645	+	2701	protein_coding	1-acylglycerol-3-phosphate O-acyltransferase 4 (lysophosphatidic acid acyltransferase, delta) [Source:MGI Symbol;Acc:MGI:1915512]	-
ENSMUSG00000085936	6.86741	2.86866	5.65848	26.6602	15.1401	15.4577	-1.85321	0.00923482	0.244515	2610307P16Rik	13	28460034	28885620	-	3293	processed_transcript	RIKEN cDNA 2610307P16 gene [Source:MGI Symbol;Acc:MGI:1919768]	-
ENSMUSG00000025221	22.8914	10.0403	73.5602	9.27313	12.4684	7.72886	1.88077	0.00938615	0.247371	Kcnip2	19	45791839	45816061	-	3476	protein_coding	Kv channel-interacting protein 2 [Source:MGI Symbol;Acc:MGI:2135916]	-
ENSMUSG00000018387	81.2643	119.05	30.8644	41.7291	24.9367	24.2907	1.3312	0.00944768	0.248609	Shroom1	11	53457205	53467766	+	4600	protein_coding	shroom family member 1 [Source:MGI Symbol;Acc:MGI:1919024]	-
ENSMUSG00000057722	115.601	58.8076	29.8356	83.4581	183.463	219.72	-1.26686	0.0094885	0.249278	Lepr	4	101717404	101815352	+	7049	protein_coding	leptin receptor [Source:MGI Symbol;Acc:MGI:104993]	-
ENSMUSG00000032034	0	0	3.08644	11.5914	10.6872	11.0412	-3.02616	0.00950228	0.249278	Kcnj5	9	32314707	32344350	-	4685	protein_coding	potassium inwardly-rectifying channel, subfamily J, member 5 [Source:MGI Symbol;Acc:MGI:104755]	-
ENSMUSG00000027871	10.3011	28.6866	16.461	3.47742	0.890596	7.72886	2.21514	0.00951936	0.249343	Hsd3b1	3	98852194	98859794	-	1855	protein_coding	hydroxy-delta-5-steroid dehydrogenase, 3 beta- and steroid delta-isomerase 1 [Source:MGI Symbol;Acc:MGI:96233]	-
ENSMUSG00000027386	122.469	58.8076	31.3788	155.325	154.964	149.057	-1.12678	0.00956821	0.250239	Fbln7	2	128862981	128897034	+	3228	protein_coding	fibulin 7 [Source:MGI Symbol;Acc:MGI:1917620]	-
ENSMUSG00000034681	144.216	162.08	174.898	102.004	30.2803	98.2669	1.0703	0.00960139	0.250723	Rnps1	17	24414675	24425895	+	1920	protein_coding	ribonucleic acid binding protein S1 [Source:MGI Symbol;Acc:MGI:97960]	-
ENSMUSG00000022181	1.14457	1.43433	2.05763	6.95484	5.34358	22.0825	-2.81512	0.00982083	0.253122	C6	15	4727175	4814967	+	3556	protein_coding	complement component 6 [Source:MGI Symbol;Acc:MGI:88233]	-
ENSMUSG00000005410	30.9033	86.0599	94.1365	22.0237	36.5145	30.9154	1.23992	0.00984579	0.253122	Mcm5	8	75109569	75128439	+	3993	protein_coding	minichromosome maintenance complex component 5 [Source:MGI Symbol;Acc:MGI:103197]	-
ENSMUSG00000040675	45.7827	53.0703	73.5602	25.5011	32.9521	25.3948	1.04984	0.00986929	0.253122	Mthfd1l	10	3973118	4167081	+	4435	protein_coding	methylenetetrahydrofolate dehydrogenase (NADP+ dependent) 1-like [Source:MGI Symbol;Acc:MGI:1924836]	-
ENSMUSG00000096506	0	0	0	6.95484	11.5778	0	-5.15811	0.0098936	0.253122	CR974586.5	JH584293.1	103128	104629	+	312	protein_coding		-

## Sheet: Men1_KOvsWT_GOenrich
Category	GOID	Description	GeneRatio	BgRatio	pvalue	padj	geneID	geneName	Count	Up	Up_Gene_names	Down	Down_Gene_names
BP	GO:0001822	kidney development	21/404	256/16355	1.62522e-06	0.00585079	ENSMUSG00000031980/ENSMUSG00000026768/ENSMUSG00000031465/ENSMUSG00000052516/ENSMUSG00000025352/ENSMUSG00000029231/ENSMUSG00000048616/ENSMUSG00000032327/ENSMUSG00000005583/ENSMUSG00000023013/ENSMUSG00000070645/ENSMUSG00000024620/ENSMUSG00000000567/ENSMUSG00000022346/ENSMUSG00000039004/ENSMUSG00000021614/ENSMUSG00000022330/ENSMUSG00000005397/ENSMUSG00000032939/ENSMUSG00000027381/ENSMUSG00000025810	Agt/Itga8/Angpt2/Robo2/Gdf11/Pdgfra/Nog/Stra6/Mef2c/Aqp2/Ren1/Pdgfrb/Sox9/Myc/Bmp6/Vcan/Osr2/Nid1/Nup93/Bcl2l11/Nrp1	21	8	ENSMUSG00000031980/ENSMUSG00000048616/ENSMUSG00000032327/ENSMUSG00000000567/ENSMUSG00000022346/ENSMUSG00000039004/ENSMUSG00000032939/ENSMUSG00000027381	13	ENSMUSG00000026768/ENSMUSG00000031465/ENSMUSG00000052516/ENSMUSG00000025352/ENSMUSG00000029231/ENSMUSG00000005583/ENSMUSG00000023013/ENSMUSG00000070645/ENSMUSG00000024620/ENSMUSG00000021614/ENSMUSG00000022330/ENSMUSG00000005397/ENSMUSG00000025810
BP	GO:0072001	renal system development	21/404	278/16355	5.97683e-06	0.0107583	ENSMUSG00000031980/ENSMUSG00000026768/ENSMUSG00000031465/ENSMUSG00000052516/ENSMUSG00000025352/ENSMUSG00000029231/ENSMUSG00000048616/ENSMUSG00000032327/ENSMUSG00000005583/ENSMUSG00000023013/ENSMUSG00000070645/ENSMUSG00000024620/ENSMUSG00000000567/ENSMUSG00000022346/ENSMUSG00000039004/ENSMUSG00000021614/ENSMUSG00000022330/ENSMUSG00000005397/ENSMUSG00000032939/ENSMUSG00000027381/ENSMUSG00000025810	Agt/Itga8/Angpt2/Robo2/Gdf11/Pdgfra/Nog/Stra6/Mef2c/Aqp2/Ren1/Pdgfrb/Sox9/Myc/Bmp6/Vcan/Osr2/Nid1/Nup93/Bcl2l11/Nrp1	21	8	ENSMUSG00000031980/ENSMUSG00000048616/ENSMUSG00000032327/ENSMUSG00000000567/ENSMUSG00000022346/ENSMUSG00000039004/ENSMUSG00000032939/ENSMUSG00000027381	13	ENSMUSG00000026768/ENSMUSG00000031465/ENSMUSG00000052516/ENSMUSG00000025352/ENSMUSG00000029231/ENSMUSG00000005583/ENSMUSG00000023013/ENSMUSG00000070645/ENSMUSG00000024620/ENSMUSG00000021614/ENSMUSG00000022330/ENSMUSG00000005397/ENSMUSG00000025810
BP	GO:0030449	regulation of complement activation	5/404	13/16355	9.80532e-06	0.0107596	ENSMUSG00000024164/ENSMUSG00000026365/ENSMUSG00000026399/ENSMUSG00000068686/ENSMUSG00000022181	C3/Cfh/Cd55/Cd59b/C6	5	1	ENSMUSG00000024164	4	ENSMUSG00000026365/ENSMUSG00000026399/ENSMUSG00000068686/ENSMUSG00000022181
BP	GO:0001655	urogenital system development	22/404	315/16355	1.25374e-05	0.0107596	ENSMUSG00000005268/ENSMUSG00000031980/ENSMUSG00000026768/ENSMUSG00000031465/ENSMUSG00000052516/ENSMUSG00000025352/ENSMUSG00000029231/ENSMUSG00000048616/ENSMUSG00000032327/ENSMUSG00000005583/ENSMUSG00000023013/ENSMUSG00000070645/ENSMUSG00000024620/ENSMUSG00000000567/ENSMUSG00000022346/ENSMUSG00000039004/ENSMUSG00000021614/ENSMUSG00000022330/ENSMUSG00000005397/ENSMUSG00000032939/ENSMUSG00000027381/…	Prlr/Agt/Itga8/Angpt2/Robo2/Gdf11/Pdgfra/Nog/Stra6/Mef2c/Aqp2/Ren1/Pdgfrb/Sox9/Myc/Bmp6/Vcan/Osr2/Nid1/Nup93/Bcl2l11/Nrp1	22	8	ENSMUSG00000031980/ENSMUSG00000048616/ENSMUSG00000032327/ENSMUSG00000000567/ENSMUSG00000022346/ENSMUSG00000039004/ENSMUSG00000032939/ENSMUSG00000027381	14	ENSMUSG00000005268/ENSMUSG00000026768/ENSMUSG00000031465/ENSMUSG00000052516/ENSMUSG00000025352/ENSMUSG00000029231/ENSMUSG00000005583/ENSMUSG00000023013/ENSMUSG00000070645/ENSMUSG00000024620/ENSMUSG00000021614/ENSMUSG00000022330/ENSMUSG00000005397/ENSMUSG00000025810
BP	GO:2000257	regulation of protein activation cascade	5/404	14/16355	1.49439e-05	0.0107596	ENSMUSG00000024164/ENSMUSG00000026365/ENSMUSG00000026399/ENSMUSG00000068686/ENSMUSG00000022181	C3/Cfh/Cd55/Cd59b/C6	5	1	ENSMUSG00000024164	4	ENSMUSG00000026365/ENSMUSG00000026399/ENSMUSG00000068686/ENSMUSG00000022181
BP	GO:0006959	humoral immune response	12/404	115/16355	2.7303e-05	0.0163818	ENSMUSG00000024164/ENSMUSG00000073418/ENSMUSG00000009281/ENSMUSG00000035385/ENSMUSG00000034227/ENSMUSG00000005583/ENSMUSG00000026365/ENSMUSG00000047246/ENSMUSG00000026399/ENSMUSG00000068686/ENSMUSG00000056071/ENSMUSG00000022181	C3/C4b/Rarres2/Ccl2/Foxj1/Mef2c/Cfh/Hist1h2be/Cd55/Cd59b/S100a9/C6	12	6	ENSMUSG00000024164/ENSMUSG00000073418/ENSMUSG00000009281/ENSMUSG00000035385/ENSMUSG00000034227/ENSMUSG00000056071	6	ENSMUSG00000005583/ENSMUSG00000026365/ENSMUSG00000047246/ENSMUSG00000026399/ENSMUSG00000068686/ENSMUSG00000022181
BP	GO:0002920	regulation of humoral immune response	6/404	29/16355	6.42109e-05	0.0330227	ENSMUSG00000024164/ENSMUSG00000034227/ENSMUSG00000026365/ENSMUSG00000026399/ENSMUSG00000068686/ENSMUSG00000022181	C3/Foxj1/Cfh/Cd55/Cd59b/C6	6	2	ENSMUSG00000024164/ENSMUSG00000034227	4	ENSMUSG00000026365/ENSMUSG00000026399/ENSMUSG00000068686/ENSMUSG00000022181
BP	GO:0035634	response to stilbenoid	5/404	19/16355	7.83727e-05	0.0352677	ENSMUSG00000005547/ENSMUSG00000069919/ENSMUSG00000074896/ENSMUSG00000095143/ENSMUSG00000031594	Cyp2a5/Hba-a1/Ifit3/Hsd3b4/Fgl1	5	3	ENSMUSG00000005547/ENSMUSG00000095143/ENSMUSG00000031594	2	ENSMUSG00000069919/ENSMUSG00000074896
BP	GO:0007423	sensory organ development	26/404	476/16355	0.000141248	0.0564991	ENSMUSG00000026768/ENSMUSG00000033676/ENSMUSG00000031283/ENSMUSG00000071637/ENSMUSG00000026840/ENSMUSG00000025352/ENSMUSG00000029231/ENSMUSG00000002870/ENSMUSG00000048616/ENSMUSG00000032327/ENSMUSG00000049580/ENSMUSG00000024620/ENSMUSG00000000567/ENSMUSG00000022346/ENSMUSG00000071226/ENSMUSG00000039004/ENSMUSG00000032292/ENSMUSG00000022330/ENSMUSG00000032012/ENSMUSG00000049353/ENSMUSG00000007877/…	Itga8/Gabrb3/Chrdl1/Cebpd/Lamc3/Gdf11/Pdgfra/Mcm2/Nog/Stra6/Tsku/Pdgfrb/Sox9/Myc/Cecr2/Bmp6/Nr2e3/Osr2/Nectin1/Rd3/Tcap/Meis2/Atoh7/Bcl2l11/Nrp1/Pde6a	26	11	ENSMUSG00000071637/ENSMUSG00000002870/ENSMUSG00000048616/ENSMUSG00000032327/ENSMUSG00000000567/ENSMUSG00000022346/ENSMUSG00000039004/ENSMUSG00000032012/ENSMUSG00000049353/ENSMUSG00000036816/ENSMUSG00000027381	15	ENSMUSG00000026768/ENSMUSG00000033676/ENSMUSG00000031283/ENSMUSG00000026840/ENSMUSG00000025352/ENSMUSG00000029231/ENSMUSG00000049580/ENSMUSG00000024620/ENSMUSG00000071226/ENSMUSG00000032292/ENSMUSG00000022330/ENSMUSG00000007877/ENSMUSG00000027210/ENSMUSG00000025810/ENSMUSG00000024575
BP	GO:0043650	dicarboxylic acid biosynthetic process	4/404	13/16355	0.000219742	0.0791071	ENSMUSG00000039783/ENSMUSG00000026348/ENSMUSG00000026866/ENSMUSG00000040675	Kmo/Acmsd/Kynu/Mthfd1l	4	2	ENSMUSG00000026866/ENSMUSG00000040675	2	ENSMUSG00000039783/ENSMUSG00000026348
BP	GO:0001656	metanephros development	9/404	85/16355	0.000245841	0.080457	ENSMUSG00000026768/ENSMUSG00000052516/ENSMUSG00000025352/ENSMUSG00000029231/ENSMUSG00000023013/ENSMUSG00000024620/ENSMUSG00000000567/ENSMUSG00000022346/ENSMUSG00000022330	Itga8/Robo2/Gdf11/Pdgfra/Aqp2/Pdgfrb/Sox9/Myc/Osr2	9	2	ENSMUSG00000000567/ENSMUSG00000022346	7	ENSMUSG00000026768/ENSMUSG00000052516/ENSMUSG00000025352/ENSMUSG00000029231/ENSMUSG00000023013/ENSMUSG00000024620/ENSMUSG00000022330
BP	GO:0015850	organic hydroxy compound transport	14/404	191/16355	0.000289694	0.0869083	ENSMUSG00000030237/ENSMUSG00000031980/ENSMUSG00000020427/ENSMUSG00000032327/ENSMUSG00000023013/ENSMUSG00000070645/ENSMUSG00000015243/ENSMUSG00000022346/ENSMUSG00000036330/ENSMUSG00000039004/ENSMUSG00000023073/ENSMUSG00000061353/ENSMUSG00000020787/ENSMUSG00000044288	Slco1a4/Agt/Igfbp3/Stra6/Aqp2/Ren1/Abca1/Myc/Slc18a1/Bmp6/Slc10a2/Cxcl12/P2rx1/Cnr1	14	8	ENSMUSG00000030237/ENSMUSG00000031980/ENSMUSG00000032327/ENSMUSG00000015243/ENSMUSG00000022346/ENSMUSG00000039004/ENSMUSG00000023073/ENSMUSG00000044288	6	ENSMUSG00000020427/ENSMUSG00000023013/ENSMUSG00000070645/ENSMUSG00000036330/ENSMUSG00000061353/ENSMUSG00000020787
BP	GO:0006631	fatty acid metabolic process	20/404	346/16355	0.000401159	0.103724	ENSMUSG00000024164/ENSMUSG00000031980/ENSMUSG00000005547/ENSMUSG00000036880/ENSMUSG00000056973/ENSMUSG00000060317/ENSMUSG00000071551/ENSMUSG00000030483/ENSMUSG00000028937/ENSMUSG00000021228/ENSMUSG00000021364/ENSMUSG00000028553/ENSMUSG00000096852/ENSMUSG00000066072/ENSMUSG00000019577/ENSMUSG00000072949/ENSMUSG00000068086/ENSMUSG00000046491/ENSMUSG00000021751/ENSMUSG00000044288	C3/Agt/Cyp2a5/Acaa2/Ces1d/Acnat2/Akr1c19/Cyp2b10/Acot7/Acot3/Elovl2/Angptl3/Cyp2d12/Cyp4a10/Pdk4/Acot1/Cyp2d9/C1qtnf2/Acox2/Cnr1	20	14	ENSMUSG00000024164/ENSMUSG00000031980/ENSMUSG00000005547/ENSMUSG00000060317/ENSMUSG00000071551/ENSMUSG00000030483/ENSMUSG00000028937/ENSMUSG00000021228/ENSMUSG00000066072/ENSMUSG00000019577/ENSMUSG00000072949/ENSMUSG00000068086/ENSMUSG00000021751/ENSMUSG00000044288	6	ENSMUSG00000036880/ENSMUSG00000056973/ENSMUSG00000021364/ENSMUSG00000028553/ENSMUSG00000096852/ENSMUSG00000046491
BP	GO:0055003	cardiac myofibril assembly	4/404	15/16355	0.00040337	0.103724	ENSMUSG00000031461/ENSMUSG00000029231/ENSMUSG00000024620/ENSMUSG00000007877	Myom2/Pdgfra/Pdgfrb/Tcap	4	0		4	ENSMUSG00000031461/ENSMUSG00000029231/ENSMUSG00000024620/ENSMUSG00000007877
BP	GO:0032835	glomerulus development	7/404	56/16355	0.000435235	0.104456	ENSMUSG00000031465/ENSMUSG00000029231/ENSMUSG00000048616/ENSMUSG00000005583/ENSMUSG00000024620/ENSMUSG00000005397/ENSMUSG00000032939	Angpt2/Pdgfra/Nog/Mef2c/Pdgfrb/Nid1/Nup93	7	2	ENSMUSG00000048616/ENSMUSG00000032939	5	ENSMUSG00000031465/ENSMUSG00000029231/ENSMUSG00000005583/ENSMUSG00000024620/ENSMUSG00000005397
BP	GO:0006956	complement activation	6/404	41/16355	0.000473355	0.106505	ENSMUSG00000024164/ENSMUSG00000073418/ENSMUSG00000026365/ENSMUSG00000026399/ENSMUSG00000068686/ENSMUSG00000022181	C3/C4b/Cfh/Cd55/Cd59b/C6	6	2	ENSMUSG00000024164/ENSMUSG00000073418	4	ENSMUSG00000026365/ENSMUSG00000026399/ENSMUSG00000068686/ENSMUSG00000022181
BP	GO:0006637	acyl-CoA metabolic process	8/404	76/16355	0.000562619	0.110824	ENSMUSG00000036880/ENSMUSG00000056973/ENSMUSG00000060317/ENSMUSG00000028937/ENSMUSG00000021228/ENSMUSG00000019577/ENSMUSG00000072949/ENSMUSG00000026866	Acaa2/Ces1d/Acnat2/Acot7/Acot3/Pdk4/Acot1/Kynu	8	6	ENSMUSG00000060317/ENSMUSG00000028937/ENSMUSG00000021228/ENSMUSG00000019577/ENSMUSG00000072949/ENSMUSG00000026866	2	ENSMUSG00000036880/ENSMUSG00000056973
BP	GO:0035383	thioester metabolic process	8/404	76/16355	0.000562619	0.110824	ENSMUSG00000036880/ENSMUSG00000056973/ENSMUSG00000060317/ENSMUSG00000028937/ENSMUSG00000021228/ENSMUSG00000019577/ENSMUSG00000072949/ENSMUSG00000026866	Acaa2/Ces1d/Acnat2/Acot7/Acot3/Pdk4/Acot1/Kynu	8	6	ENSMUSG00000060317/ENSMUSG00000028937/ENSMUSG00000021228/ENSMUSG00000019577/ENSMUSG00000072949/ENSMUSG00000026866	2	ENSMUSG00000036880/ENSMUSG00000056973
BP	GO:0035265	organ growth	12/404	159/16355	0.000596754	0.110824	ENSMUSG00000005268/ENSMUSG00000031980/ENSMUSG00000029231/ENSMUSG00000048616/ENSMUSG00000005583/ENSMUSG00000024620/ENSMUSG00000037624/ENSMUSG00000045672/ENSMUSG00000000567/ENSMUSG00000019942/ENSMUSG00000027381/ENSMUSG00000057722	Prlr/Agt/Pdgfra/Nog/Mef2c/Pdgfrb/Kcnk2/Col27a1/Sox9/Cdk1/Bcl2l11/Lepr	12	5	ENSMUSG00000031980/ENSMUSG00000048616/ENSMUSG00000000567/ENSMUSG00000019942/ENSMUSG00000027381	7	ENSMUSG00000005268/ENSMUSG00000029231/ENSMUSG00000005583/ENSMUSG00000024620/ENSMUSG00000037624/ENSMUSG00000045672/ENSMUSG00000057722
BP	GO:0050922	negative regulation of chemotaxis	6/404	43/16355	0.000615691	0.110824	ENSMUSG00000021904/ENSMUSG00000031465/ENSMUSG00000052516/ENSMUSG00000025207/ENSMUSG00000023078/ENSMUSG00000025810	Sema3g/Angpt2/Robo2/Sema4g/Cxcl13/Nrp1	6	0		6	ENSMUSG00000021904/ENSMUSG00000031465/ENSMUSG00000052516/ENSMUSG00000025207/ENSMUSG00000023078/ENSMUSG00000025810
BP	GO:0006323	DNA packaging	11/404	142/16355	0.000805019	0.138003	ENSMUSG00000022945/ENSMUSG00000060639/ENSMUSG00000002870/ENSMUSG00000036181/ENSMUSG00000055430/ENSMUSG00000047246/ENSMUSG00000000567/ENSMUSG00000027306/ENSMUSG00000019942/ENSMUSG00000042029/ENSMUSG00000002835	Chaf1b/Hist1h4i/Mcm2/Hist1h1c/Nap1l5/Hist1h2be/Sox9/Nusap1/Cdk1/Ncapg2/Chaf1a	11	7	ENSMUSG00000022945/ENSMUSG00000002870/ENSMUSG00000000567/ENSMUSG00000027306/ENSMUSG00000019942/ENSMUSG00000042029/ENSMUSG00000002835	4	ENSMUSG00000060639/ENSMUSG00000036181/ENSMUSG00000055430/ENSMUSG00000047246
BP	GO:0006270	DNA replication initiation	5/404	31/16355	0.000897428	0.146852	ENSMUSG00000006585/ENSMUSG00000002870/ENSMUSG00000041859/ENSMUSG00000026355/ENSMUSG00000005410	Cdt1/Mcm2/Mcm3/Mcm6/Mcm5	5	5	ENSMUSG00000006585/ENSMUSG00000002870/ENSMUSG00000041859/ENSMUSG00000026355/ENSMUSG00000005410	0
BP	GO:0001823	mesonephros development	9/404	102/16355	0.000947238	0.148263	ENSMUSG00000031980/ENSMUSG00000052516/ENSMUSG00000025352/ENSMUSG00000048616/ENSMUSG00000070645/ENSMUSG00000000567/ENSMUSG00000022346/ENSMUSG00000021614/ENSMUSG00000022330	Agt/Robo2/Gdf11/Nog/Ren1/Sox9/Myc/Vcan/Osr2	9	4	ENSMUSG00000031980/ENSMUSG00000048616/ENSMUSG00000000567/ENSMUSG00000022346	5	ENSMUSG00000052516/ENSMUSG00000025352/ENSMUSG00000070645/ENSMUSG00000021614/ENSMUSG00000022330
BP	GO:0060041	retina development in camera-type eye	10/404	125/16355	0.00107652	0.1556	ENSMUSG00000026840/ENSMUSG00000029231/ENSMUSG00000024620/ENSMUSG00000000567/ENSMUSG00000032292/ENSMUSG00000032012/ENSMUSG00000049353/ENSMUSG00000036816/ENSMUSG00000025810/ENSMUSG00000024575	Lamc3/Pdgfra/Pdgfrb/Sox9/Nr2e3/Nectin1/Rd3/Atoh7/Nrp1/Pde6a	10	4	ENSMUSG00000000567/ENSMUSG00000032012/ENSMUSG00000049353/ENSMUSG00000036816	6	ENSMUSG00000026840/ENSMUSG00000029231/ENSMUSG00000024620/ENSMUSG00000032292/ENSMUSG00000025810/ENSMUSG00000024575
BP	GO:0051145	smooth muscle cell differentiation	7/404	65/16355	0.00108056	0.1556	ENSMUSG00000031980/ENSMUSG00000026768/ENSMUSG00000032172/ENSMUSG00000005583/ENSMUSG00000024620/ENSMUSG00000000567/ENSMUSG00000024168	Agt/Itga8/Olfm2/Mef2c/Pdgfrb/Sox9/Tmem204	7	3	ENSMUSG00000031980/ENSMUSG00000032172/ENSMUSG00000000567	4	ENSMUSG00000026768/ENSMUSG00000005583/ENSMUSG00000024620/ENSMUSG00000024168
BP	GO:0043062	extracellular structure organization	15/404	245/16355	0.001175	0.162693	ENSMUSG00000057074/ENSMUSG00000031980/ENSMUSG00000026768/ENSMUSG00000056973/ENSMUSG00000027230/ENSMUSG00000035258/ENSMUSG00000029231/ENSMUSG00000057069/ENSMUSG00000043631/ENSMUSG00000015243/ENSMUSG00000045672/ENSMUSG00000000567/ENSMUSG00000031273/ENSMUSG00000005397/ENSMUSG00000021186	Ces1g/Agt/Itga8/Ces1d/Creb3l1/Abi3bp/Pdgfra/Ero1lb/Ecm2/Abca1/Col27a1/Sox9/Col4a6/Nid1/Fbln5	15	4	ENSMUSG00000031980/ENSMUSG00000027230/ENSMUSG00000015243/ENSMUSG00000000567	11	ENSMUSG00000057074/ENSMUSG00000026768/ENSMUSG00000056973/ENSMUSG00000035258/ENSMUSG00000029231/ENSMUSG00000057069/ENSMUSG00000043631/ENSMUSG00000045672/ENSMUSG00000031273/ENSMUSG00000005397/ENSMUSG00000021186
BP	GO:2001023	regulation of response to drug	8/404	86/16355	0.00127882	0.170509	ENSMUSG00000031980/ENSMUSG00000030854/ENSMUSG00000028864/ENSMUSG00000036330/ENSMUSG00000061353/ENSMUSG00000006235/ENSMUSG00000032939/ENSMUSG00000044288	Agt/Ptpn5/Hgf/Slc18a1/Cxcl12/Epor/Nup93/Cnr1	8	4	ENSMUSG00000031980/ENSMUSG00000030854/ENSMUSG00000032939/ENSMUSG00000044288	4	ENSMUSG00000028864/ENSMUSG00000036330/ENSMUSG00000061353/ENSMUSG00000006235
BP	GO:0071103	DNA conformation change	12/404	175/16355	0.00138045	0.177486	ENSMUSG00000022945/ENSMUSG00000060639/ENSMUSG00000002870/ENSMUSG00000036181/ENSMUSG00000026355/ENSMUSG00000055430/ENSMUSG00000047246/ENSMUSG00000000567/ENSMUSG00000027306/ENSMUSG00000019942/ENSMUSG00000042029/ENSMUSG00000002835	Chaf1b/Hist1h4i/Mcm2/Hist1h1c/Mcm6/Nap1l5/Hist1h2be/Sox9/Nusap1/Cdk1/Ncapg2/Chaf1a	12	8	ENSMUSG00000022945/ENSMUSG00000002870/ENSMUSG00000026355/ENSMUSG00000000567/ENSMUSG00000027306/ENSMUSG00000019942/ENSMUSG00000042029/ENSMUSG00000002835	4	ENSMUSG00000060639/ENSMUSG00000036181/ENSMUSG00000055430/ENSMUSG00000047246
BP	GO:0006334	nucleosome assembly	8/404	89/16355	0.00159675	0.198218	ENSMUSG00000022945/ENSMUSG00000060639/ENSMUSG00000002870/ENSMUSG00000036181/ENSMUSG00000055430/ENSMUSG00000047246/ENSMUSG00000000567/ENSMUSG00000002835	Chaf1b/Hist1h4i/Mcm2/Hist1h1c/Nap1l5/Hist1h2be/Sox9/Chaf1a	8	4	ENSMUSG00000022945/ENSMUSG00000002870/ENSMUSG00000000567/ENSMUSG00000002835	4	ENSMUSG00000060639/ENSMUSG00000036181/ENSMUSG00000055430/ENSMUSG00000047246
BP	GO:0072006	nephron development	10/404	133/16355	0.00172168	0.202477	ENSMUSG00000031980/ENSMUSG00000031465/ENSMUSG00000029231/ENSMUSG00000048616/ENSMUSG00000005583/ENSMUSG00000024620/ENSMUSG00000000567/ENSMUSG00000022346/ENSMUSG00000005397/ENSMUSG00000032939	Agt/Angpt2/Pdgfra/Nog/Mef2c/Pdgfrb/Sox9/Myc/Nid1/Nup93	10	5	ENSMUSG00000031980/ENSMUSG00000048616/ENSMUSG00000000567/ENSMUSG00000022346/ENSMUSG00000032939	5	ENSMUSG00000031465/ENSMUSG00000029231/ENSMUSG00000005583/ENSMUSG00000024620/ENSMUSG00000005397
BP	GO:0001654	eye development	17/404	308/16355	0.00176061	0.202477	ENSMUSG00000031283/ENSMUSG00000026840/ENSMUSG00000025352/ENSMUSG00000029231/ENSMUSG00000032327/ENSMUSG00000049580/ENSMUSG00000024620/ENSMUSG00000000567/ENSMUSG00000039004/ENSMUSG00000032292/ENSMUSG00000022330/ENSMUSG00000032012/ENSMUSG00000049353/ENSMUSG00000027210/ENSMUSG00000036816/ENSMUSG00000025810/ENSMUSG00000024575	Chrdl1/Lamc3/Gdf11/Pdgfra/Stra6/Tsku/Pdgfrb/Sox9/Bmp6/Nr2e3/Osr2/Nectin1/Rd3/Meis2/Atoh7/Nrp1/Pde6a	17	6	ENSMUSG00000032327/ENSMUSG00000000567/ENSMUSG00000039004/ENSMUSG00000032012/ENSMUSG00000049353/ENSMUSG00000036816	11	ENSMUSG00000031283/ENSMUSG00000026840/ENSMUSG00000025352/ENSMUSG00000029231/ENSMUSG00000049580/ENSMUSG00000024620/ENSMUSG00000032292/ENSMUSG00000022330/ENSMUSG00000027210/ENSMUSG00000025810/ENSMUSG00000024575
BP	GO:0043252	sodium-independent organic anion transport	5/404	36/16355	0.0017998	0.202477	ENSMUSG00000030237/ENSMUSG00000063796/ENSMUSG00000053303/ENSMUSG00000024757/ENSMUSG00000040693	Slco1a4/Slc22a8/Slc22a26/Slc22a19/Slco4c1	5	3	ENSMUSG00000030237/ENSMUSG00000053303/ENSMUSG00000024757	2	ENSMUSG00000063796/ENSMUSG00000040693
BP	GO:0002673	regulation of acute inflammatory response	6/404	53/16355	0.00188488	0.205623	ENSMUSG00000024164/ENSMUSG00000026365/ENSMUSG00000026399/ENSMUSG00000068686/ENSMUSG00000044288/ENSMUSG00000022181	C3/Cfh/Cd55/Cd59b/Cnr1/C6	6	2	ENSMUSG00000024164/ENSMUSG00000044288	4	ENSMUSG00000026365/ENSMUSG00000026399/ENSMUSG00000068686/ENSMUSG00000022181
BP	GO:0072376	protein activation cascade	6/404	54/16355	0.00207715	0.212514	ENSMUSG00000024164/ENSMUSG00000073418/ENSMUSG00000026365/ENSMUSG00000026399/ENSMUSG00000068686/ENSMUSG00000022181	C3/C4b/Cfh/Cd55/Cd59b/C6	6	2	ENSMUSG00000024164/ENSMUSG00000073418	4	ENSMUSG00000026365/ENSMUSG00000026399/ENSMUSG00000068686/ENSMUSG00000022181
BP	GO:0031033	myosin filament organization	3/404	11/16355	0.00212963	0.212514	ENSMUSG00000031461/ENSMUSG00000007877/ENSMUSG00000038670	Myom2/Tcap/Mybpc2	3	1	ENSMUSG00000038670	2	ENSMUSG00000031461/ENSMUSG00000007877
BP	GO:0072102	glomerulus morphogenesis	3/404	11/16355	0.00212963	0.212514	ENSMUSG00000029231/ENSMUSG00000005583/ENSMUSG00000024620	Pdgfra/Mef2c/Pdgfrb	3	0		3	ENSMUSG00000029231/ENSMUSG00000005583/ENSMUSG00000024620
BP	GO:0046394	carboxylic acid biosynthetic process	17/404	315/16355	0.00222944	0.212514	ENSMUSG00000031980/ENSMUSG00000021196/ENSMUSG00000089678/ENSMUSG00000074768/ENSMUSG00000039783/ENSMUSG00000024640/ENSMUSG00000029752/ENSMUSG00000030268/ENSMUSG00000026348/ENSMUSG00000022346/ENSMUSG00000028937/ENSMUSG00000021364/ENSMUSG00000020377/ENSMUSG00000039497/ENSMUSG00000019577/ENSMUSG00000026866/ENSMUSG00000040675	Agt/Pfkp/Agxt2/Bhmt/Kmo/Psat1/Asns/Bcat1/Acmsd/Myc/Acot7/Elovl2/Ltc4s/Dse/Pdk4/Kynu/Mthfd1l	17	9	ENSMUSG00000031980/ENSMUSG00000021196/ENSMUSG00000029752/ENSMUSG00000022346/ENSMUSG00000028937/ENSMUSG00000020377/ENSMUSG00000019577/ENSMUSG00000026866/ENSMUSG00000040675	8	ENSMUSG00000089678/ENSMUSG00000074768/ENSMUSG00000039783/ENSMUSG00000024640/ENSMUSG00000030268/ENSMUSG00000026348/ENSMUSG00000021364/ENSMUSG00000039497
BP	GO:0016053	organic acid biosynthetic process	17/404	316/16355	0.00230425	0.212514	ENSMUSG00000031980/ENSMUSG00000021196/ENSMUSG00000089678/ENSMUSG00000074768/ENSMUSG00000039783/ENSMUSG00000024640/ENSMUSG00000029752/ENSMUSG00000030268/ENSMUSG00000026348/ENSMUSG00000022346/ENSMUSG00000028937/ENSMUSG00000021364/ENSMUSG00000020377/ENSMUSG00000039497/ENSMUSG00000019577/ENSMUSG00000026866/ENSMUSG00000040675	Agt/Pfkp/Agxt2/Bhmt/Kmo/Psat1/Asns/Bcat1/Acmsd/Myc/Acot7/Elovl2/Ltc4s/Dse/Pdk4/Kynu/Mthfd1l	17	9	ENSMUSG00000031980/ENSMUSG00000021196/ENSMUSG00000029752/ENSMUSG00000022346/ENSMUSG00000028937/ENSMUSG00000020377/ENSMUSG00000019577/ENSMUSG00000026866/ENSMUSG00000040675	8	ENSMUSG00000089678/ENSMUSG00000074768/ENSMUSG00000039783/ENSMUSG00000024640/ENSMUSG00000030268/ENSMUSG00000026348/ENSMUSG00000021364/ENSMUSG00000039497
BP	GO:0050920	regulation of chemotaxis	12/404	186/16355	0.0023071	0.212514	ENSMUSG00000021904/ENSMUSG00000031465/ENSMUSG00000052516/ENSMUSG00000042306/ENSMUSG00000009281/ENSMUSG00000035385/ENSMUSG00000029231/ENSMUSG00000024620/ENSMUSG00000025207/ENSMUSG00000061353/ENSMUSG00000023078/ENSMUSG00000025810	Sema3g/Angpt2/Robo2/S100a14/Rarres2/Ccl2/Pdgfra/Pdgfrb/Sema4g/Cxcl12/Cxcl13/Nrp1	12	3	ENSMUSG00000042306/ENSMUSG00000009281/ENSMUSG00000035385	9	ENSMUSG00000021904/ENSMUSG00000031465/ENSMUSG00000052516/ENSMUSG00000029231/ENSMUSG00000024620/ENSMUSG00000025207/ENSMUSG00000061353/ENSMUSG00000023078/ENSMUSG00000025810
BP	GO:0060326	cell chemotaxis	14/404	237/16355	0.00236127	0.212514	ENSMUSG00000042306/ENSMUSG00000009281/ENSMUSG00000035385/ENSMUSG00000029231/ENSMUSG00000028864/ENSMUSG00000024620/ENSMUSG00000074715/ENSMUSG00000061353/ENSMUSG00000009185/ENSMUSG00000026778/ENSMUSG00000022651/ENSMUSG00000056071/ENSMUSG00000023078/ENSMUSG00000025810	S100a14/Rarres2/Ccl2/Pdgfra/Hgf/Pdgfrb/Ccl28/Cxcl12/Ccl8/Prkcq/Retnlg/S100a9/Cxcl13/Nrp1	14	6	ENSMUSG00000042306/ENSMUSG00000009281/ENSMUSG00000035385/ENSMUSG00000074715/ENSMUSG00000022651/ENSMUSG00000056071	8	ENSMUSG00000029231/ENSMUSG00000028864/ENSMUSG00000024620/ENSMUSG00000061353/ENSMUSG00000009185/ENSMUSG00000026778/ENSMUSG00000023078/ENSMUSG00000025810
BP	GO:0015893	drug transport	11/404	163/16355	0.00244522	0.214702	ENSMUSG00000031980/ENSMUSG00000032849/ENSMUSG00000052305/ENSMUSG00000032327/ENSMUSG00000022512/ENSMUSG00000074796/ENSMUSG00000036330/ENSMUSG00000028542/ENSMUSG00000061353/ENSMUSG00000029811/ENSMUSG00000044288	Agt/Abcc4/Hbb-bs/Stra6/Cldn1/Slc4a11/Slc18a1/Slc6a9/Cxcl12/Aoc1/Cnr1	11	6	ENSMUSG00000031980/ENSMUSG00000032327/ENSMUSG00000022512/ENSMUSG00000028542/ENSMUSG00000029811/ENSMUSG00000044288	5	ENSMUSG00000032849/ENSMUSG00000052305/ENSMUSG00000074796/ENSMUSG00000036330/ENSMUSG00000061353
BP	GO:0061437	renal system vasculature development	4/404	24/16355	0.00263411	0.22053	ENSMUSG00000031465/ENSMUSG00000029231/ENSMUSG00000024620/ENSMUSG00000025810	Angpt2/Pdgfra/Pdgfrb/Nrp1	4	0		4	ENSMUSG00000031465/ENSMUSG00000029231/ENSMUSG00000024620/ENSMUSG00000025810
BP	GO:0061440	kidney vasculature development	4/404	24/16355	0.00263411	0.22053	ENSMUSG00000031465/ENSMUSG00000029231/ENSMUSG00000024620/ENSMUSG00000025810	Angpt2/Pdgfra/Pdgfrb/Nrp1	4	0		4	ENSMUSG00000031465/ENSMUSG00000029231/ENSMUSG00000024620/ENSMUSG00000025810
BP	GO:0030239	myofibril assembly	6/404	58/16355	0.00299746	0.234038	ENSMUSG00000031461/ENSMUSG00000029231/ENSMUSG00000005583/ENSMUSG00000024620/ENSMUSG00000007877/ENSMUSG00000038670	Myom2/Pdgfra/Mef2c/Pdgfrb/Tcap/Mybpc2	6	1	ENSMUSG00000038670	5	ENSMUSG00000031461/ENSMUSG00000029231/ENSMUSG00000005583/ENSMUSG00000024620/ENSMUSG00000007877
BP	GO:0048745	smooth muscle tissue development	4/404	25/16355	0.00307547	0.234038	ENSMUSG00000026768/ENSMUSG00000032327/ENSMUSG00000024620/ENSMUSG00000000567	Itga8/Stra6/Pdgfrb/Sox9	4	2	ENSMUSG00000032327/ENSMUSG00000000567	2	ENSMUSG00000026768/ENSMUSG00000024620
BP	GO:0010876	lipid localization	17/404	325/16355	0.00307702	0.234038	ENSMUSG00000030237/ENSMUSG00000024164/ENSMUSG00000031980/ENSMUSG00000032849/ENSMUSG00000020427/ENSMUSG00000041797/ENSMUSG00000032327/ENSMUSG00000070645/ENSMUSG00000015243/ENSMUSG00000039004/ENSMUSG00000054662/ENSMUSG00000023073/ENSMUSG00000028553/ENSMUSG00000054580/ENSMUSG00000041828/ENSMUSG00000041202/ENSMUSG00000060131	Slco1a4/C3/Agt/Abcc4/Igfbp3/Abca9/Stra6/Ren1/Abca1/Bmp6/Ano9/Slc10a2/Angptl3/Pla2r1/Abca8a/Pla2g2d/Atp8b4	17	8	ENSMUSG00000030237/ENSMUSG00000024164/ENSMUSG00000031980/ENSMUSG00000032327/ENSMUSG00000015243/ENSMUSG00000039004/ENSMUSG00000054662/ENSMUSG00000023073	9	ENSMUSG00000032849/ENSMUSG00000020427/ENSMUSG00000041797/ENSMUSG00000070645/ENSMUSG00000028553/ENSMUSG00000054580/ENSMUSG00000041828/ENSMUSG00000041202/ENSMUSG00000060131
BP	GO:0042180	cellular ketone metabolic process	11/404	168/16355	0.00308982	0.234038	ENSMUSG00000031980/ENSMUSG00000025981/ENSMUSG00000039783/ENSMUSG00000071551/ENSMUSG00000030483/ENSMUSG00000039004/ENSMUSG00000019577/ENSMUSG00000046491/ENSMUSG00000026866/ENSMUSG00000044288/ENSMUSG00000003555	Agt/Coq10b/Kmo/Akr1c19/Cyp2b10/Bmp6/Pdk4/C1qtnf2/Kynu/Cnr1/Cyp17a1	11	8	ENSMUSG00000031980/ENSMUSG00000071551/ENSMUSG00000030483/ENSMUSG00000039004/ENSMUSG00000019577/ENSMUSG00000026866/ENSMUSG00000044288/ENSMUSG00000003555	3	ENSMUSG00000025981/ENSMUSG00000039783/ENSMUSG00000046491
BP	GO:0001676	long-chain fatty acid metabolic process	7/404	78/16355	0.00312051	0.234038	ENSMUSG00000005547/ENSMUSG00000030483/ENSMUSG00000028937/ENSMUSG00000021228/ENSMUSG00000096852/ENSMUSG00000072949/ENSMUSG00000068086	Cyp2a5/Cyp2b10/Acot7/Acot3/Cyp2d12/Acot1/Cyp2d9	7	6	ENSMUSG00000005547/ENSMUSG00000030483/ENSMUSG00000028937/ENSMUSG00000021228/ENSMUSG00000072949/ENSMUSG00000068086	1	ENSMUSG00000096852
BP	GO:0048012	hepatocyte growth factor receptor signaling pathway	3/404	13/16355	0.00355821	0.244456	ENSMUSG00000028864/ENSMUSG00000035638/ENSMUSG00000025810	Hgf/Muc20/Nrp1	3	0		3	ENSMUSG00000028864/ENSMUSG00000035638/ENSMUSG00000025810
BP	GO:1903779	regulation of cardiac conduction	3/404	13/16355	0.00355821	0.244456	ENSMUSG00000031980/ENSMUSG00000024065/ENSMUSG00000057123	Agt/Ehd3/Gja5	3	1	ENSMUSG00000031980	2	ENSMUSG00000024065/ENSMUSG00000057123
BP	GO:2000846	regulation of corticosteroid hormone secretion	3/404	13/16355	0.00355821	0.244456	ENSMUSG00000031980/ENSMUSG00000070645/ENSMUSG00000039004	Agt/Ren1/Bmp6	3	2	ENSMUSG00000031980/ENSMUSG00000039004	1	ENSMUSG00000070645
BP	GO:1900274	regulation of phospholipase C activity	4/404	26/16355	0.00356474	0.244456	ENSMUSG00000031980/ENSMUSG00000029231/ENSMUSG00000024620/ENSMUSG00000003452	Agt/Pdgfra/Pdgfrb/Bicd1	4	1	ENSMUSG00000031980	3	ENSMUSG00000029231/ENSMUSG00000024620/ENSMUSG00000003452
BP	GO:0090184	positive regulation of kidney development	5/404	42/16355	0.00359893	0.244456	ENSMUSG00000031980/ENSMUSG00000048616/ENSMUSG00000024620/ENSMUSG00000000567/ENSMUSG00000022346	Agt/Nog/Pdgfrb/Sox9/Myc	5	4	ENSMUSG00000031980/ENSMUSG00000048616/ENSMUSG00000000567/ENSMUSG00000022346	1	ENSMUSG00000024620
BP	GO:0008202	steroid metabolic process	14/404	250/16355	0.00382126	0.25295	ENSMUSG00000031980/ENSMUSG00000035540/ENSMUSG00000056973/ENSMUSG00000029231/ENSMUSG00000003585/ENSMUSG00000015243/ENSMUSG00000071551/ENSMUSG00000030483/ENSMUSG00000039004/ENSMUSG00000028553/ENSMUSG00000031594/ENSMUSG00000003555/ENSMUSG00000057722/ENSMUSG00000027871	Agt/Gc/Ces1d/Pdgfra/Sec14l2/Abca1/Akr1c19/Cyp2b10/Bmp6/Angptl3/Fgl1/Cyp17a1/Lepr/Hsd3b1	14	10	ENSMUSG00000031980/ENSMUSG00000035540/ENSMUSG00000003585/ENSMUSG00000015243/ENSMUSG00000071551/ENSMUSG00000030483/ENSMUSG00000039004/ENSMUSG00000031594/ENSMUSG00000003555/ENSMUSG00000027871	4	ENSMUSG00000056973/ENSMUSG00000029231/ENSMUSG00000028553/ENSMUSG00000057722
BP	GO:0042445	hormone metabolic process	11/404	173/16355	0.00386452	0.25295	ENSMUSG00000034785/ENSMUSG00000031980/ENSMUSG00000029231/ENSMUSG00000032327/ENSMUSG00000057069/ENSMUSG00000070645/ENSMUSG00000020303/ENSMUSG00000071551/ENSMUSG00000005220/ENSMUSG00000039004/ENSMUSG00000003555	Dio1/Agt/Pdgfra/Stra6/Ero1lb/Ren1/Stc2/Akr1c19/Corin/Bmp6/Cyp17a1	11	6	ENSMUSG00000031980/ENSMUSG00000032327/ENSMUSG00000020303/ENSMUSG00000071551/ENSMUSG00000039004/ENSMUSG00000003555	5	ENSMUSG00000034785/ENSMUSG00000029231/ENSMUSG00000057069/ENSMUSG00000070645/ENSMUSG00000005220
BP	GO:0048841	regulation of axon extension involved in axon guidance	4/404	27/16355	0.00410428	0.25908	ENSMUSG00000021904/ENSMUSG00000025207/ENSMUSG00000061353/ENSMUSG00000025810	Sema3g/Sema4g/Cxcl12/Nrp1	4	0		4	ENSMUSG00000021904/ENSMUSG00000025207/ENSMUSG00000061353/ENSMUSG00000025810
BP	GO:0006820	anion transport	22/404	480/16355	0.00417345	0.25908	ENSMUSG00000030237/ENSMUSG00000031980/ENSMUSG00000006469/ENSMUSG00000033676/ENSMUSG00000063796/ENSMUSG00000032849/ENSMUSG00000053303/ENSMUSG00000032327/ENSMUSG00000070639/ENSMUSG00000074796/ENSMUSG00000020303/ENSMUSG00000015243/ENSMUSG00000022346/ENSMUSG00000028542/ENSMUSG00000054662/ENSMUSG00000023073/ENSMUSG00000054580/ENSMUSG00000024757/ENSMUSG00000017740/ENSMUSG00000041202/ENSMUSG00000060131/…	Slco1a4/Agt/Slc34a3/Gabrb3/Slc22a8/Abcc4/Slc22a26/Stra6/Lrrc8b/Slc4a11/Stc2/Abca1/Myc/Slc6a9/Ano9/Slc10a2/Pla2r1/Slc22a19/Slc12a5/Pla2g2d/Atp8b4/Slco4c1	22	11	ENSMUSG00000030237/ENSMUSG00000031980/ENSMUSG00000053303/ENSMUSG00000032327/ENSMUSG00000020303/ENSMUSG00000015243/ENSMUSG00000022346/ENSMUSG00000028542/ENSMUSG00000054662/ENSMUSG00000023073/ENSMUSG00000024757	11	ENSMUSG00000006469/ENSMUSG00000033676/ENSMUSG00000063796/ENSMUSG00000032849/ENSMUSG00000070639/ENSMUSG00000074796/ENSMUSG00000054580/ENSMUSG00000017740/ENSMUSG00000041202/ENSMUSG00000060131/ENSMUSG00000040693
BP	GO:0060537	muscle tissue development	19/404	392/16355	0.00417407	0.25908	ENSMUSG00000031980/ENSMUSG00000026768/ENSMUSG00000006649/ENSMUSG00000031461/ENSMUSG00000029231/ENSMUSG00000048616/ENSMUSG00000032327/ENSMUSG00000014030/ENSMUSG00000005583/ENSMUSG00000024620/ENSMUSG00000027022/ENSMUSG00000037624/ENSMUSG00000000567/ENSMUSG00000022346/ENSMUSG00000006235/ENSMUSG00000007877/ENSMUSG00000019942/ENSMUSG00000057123/ENSMUSG00000019817	Agt/Itga8/Nphs1/Myom2/Pdgfra/Nog/Stra6/Pax5/Mef2c/Pdgfrb/Xirp2/Kcnk2/Sox9/Myc/Epor/Tcap/Cdk1/Gja5/Plagl1	19	7	ENSMUSG00000031980/ENSMUSG00000048616/ENSMUSG00000032327/ENSMUSG00000027022/ENSMUSG00000000567/ENSMUSG00000022346/ENSMUSG00000019942	12	ENSMUSG00000026768/ENSMUSG00000006649/ENSMUSG00000031461/ENSMUSG00000029231/ENSMUSG00000014030/ENSMUSG00000005583/ENSMUSG00000024620/ENSMUSG00000037624/ENSMUSG00000006235/ENSMUSG00000007877/ENSMUSG00000057123/ENSMUSG00000019817
BP	GO:0043583	ear development	12/404	201/16355	0.00433226	0.264342	ENSMUSG00000026768/ENSMUSG00000033676/ENSMUSG00000071637/ENSMUSG00000002870/ENSMUSG00000048616/ENSMUSG00000032327/ENSMUSG00000000567/ENSMUSG00000022346/ENSMUSG00000071226/ENSMUSG00000022330/ENSMUSG00000007877/ENSMUSG00000027381	Itga8/Gabrb3/Cebpd/Mcm2/Nog/Stra6/Sox9/Myc/Cecr2/Osr2/Tcap/Bcl2l11	12	7	ENSMUSG00000071637/ENSMUSG00000002870/ENSMUSG00000048616/ENSMUSG00000032327/ENSMUSG00000000567/ENSMUSG00000022346/ENSMUSG00000027381	5	ENSMUSG00000026768/ENSMUSG00000033676/ENSMUSG00000071226/ENSMUSG00000022330/ENSMUSG00000007877
BP	GO:0035930	corticosteroid hormone secretion	3/404	14/16355	0.00444636	0.266781	ENSMUSG00000031980/ENSMUSG00000070645/ENSMUSG00000039004	Agt/Ren1/Bmp6	3	2	ENSMUSG00000031980/ENSMUSG00000039004	1	ENSMUSG00000070645
BP	GO:0030198	extracellular matrix organization	12/404	203/16355	0.00468601	0.275935	ENSMUSG00000031980/ENSMUSG00000026768/ENSMUSG00000027230/ENSMUSG00000035258/ENSMUSG00000029231/ENSMUSG00000057069/ENSMUSG00000043631/ENSMUSG00000045672/ENSMUSG00000000567/ENSMUSG00000031273/ENSMUSG00000005397/ENSMUSG00000021186	Agt/Itga8/Creb3l1/Abi3bp/Pdgfra/Ero1lb/Ecm2/Col27a1/Sox9/Col4a6/Nid1/Fbln5	12	3	ENSMUSG00000031980/ENSMUSG00000027230/ENSMUSG00000000567	9	ENSMUSG00000026768/ENSMUSG00000035258/ENSMUSG00000029231/ENSMUSG00000057069/ENSMUSG00000043631/ENSMUSG00000045672/ENSMUSG00000031273/ENSMUSG00000005397/ENSMUSG00000021186
BP	GO:0008037	cell recognition	8/404	106/16355	0.00475221	0.275935	ENSMUSG00000052516/ENSMUSG00000036103/ENSMUSG00000033585/ENSMUSG00000090877/ENSMUSG00000032012/ENSMUSG00000090523/ENSMUSG00000025810/ENSMUSG00000044288	Robo2/Colec12/Ndn/Hspa1b/Nectin1/Gypc/Nrp1/Cnr1	8	3	ENSMUSG00000033585/ENSMUSG00000032012/ENSMUSG00000044288	5	ENSMUSG00000052516/ENSMUSG00000036103/ENSMUSG00000090877/ENSMUSG00000090523/ENSMUSG00000025810
BP	GO:0031497	chromatin assembly	8/404	107/16355	0.00502864	0.287351	ENSMUSG00000022945/ENSMUSG00000060639/ENSMUSG00000002870/ENSMUSG00000036181/ENSMUSG00000055430/ENSMUSG00000047246/ENSMUSG00000000567/ENSMUSG00000002835	Chaf1b/Hist1h4i/Mcm2/Hist1h1c/Nap1l5/Hist1h2be/Sox9/Chaf1a	8	4	ENSMUSG00000022945/ENSMUSG00000002870/ENSMUSG00000000567/ENSMUSG00000002835	4	ENSMUSG00000060639/ENSMUSG00000036181/ENSMUSG00000055430/ENSMUSG00000047246
BP	GO:0048844	artery morphogenesis	6/404	65/16355	0.00529683	0.287561	ENSMUSG00000048616/ENSMUSG00000032327/ENSMUSG00000024620/ENSMUSG00000028553/ENSMUSG00000057123/ENSMUSG00000025810	Nog/Stra6/Pdgfrb/Angptl3/Gja5/Nrp1	6	2	ENSMUSG00000048616/ENSMUSG00000032327	4	ENSMUSG00000024620/ENSMUSG00000028553/ENSMUSG00000057123/ENSMUSG00000025810
BP	GO:0045940	positive regulation of steroid metabolic process	4/404	29/16355	0.00534331	0.287561	ENSMUSG00000031980/ENSMUSG00000003585/ENSMUSG00000039004/ENSMUSG00000003555	Agt/Sec14l2/Bmp6/Cyp17a1	4	4	ENSMUSG00000031980/ENSMUSG00000003585/ENSMUSG00000039004/ENSMUSG00000003555	0
BP	GO:0010517	regulation of phospholipase activity	5/404	46/16355	0.00535183	0.287561	ENSMUSG00000031980/ENSMUSG00000029231/ENSMUSG00000024620/ENSMUSG00000003452/ENSMUSG00000028553	Agt/Pdgfra/Pdgfrb/Bicd1/Angptl3	5	1	ENSMUSG00000031980	4	ENSMUSG00000029231/ENSMUSG00000024620/ENSMUSG00000003452/ENSMUSG00000028553
BP	GO:0044060	regulation of endocrine process	5/404	46/16355	0.00535183	0.287561	ENSMUSG00000031980/ENSMUSG00000070645/ENSMUSG00000058914/ENSMUSG00000039004/ENSMUSG00000057123	Agt/Ren1/C1qtnf3/Bmp6/Gja5	5	2	ENSMUSG00000031980/ENSMUSG00000039004	3	ENSMUSG00000070645/ENSMUSG00000058914/ENSMUSG00000057123
BP	GO:0001991	regulation of systemic arterial blood pressure by circulatory renin-angiotensin	3/404	15/16355	0.0054571	0.288905	ENSMUSG00000031980/ENSMUSG00000070645/ENSMUSG00000057123	Agt/Ren1/Gja5	3	1	ENSMUSG00000031980	2	ENSMUSG00000070645/ENSMUSG00000057123
BP	GO:0006869	lipid transport	15/404	289/16355	0.00564962	0.294763	ENSMUSG00000030237/ENSMUSG00000031980/ENSMUSG00000032849/ENSMUSG00000020427/ENSMUSG00000041797/ENSMUSG00000032327/ENSMUSG00000070645/ENSMUSG00000015243/ENSMUSG00000039004/ENSMUSG00000054662/ENSMUSG00000023073/ENSMUSG00000054580/ENSMUSG00000041828/ENSMUSG00000041202/ENSMUSG00000060131	Slco1a4/Agt/Abcc4/Igfbp3/Abca9/Stra6/Ren1/Abca1/Bmp6/Ano9/Slc10a2/Pla2r1/Abca8a/Pla2g2d/Atp8b4	15	7	ENSMUSG00000030237/ENSMUSG00000031980/ENSMUSG00000032327/ENSMUSG00000015243/ENSMUSG00000039004/ENSMUSG00000054662/ENSMUSG00000023073	8	ENSMUSG00000032849/ENSMUSG00000020427/ENSMUSG00000041797/ENSMUSG00000070645/ENSMUSG00000054580/ENSMUSG00000041828/ENSMUSG00000041202/ENSMUSG00000060131
BP	GO:0021884	forebrain neuron development	4/404	30/16355	0.00604719	0.308465	ENSMUSG00000052516/ENSMUSG00000038539/ENSMUSG00000028078/ENSMUSG00000025810	Robo2/Atf5/Dclk2/Nrp1	4	1	ENSMUSG00000038539	3	ENSMUSG00000052516/ENSMUSG00000028078/ENSMUSG00000025810
BP	GO:0010827	regulation of glucose transmembrane transport	7/404	88/16355	0.00608362	0.308465	ENSMUSG00000024164/ENSMUSG00000031980/ENSMUSG00000009281/ENSMUSG00000014351/ENSMUSG00000022346/ENSMUSG00000027533/ENSMUSG00000046491	C3/Agt/Rarres2/Gip/Myc/Fabp5/C1qtnf2	7	5	ENSMUSG00000024164/ENSMUSG00000031980/ENSMUSG00000009281/ENSMUSG00000022346/ENSMUSG00000027533	2	ENSMUSG00000014351/ENSMUSG00000046491
BP	GO:0090026	positive regulation of monocyte chemotaxis	3/404	16/16355	0.00659473	0.318395	ENSMUSG00000042306/ENSMUSG00000035385/ENSMUSG00000061353	S100a14/Ccl2/Cxcl12	3	2	ENSMUSG00000042306/ENSMUSG00000035385	1	ENSMUSG00000061353
BP	GO:0072073	kidney epithelium development	9/404	136/16355	0.00667459	0.318395	ENSMUSG00000031980/ENSMUSG00000052516/ENSMUSG00000025352/ENSMUSG00000048616/ENSMUSG00000005583/ENSMUSG00000000567/ENSMUSG00000022346/ENSMUSG00000021614/ENSMUSG00000032939	Agt/Robo2/Gdf11/Nog/Mef2c/Sox9/Myc/Vcan/Nup93	9	5	ENSMUSG00000031980/ENSMUSG00000048616/ENSMUSG00000000567/ENSMUSG00000022346/ENSMUSG00000032939	4	ENSMUSG00000052516/ENSMUSG00000025352/ENSMUSG00000005583/ENSMUSG00000021614
BP	GO:0008038	neuron recognition	4/404	31/16355	0.00681011	0.318395	ENSMUSG00000052516/ENSMUSG00000033585/ENSMUSG00000025810/ENSMUSG00000044288	Robo2/Ndn/Nrp1/Cnr1	4	2	ENSMUSG00000033585/ENSMUSG00000044288	2	ENSMUSG00000052516/ENSMUSG00000025810
BP	GO:0048846	axon extension involved in axon guidance	4/404	31/16355	0.00681011	0.318395	ENSMUSG00000021904/ENSMUSG00000025207/ENSMUSG00000061353/ENSMUSG00000025810	Sema3g/Sema4g/Cxcl12/Nrp1	4	0		4	ENSMUSG00000021904/ENSMUSG00000025207/ENSMUSG00000061353/ENSMUSG00000025810
BP	GO:1902284	neuron projection extension involved in neuron projection guidance	4/404	31/16355	0.00681011	0.318395	ENSMUSG00000021904/ENSMUSG00000025207/ENSMUSG00000061353/ENSMUSG00000025810	Sema3g/Sema4g/Cxcl12/Nrp1	4	0		4	ENSMUSG00000021904/ENSMUSG00000025207/ENSMUSG00000061353/ENSMUSG00000025810
BP	GO:2001025	positive regulation of response to drug	4/404	31/16355	0.00681011	0.318395	ENSMUSG00000031980/ENSMUSG00000030854/ENSMUSG00000036330/ENSMUSG00000061353	Agt/Ptpn5/Slc18a1/Cxcl12	4	2	ENSMUSG00000031980/ENSMUSG00000030854	2	ENSMUSG00000036330/ENSMUSG00000061353
BP	GO:0043010	camera-type eye development	14/404	268/16355	0.00697882	0.322099	ENSMUSG00000026840/ENSMUSG00000025352/ENSMUSG00000029231/ENSMUSG00000032327/ENSMUSG00000049580/ENSMUSG00000024620/ENSMUSG00000000567/ENSMUSG00000032292/ENSMUSG00000022330/ENSMUSG00000032012/ENSMUSG00000049353/ENSMUSG00000036816/ENSMUSG00000025810/ENSMUSG00000024575	Lamc3/Gdf11/Pdgfra/Stra6/Tsku/Pdgfrb/Sox9/Nr2e3/Osr2/Nectin1/Rd3/Atoh7/Nrp1/Pde6a	14	5	ENSMUSG00000032327/ENSMUSG00000000567/ENSMUSG00000032012/ENSMUSG00000049353/ENSMUSG00000036816	9	ENSMUSG00000026840/ENSMUSG00000025352/ENSMUSG00000029231/ENSMUSG00000049580/ENSMUSG00000024620/ENSMUSG00000032292/ENSMUSG00000022330/ENSMUSG00000025810/ENSMUSG00000024575
BP	GO:0034728	nucleosome organization	8/404	114/16355	0.00732262	0.330542	ENSMUSG00000022945/ENSMUSG00000060639/ENSMUSG00000002870/ENSMUSG00000036181/ENSMUSG00000055430/ENSMUSG00000047246/ENSMUSG00000000567/ENSMUSG00000002835	Chaf1b/Hist1h4i/Mcm2/Hist1h1c/Nap1l5/Hist1h2be/Sox9/Chaf1a	8	4	ENSMUSG00000022945/ENSMUSG00000002870/ENSMUSG00000000567/ENSMUSG00000002835	4	ENSMUSG00000060639/ENSMUSG00000036181/ENSMUSG00000055430/ENSMUSG00000047246
BP	GO:0006935	chemotaxis	21/404	474/16355	0.00736905	0.330542	ENSMUSG00000019899/ENSMUSG00000021904/ENSMUSG00000031465/ENSMUSG00000052516/ENSMUSG00000042306/ENSMUSG00000009281/ENSMUSG00000035385/ENSMUSG00000029231/ENSMUSG00000048616/ENSMUSG00000028864/ENSMUSG00000024620/ENSMUSG00000025207/ENSMUSG00000074715/ENSMUSG00000061353/ENSMUSG00000009185/ENSMUSG00000026778/ENSMUSG00000032012/ENSMUSG00000022651/ENSMUSG00000056071/ENSMUSG00000023078/ENSMUSG00000025810	Lama2/Sema3g/Angpt2/Robo2/S100a14/Rarres2/Ccl2/Pdgfra/Nog/Hgf/Pdgfrb/Sema4g/Ccl28/Cxcl12/Ccl8/Prkcq/Nectin1/Retnlg/S100a9/Cxcl13/Nrp1	21	8	ENSMUSG00000042306/ENSMUSG00000009281/ENSMUSG00000035385/ENSMUSG00000048616/ENSMUSG00000074715/ENSMUSG00000032012/ENSMUSG00000022651/ENSMUSG00000056071	13	ENSMUSG00000019899/ENSMUSG00000021904/ENSMUSG00000031465/ENSMUSG00000052516/ENSMUSG00000029231/ENSMUSG00000028864/ENSMUSG00000024620/ENSMUSG00000025207/ENSMUSG00000061353/ENSMUSG00000009185/ENSMUSG00000026778/ENSMUSG00000023078/ENSMUSG00000025810
BP	GO:0048705	skeletal system morphogenesis	12/404	216/16355	0.00758545	0.330542	ENSMUSG00000029231/ENSMUSG00000048616/ENSMUSG00000014030/ENSMUSG00000005583/ENSMUSG00000024620/ENSMUSG00000045672/ENSMUSG00000000567/ENSMUSG00000022346/ENSMUSG00000039004/ENSMUSG00000022330/ENSMUSG00000064325/ENSMUSG00000040675	Pdgfra/Nog/Pax5/Mef2c/Pdgfrb/Col27a1/Sox9/Myc/Bmp6/Osr2/Hhip/Mthfd1l	12	5	ENSMUSG00000048616/ENSMUSG00000000567/ENSMUSG00000022346/ENSMUSG00000039004/ENSMUSG00000040675	7	ENSMUSG00000029231/ENSMUSG00000014030/ENSMUSG00000005583/ENSMUSG00000024620/ENSMUSG00000045672/ENSMUSG00000022330/ENSMUSG00000064325
BP	GO:0048738	cardiac muscle tissue development	12/404	216/16355	0.00758545	0.330542	ENSMUSG00000031980/ENSMUSG00000031461/ENSMUSG00000029231/ENSMUSG00000048616/ENSMUSG00000005583/ENSMUSG00000024620/ENSMUSG00000027022/ENSMUSG00000037624/ENSMUSG00000006235/ENSMUSG00000007877/ENSMUSG00000019942/ENSMUSG00000057123	Agt/Myom2/Pdgfra/Nog/Mef2c/Pdgfrb/Xirp2/Kcnk2/Epor/Tcap/Cdk1/Gja5	12	4	ENSMUSG00000031980/ENSMUSG00000048616/ENSMUSG00000027022/ENSMUSG00000019942	8	ENSMUSG00000031461/ENSMUSG00000029231/ENSMUSG00000005583/ENSMUSG00000024620/ENSMUSG00000037624/ENSMUSG00000006235/ENSMUSG00000007877/ENSMUSG00000057123
BP	GO:1904659	glucose transmembrane transport	8/404	115/16355	0.00770572	0.330542	ENSMUSG00000024164/ENSMUSG00000031980/ENSMUSG00000009281/ENSMUSG00000014351/ENSMUSG00000037490/ENSMUSG00000022346/ENSMUSG00000027533/ENSMUSG00000046491	C3/Agt/Rarres2/Gip/Slc2a12/Myc/Fabp5/C1qtnf2	8	5	ENSMUSG00000024164/ENSMUSG00000031980/ENSMUSG00000009281/ENSMUSG00000022346/ENSMUSG00000027533	3	ENSMUSG00000014351/ENSMUSG00000037490/ENSMUSG00000046491
BP	GO:0042330	taxis	21/404	476/16355	0.00771265	0.330542	ENSMUSG00000019899/ENSMUSG00000021904/ENSMUSG00000031465/ENSMUSG00000052516/ENSMUSG00000042306/ENSMUSG00000009281/ENSMUSG00000035385/ENSMUSG00000029231/ENSMUSG00000048616/ENSMUSG00000028864/ENSMUSG00000024620/ENSMUSG00000025207/ENSMUSG00000074715/ENSMUSG00000061353/ENSMUSG00000009185/ENSMUSG00000026778/ENSMUSG00000032012/ENSMUSG00000022651/ENSMUSG00000056071/ENSMUSG00000023078/ENSMUSG00000025810	Lama2/Sema3g/Angpt2/Robo2/S100a14/Rarres2/Ccl2/Pdgfra/Nog/Hgf/Pdgfrb/Sema4g/Ccl28/Cxcl12/Ccl8/Prkcq/Nectin1/Retnlg/S100a9/Cxcl13/Nrp1	21	8	ENSMUSG00000042306/ENSMUSG00000009281/ENSMUSG00000035385/ENSMUSG00000048616/ENSMUSG00000074715/ENSMUSG00000032012/ENSMUSG00000022651/ENSMUSG00000056071	13	ENSMUSG00000019899/ENSMUSG00000021904/ENSMUSG00000031465/ENSMUSG00000052516/ENSMUSG00000029231/ENSMUSG00000028864/ENSMUSG00000024620/ENSMUSG00000025207/ENSMUSG00000061353/ENSMUSG00000009185/ENSMUSG00000026778/ENSMUSG00000023078/ENSMUSG00000025810
BP	GO:0008645	hexose transmembrane transport	8/404	116/16355	0.00810371	0.343216	ENSMUSG00000024164/ENSMUSG00000031980/ENSMUSG00000009281/ENSMUSG00000014351/ENSMUSG00000037490/ENSMUSG00000022346/ENSMUSG00000027533/ENSMUSG00000046491	C3/Agt/Rarres2/Gip/Slc2a12/Myc/Fabp5/C1qtnf2	8	5	ENSMUSG00000024164/ENSMUSG00000031980/ENSMUSG00000009281/ENSMUSG00000022346/ENSMUSG00000027533	3	ENSMUSG00000014351/ENSMUSG00000037490/ENSMUSG00000046491
BP	GO:0010828	positive regulation of glucose transmembrane transport	5/404	51/16355	0.00829815	0.343372	ENSMUSG00000024164/ENSMUSG00000031980/ENSMUSG00000009281/ENSMUSG00000014351/ENSMUSG00000046491	C3/Agt/Rarres2/Gip/C1qtnf2	5	3	ENSMUSG00000024164/ENSMUSG00000031980/ENSMUSG00000009281	2	ENSMUSG00000014351/ENSMUSG00000046491
BP	GO:0061337	cardiac conduction	5/404	51/16355	0.00829815	0.343372	ENSMUSG00000031980/ENSMUSG00000024065/ENSMUSG00000070304/ENSMUSG00000057123/ENSMUSG00000032034	Agt/Ehd3/Scn2b/Gja5/Kcnj5	5	1	ENSMUSG00000031980	4	ENSMUSG00000024065/ENSMUSG00000070304/ENSMUSG00000057123/ENSMUSG00000032034
BP	GO:2001024	negative regulation of response to drug	4/404	33/16355	0.00852101	0.348587	ENSMUSG00000028864/ENSMUSG00000006235/ENSMUSG00000032939/ENSMUSG00000044288	Hgf/Epor/Nup93/Cnr1	4	2	ENSMUSG00000032939/ENSMUSG00000044288	2	ENSMUSG00000028864/ENSMUSG00000006235
BP	GO:0015749	monosaccharide transmembrane transport	8/404	118/16355	0.00894572	0.361849	ENSMUSG00000024164/ENSMUSG00000031980/ENSMUSG00000009281/ENSMUSG00000014351/ENSMUSG00000037490/ENSMUSG00000022346/ENSMUSG00000027533/ENSMUSG00000046491	C3/Agt/Rarres2/Gip/Slc2a12/Myc/Fabp5/C1qtnf2	8	5	ENSMUSG00000024164/ENSMUSG00000031980/ENSMUSG00000009281/ENSMUSG00000022346/ENSMUSG00000027533	3	ENSMUSG00000014351/ENSMUSG00000037490/ENSMUSG00000046491
BP	GO:0030325	adrenal gland development	3/404	18/16355	0.00926502	0.366528	ENSMUSG00000029231/ENSMUSG00000032327/ENSMUSG00000024620	Pdgfra/Stra6/Pdgfrb	3	1	ENSMUSG00000032327	2	ENSMUSG00000029231/ENSMUSG00000024620
BP	GO:2000831	regulation of steroid hormone secretion	3/404	18/16355	0.00926502	0.366528	ENSMUSG00000031980/ENSMUSG00000070645/ENSMUSG00000039004	Agt/Ren1/Bmp6	3	2	ENSMUSG00000031980/ENSMUSG00000039004	1	ENSMUSG00000070645
BP	GO:0034219	carbohydrate transmembrane transport	8/404	120/16355	0.00985143	0.382453	ENSMUSG00000024164/ENSMUSG00000031980/ENSMUSG00000009281/ENSMUSG00000014351/ENSMUSG00000037490/ENSMUSG00000022346/ENSMUSG00000027533/ENSMUSG00000046491	C3/Agt/Rarres2/Gip/Slc2a12/Myc/Fabp5/C1qtnf2	8	5	ENSMUSG00000024164/ENSMUSG00000031980/ENSMUSG00000009281/ENSMUSG00000022346/ENSMUSG00000027533	3	ENSMUSG00000014351/ENSMUSG00000037490/ENSMUSG00000046491
BP	GO:0048708	astrocyte differentiation	6/404	74/16355	0.00988004	0.382453	ENSMUSG00000031980/ENSMUSG00000026840/ENSMUSG00000048616/ENSMUSG00000038539/ENSMUSG00000000567/ENSMUSG00000056071	Agt/Lamc3/Nog/Atf5/Sox9/S100a9	6	5	ENSMUSG00000031980/ENSMUSG00000048616/ENSMUSG00000038539/ENSMUSG00000000567/ENSMUSG00000056071	1	ENSMUSG00000026840
BP	GO:1902667	regulation of axon guidance	4/404	35/16355	0.010491	0.396593	ENSMUSG00000021904/ENSMUSG00000025207/ENSMUSG00000061353/ENSMUSG00000025810	Sema3g/Sema4g/Cxcl12/Nrp1	4	0		4	ENSMUSG00000021904/ENSMUSG00000025207/ENSMUSG00000061353/ENSMUSG00000025810
BP	GO:0016486	peptide hormone processing	3/404	19/16355	0.0108036	0.396593	ENSMUSG00000057069/ENSMUSG00000070645/ENSMUSG00000005220	Ero1lb/Ren1/Corin	3	0		3	ENSMUSG00000057069/ENSMUSG00000070645/ENSMUSG00000005220
BP	GO:0042692	muscle cell differentiation	16/404	341/16355	0.0109731	0.396593	ENSMUSG00000031980/ENSMUSG00000026768/ENSMUSG00000006649/ENSMUSG00000031461/ENSMUSG00000032172/ENSMUSG00000029231/ENSMUSG00000005583/ENSMUSG00000024620/ENSMUSG00000000567/ENSMUSG00000024304/ENSMUSG00000061353/ENSMUSG00000024168/ENSMUSG00000009185/ENSMUSG00000007877/ENSMUSG00000079471/ENSMUSG00000038670	Agt/Itga8/Nphs1/Myom2/Olfm2/Pdgfra/Mef2c/Pdgfrb/Sox9/Cdh2/Cxcl12/Tmem204/Ccl8/Tcap/Mymx/Mybpc2	16	5	ENSMUSG00000031980/ENSMUSG00000032172/ENSMUSG00000000567/ENSMUSG00000079471/ENSMUSG00000038670	11	ENSMUSG00000026768/ENSMUSG00000006649/ENSMUSG00000031461/ENSMUSG00000029231/ENSMUSG00000005583/ENSMUSG00000024620/ENSMUSG00000024304/ENSMUSG00000061353/ENSMUSG00000024168/ENSMUSG00000009185/ENSMUSG00000007877
BP	GO:0050804	modulation of chemical synaptic transmission	16/404	341/16355	0.0109731	0.396593	ENSMUSG00000019899/ENSMUSG00000031980/ENSMUSG00000030854/ENSMUSG00000035385/ENSMUSG00000025892/ENSMUSG00000014351/ENSMUSG00000005583/ENSMUSG00000043079/ENSMUSG00000006398/ENSMUSG00000100252/ENSMUSG00000028542/ENSMUSG00000032827/ENSMUSG00000024304/ENSMUSG00000063434/ENSMUSG00000002104/ENSMUSG00000044288	Lama2/Agt/Ptpn5/Ccl2/Gria4/Gip/Mef2c/Synpo/Cdc20/Mir124-2hg/Slc6a9/Ppp1r9a/Cdh2/Sorcs3/Rapsn/Cnr1	16	7	ENSMUSG00000031980/ENSMUSG00000030854/ENSMUSG00000035385/ENSMUSG00000006398/ENSMUSG00000028542/ENSMUSG00000002104/ENSMUSG00000044288	9	ENSMUSG00000019899/ENSMUSG00000025892/ENSMUSG00000014351/ENSMUSG00000005583/ENSMUSG00000043079/ENSMUSG00000100252/ENSMUSG00000032827/ENSMUSG00000024304/ENSMUSG00000063434
BP	GO:0099177	regulation of trans-synaptic signaling	16/404	341/16355	0.0109731	0.396593	ENSMUSG00000019899/ENSMUSG00000031980/ENSMUSG00000030854/ENSMUSG00000035385/ENSMUSG00000025892/ENSMUSG00000014351/ENSMUSG00000005583/ENSMUSG00000043079/ENSMUSG00000006398/ENSMUSG00000100252/ENSMUSG00000028542/ENSMUSG00000032827/ENSMUSG00000024304/ENSMUSG00000063434/ENSMUSG00000002104/ENSMUSG00000044288	Lama2/Agt/Ptpn5/Ccl2/Gria4/Gip/Mef2c/Synpo/Cdc20/Mir124-2hg/Slc6a9/Ppp1r9a/Cdh2/Sorcs3/Rapsn/Cnr1	16	7	ENSMUSG00000031980/ENSMUSG00000030854/ENSMUSG00000035385/ENSMUSG00000006398/ENSMUSG00000028542/ENSMUSG00000002104/ENSMUSG00000044288	9	ENSMUSG00000019899/ENSMUSG00000025892/ENSMUSG00000014351/ENSMUSG00000005583/ENSMUSG00000043079/ENSMUSG00000100252/ENSMUSG00000032827/ENSMUSG00000024304/ENSMUSG00000063434
BP	GO:0090183	regulation of kidney development	5/404	55/16355	0.0113463	0.396593	ENSMUSG00000031980/ENSMUSG00000048616/ENSMUSG00000024620/ENSMUSG00000000567/ENSMUSG00000022346	Agt/Nog/Pdgfrb/Sox9/Myc	5	4	ENSMUSG00000031980/ENSMUSG00000048616/ENSMUSG00000000567/ENSMUSG00000022346	1	ENSMUSG00000024620
BP	GO:0001657	ureteric bud development	7/404	99/16355	0.011347	0.396593	ENSMUSG00000031980/ENSMUSG00000052516/ENSMUSG00000025352/ENSMUSG00000048616/ENSMUSG00000000567/ENSMUSG00000022346/ENSMUSG00000021614	Agt/Robo2/Gdf11/Nog/Sox9/Myc/Vcan	7	4	ENSMUSG00000031980/ENSMUSG00000048616/ENSMUSG00000000567/ENSMUSG00000022346	3	ENSMUSG00000052516/ENSMUSG00000025352/ENSMUSG00000021614
BP	GO:0035270	endocrine system development	7/404	99/16355	0.011347	0.396593	ENSMUSG00000029231/ENSMUSG00000048616/ENSMUSG00000032327/ENSMUSG00000014351/ENSMUSG00000024620/ENSMUSG00000000567/ENSMUSG00000039004	Pdgfra/Nog/Stra6/Gip/Pdgfrb/Sox9/Bmp6	7	4	ENSMUSG00000048616/ENSMUSG00000032327/ENSMUSG00000000567/ENSMUSG00000039004	3	ENSMUSG00000029231/ENSMUSG00000014351/ENSMUSG00000024620
BP	GO:0072163	mesonephric epithelium development	7/404	99/16355	0.011347	0.396593	ENSMUSG00000031980/ENSMUSG00000052516/ENSMUSG00000025352/ENSMUSG00000048616/ENSMUSG00000000567/ENSMUSG00000022346/ENSMUSG00000021614	Agt/Robo2/Gdf11/Nog/Sox9/Myc/Vcan	7	4	ENSMUSG00000031980/ENSMUSG00000048616/ENSMUSG00000000567/ENSMUSG00000022346	3	ENSMUSG00000052516/ENSMUSG00000025352/ENSMUSG00000021614
BP	GO:0072164	mesonephric tubule development	7/404	99/16355	0.011347	0.396593	ENSMUSG00000031980/ENSMUSG00000052516/ENSMUSG00000025352/ENSMUSG00000048616/ENSMUSG00000000567/ENSMUSG00000022346/ENSMUSG00000021614	Agt/Robo2/Gdf11/Nog/Sox9/Myc/Vcan	7	4	ENSMUSG00000031980/ENSMUSG00000048616/ENSMUSG00000000567/ENSMUSG00000022346	3	ENSMUSG00000052516/ENSMUSG00000025352/ENSMUSG00000021614
BP	GO:0003179	heart valve morphogenesis	4/404	36/16355	0.0115774	0.396938	ENSMUSG00000032327/ENSMUSG00000005583/ENSMUSG00000000567/ENSMUSG00000057123	Stra6/Mef2c/Sox9/Gja5	4	2	ENSMUSG00000032327/ENSMUSG00000000567	2	ENSMUSG00000005583/ENSMUSG00000057123
BP	GO:0030501	positive regulation of bone mineralization	4/404	36/16355	0.0115774	0.396938	ENSMUSG00000005583/ENSMUSG00000039004/ENSMUSG00000035692/ENSMUSG00000022330	Mef2c/Bmp6/Isg15/Osr2	4	1	ENSMUSG00000039004	3	ENSMUSG00000005583/ENSMUSG00000035692/ENSMUSG00000022330
BP	GO:0008643	carbohydrate transport	9/404	149/16355	0.0117879	0.400344	ENSMUSG00000024164/ENSMUSG00000031980/ENSMUSG00000009281/ENSMUSG00000014351/ENSMUSG00000023013/ENSMUSG00000037490/ENSMUSG00000022346/ENSMUSG00000027533/ENSMUSG00000046491	C3/Agt/Rarres2/Gip/Aqp2/Slc2a12/Myc/Fabp5/C1qtnf2	9	5	ENSMUSG00000024164/ENSMUSG00000031980/ENSMUSG00000009281/ENSMUSG00000022346/ENSMUSG00000027533	4	ENSMUSG00000014351/ENSMUSG00000023013/ENSMUSG00000037490/ENSMUSG00000046491
BP	GO:0048640	negative regulation of developmental growth	7/404	100/16355	0.0119504	0.40207	ENSMUSG00000020027/ENSMUSG00000021904/ENSMUSG00000048616/ENSMUSG00000020303/ENSMUSG00000037624/ENSMUSG00000025207/ENSMUSG00000025810	Socs2/Sema3g/Nog/Stc2/Kcnk2/Sema4g/Nrp1	7	3	ENSMUSG00000020027/ENSMUSG00000048616/ENSMUSG00000020303	4	ENSMUSG00000021904/ENSMUSG00000037624/ENSMUSG00000025207/ENSMUSG00000025810
BP	GO:0034377	plasma lipoprotein particle assembly	3/404	20/16355	0.012481	0.405668	ENSMUSG00000057074/ENSMUSG00000056973/ENSMUSG00000015243	Ces1g/Ces1d/Abca1	3	1	ENSMUSG00000015243	2	ENSMUSG00000057074/ENSMUSG00000056973
BP	GO:0048843	negative regulation of axon extension involved in axon guidance	3/404	20/16355	0.012481	0.405668	ENSMUSG00000021904/ENSMUSG00000025207/ENSMUSG00000025810	Sema3g/Sema4g/Nrp1	3	0		3	ENSMUSG00000021904/ENSMUSG00000025207/ENSMUSG00000025810
BP	GO:0001990	regulation of systemic arterial blood pressure by hormone	4/404	37/16355	0.0127335	0.405668	ENSMUSG00000031980/ENSMUSG00000070645/ENSMUSG00000005220/ENSMUSG00000057123	Agt/Ren1/Corin/Gja5	4	1	ENSMUSG00000031980	3	ENSMUSG00000070645/ENSMUSG00000005220/ENSMUSG00000057123
BP	GO:0007520	myoblast fusion	4/404	37/16355	0.0127335	0.405668	ENSMUSG00000006649/ENSMUSG00000061353/ENSMUSG00000009185/ENSMUSG00000079471	Nphs1/Cxcl12/Ccl8/Mymx	4	1	ENSMUSG00000079471	3	ENSMUSG00000006649/ENSMUSG00000061353/ENSMUSG00000009185
BP	GO:0060043	regulation of cardiac muscle cell proliferation	4/404	37/16355	0.0127335	0.405668	ENSMUSG00000048616/ENSMUSG00000005583/ENSMUSG00000037624/ENSMUSG00000019942	Nog/Mef2c/Kcnk2/Cdk1	4	2	ENSMUSG00000048616/ENSMUSG00000019942	2	ENSMUSG00000005583/ENSMUSG00000037624
BP	GO:1905332	positive regulation of morphogenesis of an epithelium	4/404	37/16355	0.0127335	0.405668	ENSMUSG00000031980/ENSMUSG00000029231/ENSMUSG00000048616/ENSMUSG00000000567	Agt/Pdgfra/Nog/Sox9	4	3	ENSMUSG00000031980/ENSMUSG00000048616/ENSMUSG00000000567	1	ENSMUSG00000029231
BP	GO:0019216	regulation of lipid metabolic process	14/404	289/16355	0.0129819	0.409954	ENSMUSG00000024164/ENSMUSG00000057074/ENSMUSG00000031980/ENSMUSG00000009281/ENSMUSG00000028698/ENSMUSG00000029231/ENSMUSG00000003585/ENSMUSG00000024620/ENSMUSG00000039004/ENSMUSG00000028553/ENSMUSG00000019577/ENSMUSG00000046491/ENSMUSG00000044288/ENSMUSG00000003555	C3/Ces1g/Agt/Rarres2/Pik3r3/Pdgfra/Sec14l2/Pdgfrb/Bmp6/Angptl3/Pdk4/C1qtnf2/Cnr1/Cyp17a1	14	8	ENSMUSG00000024164/ENSMUSG00000031980/ENSMUSG00000009281/ENSMUSG00000003585/ENSMUSG00000039004/ENSMUSG00000019577/ENSMUSG00000044288/ENSMUSG00000003555	6	ENSMUSG00000057074/ENSMUSG00000028698/ENSMUSG00000029231/ENSMUSG00000024620/ENSMUSG00000028553/ENSMUSG00000046491
BP	GO:0014910	regulation of smooth muscle cell migration	6/404	79/16355	0.0133872	0.415133	ENSMUSG00000031980/ENSMUSG00000020427/ENSMUSG00000005583/ENSMUSG00000024620/ENSMUSG00000022346/ENSMUSG00000027200	Agt/Igfbp3/Mef2c/Pdgfrb/Myc/Sema6d	6	2	ENSMUSG00000031980/ENSMUSG00000022346	4	ENSMUSG00000020427/ENSMUSG00000005583/ENSMUSG00000024620/ENSMUSG00000027200
BP	GO:0035458	cellular response to interferon-beta	4/404	38/16355	0.0139607	0.415133	ENSMUSG00000074896/ENSMUSG00000026535/ENSMUSG00000078920/ENSMUSG00000039997	Ifit3/Ifi202b/Ifi47/Ifi203	4	0		4	ENSMUSG00000074896/ENSMUSG00000026535/ENSMUSG00000078920/ENSMUSG00000039997
BP	GO:0070169	positive regulation of biomineral tissue development	4/404	38/16355	0.0139607	0.415133	ENSMUSG00000005583/ENSMUSG00000039004/ENSMUSG00000035692/ENSMUSG00000022330	Mef2c/Bmp6/Isg15/Osr2	4	1	ENSMUSG00000039004	3	ENSMUSG00000005583/ENSMUSG00000035692/ENSMUSG00000022330
BP	GO:0031032	actomyosin structure organization	10/404	180/16355	0.0141386	0.415133	ENSMUSG00000031461/ENSMUSG00000029231/ENSMUSG00000005583/ENSMUSG00000024620/ENSMUSG00000043079/ENSMUSG00000032827/ENSMUSG00000026778/ENSMUSG00000007877/ENSMUSG00000038670/ENSMUSG00000025810	Myom2/Pdgfra/Mef2c/Pdgfrb/Synpo/Ppp1r9a/Prkcq/Tcap/Mybpc2/Nrp1	10	1	ENSMUSG00000038670	9	ENSMUSG00000031461/ENSMUSG00000029231/ENSMUSG00000005583/ENSMUSG00000024620/ENSMUSG00000043079/ENSMUSG00000032827/ENSMUSG00000026778/ENSMUSG00000007877/ENSMUSG00000025810
BP	GO:0014912	negative regulation of smooth muscle cell migration	3/404	21/16355	0.014299	0.415133	ENSMUSG00000020427/ENSMUSG00000005583/ENSMUSG00000027200	Igfbp3/Mef2c/Sema6d	3	0		3	ENSMUSG00000020427/ENSMUSG00000005583/ENSMUSG00000027200
BP	GO:0035929	steroid hormone secretion	3/404	21/16355	0.014299	0.415133	ENSMUSG00000031980/ENSMUSG00000070645/ENSMUSG00000039004	Agt/Ren1/Bmp6	3	2	ENSMUSG00000031980/ENSMUSG00000039004	1	ENSMUSG00000070645
BP	GO:0045663	positive regulation of myoblast differentiation	3/404	21/16355	0.014299	0.415133	ENSMUSG00000020427/ENSMUSG00000005583/ENSMUSG00000009185	Igfbp3/Mef2c/Ccl8	3	0		3	ENSMUSG00000020427/ENSMUSG00000005583/ENSMUSG00000009185
BP	GO:0061298	retina vasculature development in camera-type eye	3/404	21/16355	0.014299	0.415133	ENSMUSG00000029231/ENSMUSG00000024620/ENSMUSG00000025810	Pdgfra/Pdgfrb/Nrp1	3	0		3	ENSMUSG00000029231/ENSMUSG00000024620/ENSMUSG00000025810
BP	GO:0071677	positive regulation of mononuclear cell migration	3/404	21/16355	0.014299	0.415133	ENSMUSG00000042306/ENSMUSG00000035385/ENSMUSG00000061353	S100a14/Ccl2/Cxcl12	3	2	ENSMUSG00000042306/ENSMUSG00000035385	1	ENSMUSG00000061353
BP	GO:1902668	negative regulation of axon guidance	3/404	21/16355	0.014299	0.415133	ENSMUSG00000021904/ENSMUSG00000025207/ENSMUSG00000025810	Sema3g/Sema4g/Nrp1	3	0		3	ENSMUSG00000021904/ENSMUSG00000025207/ENSMUSG00000025810
BP	GO:0006333	chromatin assembly or disassembly	8/404	129/16355	0.0147892	0.418443	ENSMUSG00000022945/ENSMUSG00000060639/ENSMUSG00000002870/ENSMUSG00000036181/ENSMUSG00000055430/ENSMUSG00000047246/ENSMUSG00000000567/ENSMUSG00000002835	Chaf1b/Hist1h4i/Mcm2/Hist1h1c/Nap1l5/Hist1h2be/Sox9/Chaf1a	8	4	ENSMUSG00000022945/ENSMUSG00000002870/ENSMUSG00000000567/ENSMUSG00000002835	4	ENSMUSG00000060639/ENSMUSG00000036181/ENSMUSG00000055430/ENSMUSG00000047246
BP	GO:0051186	cofactor metabolic process	19/404	448/16355	0.0160252	0.418443	ENSMUSG00000005547/ENSMUSG00000031700/ENSMUSG00000036880/ENSMUSG00000056973/ENSMUSG00000021196/ENSMUSG00000005667/ENSMUSG00000060317/ENSMUSG00000025981/ENSMUSG00000039783/ENSMUSG00000025270/ENSMUSG00000071551/ENSMUSG00000022346/ENSMUSG00000028937/ENSMUSG00000021228/ENSMUSG00000040471/ENSMUSG00000019577/ENSMUSG00000072949/ENSMUSG00000026866/ENSMUSG00000040675	Cyp2a5/Gpt2/Acaa2/Ces1d/Pfkp/Mthfd2/Acnat2/Coq10b/Kmo/Alas2/Akr1c19/Myc/Acot7/Acot3/Ggt6/Pdk4/Acot1/Kynu/Mthfd1l	19	14	ENSMUSG00000005547/ENSMUSG00000031700/ENSMUSG00000021196/ENSMUSG00000005667/ENSMUSG00000060317/ENSMUSG00000071551/ENSMUSG00000022346/ENSMUSG00000028937/ENSMUSG00000021228/ENSMUSG00000040471/ENSMUSG00000019577/ENSMUSG00000072949/ENSMUSG00000026866/ENSMUSG00000040675	5	ENSMUSG00000036880/ENSMUSG00000056973/ENSMUSG00000025981/ENSMUSG00000039783/ENSMUSG00000025270
BP	GO:1901607	alpha-amino acid biosynthetic process	5/404	60/16355	0.0161273	0.418443	ENSMUSG00000089678/ENSMUSG00000074768/ENSMUSG00000024640/ENSMUSG00000029752/ENSMUSG00000030268	Agxt2/Bhmt/Psat1/Asns/Bcat1	5	1	ENSMUSG00000029752	4	ENSMUSG00000089678/ENSMUSG00000074768/ENSMUSG00000024640/ENSMUSG00000030268
BP	GO:0003071	renal system process involved in regulation of systemic arterial blood pressure	3/404	22/16355	0.0162591	0.418443	ENSMUSG00000031980/ENSMUSG00000070645/ENSMUSG00000057123	Agt/Ren1/Gja5	3	1	ENSMUSG00000031980	2	ENSMUSG00000070645/ENSMUSG00000057123
BP	GO:0007413	axonal fasciculation	3/404	22/16355	0.0162591	0.418443	ENSMUSG00000033585/ENSMUSG00000025810/ENSMUSG00000044288	Ndn/Nrp1/Cnr1	3	2	ENSMUSG00000033585/ENSMUSG00000044288	1	ENSMUSG00000025810
BP	GO:0010893	positive regulation of steroid biosynthetic process	3/404	22/16355	0.0162591	0.418443	ENSMUSG00000003585/ENSMUSG00000039004/ENSMUSG00000003555	Sec14l2/Bmp6/Cyp17a1	3	3	ENSMUSG00000003585/ENSMUSG00000039004/ENSMUSG00000003555	0
BP	GO:0065005	protein-lipid complex assembly	3/404	22/16355	0.0162591	0.418443	ENSMUSG00000057074/ENSMUSG00000056973/ENSMUSG00000015243	Ces1g/Ces1d/Abca1	3	1	ENSMUSG00000015243	2	ENSMUSG00000057074/ENSMUSG00000056973
BP	GO:0090025	regulation of monocyte chemotaxis	3/404	22/16355	0.0162591	0.418443	ENSMUSG00000042306/ENSMUSG00000035385/ENSMUSG00000061353	S100a14/Ccl2/Cxcl12	3	2	ENSMUSG00000042306/ENSMUSG00000035385	1	ENSMUSG00000061353
BP	GO:0106030	neuron projection fasciculation	3/404	22/16355	0.0162591	0.418443	ENSMUSG00000033585/ENSMUSG00000025810/ENSMUSG00000044288	Ndn/Nrp1/Cnr1	3	2	ENSMUSG00000033585/ENSMUSG00000044288	1	ENSMUSG00000025810
BP	GO:0042738	exogenous drug catabolic process	4/404	40/16355	0.0166342	0.418443	ENSMUSG00000005547/ENSMUSG00000030483/ENSMUSG00000096852/ENSMUSG00000068086	Cyp2a5/Cyp2b10/Cyp2d12/Cyp2d9	4	3	ENSMUSG00000005547/ENSMUSG00000030483/ENSMUSG00000068086	1	ENSMUSG00000096852
BP	GO:0065004	protein-DNA complex assembly	9/404	158/16355	0.0167465	0.418443	ENSMUSG00000006585/ENSMUSG00000022945/ENSMUSG00000060639/ENSMUSG00000002870/ENSMUSG00000036181/ENSMUSG00000055430/ENSMUSG00000047246/ENSMUSG00000000567/ENSMUSG00000002835	Cdt1/Chaf1b/Hist1h4i/Mcm2/Hist1h1c/Nap1l5/Hist1h2be/Sox9/Chaf1a	9	5	ENSMUSG00000006585/ENSMUSG00000022945/ENSMUSG00000002870/ENSMUSG00000000567/ENSMUSG00000002835	4	ENSMUSG00000060639/ENSMUSG00000036181/ENSMUSG00000055430/ENSMUSG00000047246
BP	GO:0050886	endocrine process	6/404	83/16355	0.0167576	0.418443	ENSMUSG00000031980/ENSMUSG00000070645/ENSMUSG00000005220/ENSMUSG00000058914/ENSMUSG00000039004/ENSMUSG00000057123	Agt/Ren1/Corin/C1qtnf3/Bmp6/Gja5	6	2	ENSMUSG00000031980/ENSMUSG00000039004	4	ENSMUSG00000070645/ENSMUSG00000005220/ENSMUSG00000058914/ENSMUSG00000057123
BP	GO:0006732	coenzyme metabolic process	14/404	299/16355	0.016975	0.418443	ENSMUSG00000036880/ENSMUSG00000056973/ENSMUSG00000021196/ENSMUSG00000005667/ENSMUSG00000060317/ENSMUSG00000025981/ENSMUSG00000039783/ENSMUSG00000022346/ENSMUSG00000028937/ENSMUSG00000021228/ENSMUSG00000019577/ENSMUSG00000072949/ENSMUSG00000026866/ENSMUSG00000040675	Acaa2/Ces1d/Pfkp/Mthfd2/Acnat2/Coq10b/Kmo/Myc/Acot7/Acot3/Pdk4/Acot1/Kynu/Mthfd1l	14	10	ENSMUSG00000021196/ENSMUSG00000005667/ENSMUSG00000060317/ENSMUSG00000022346/ENSMUSG00000028937/ENSMUSG00000021228/ENSMUSG00000019577/ENSMUSG00000072949/ENSMUSG00000026866/ENSMUSG00000040675	4	ENSMUSG00000036880/ENSMUSG00000056973/ENSMUSG00000025981/ENSMUSG00000039783
BP	GO:0071824	protein-DNA complex subunit organization	10/404	186/16355	0.0174062	0.418443	ENSMUSG00000006585/ENSMUSG00000022945/ENSMUSG00000060639/ENSMUSG00000002870/ENSMUSG00000036181/ENSMUSG00000055430/ENSMUSG00000047246/ENSMUSG00000000567/ENSMUSG00000022346/ENSMUSG00000002835	Cdt1/Chaf1b/Hist1h4i/Mcm2/Hist1h1c/Nap1l5/Hist1h2be/Sox9/Myc/Chaf1a	10	6	ENSMUSG00000006585/ENSMUSG00000022945/ENSMUSG00000002870/ENSMUSG00000000567/ENSMUSG00000022346/ENSMUSG00000002835	4	ENSMUSG00000060639/ENSMUSG00000036181/ENSMUSG00000055430/ENSMUSG00000047246
BP	GO:1901605	alpha-amino acid metabolic process	10/404	186/16355	0.0174062	0.418443	ENSMUSG00000019278/ENSMUSG00000031700/ENSMUSG00000089678/ENSMUSG00000057069/ENSMUSG00000074768/ENSMUSG00000039783/ENSMUSG00000024640/ENSMUSG00000029752/ENSMUSG00000030268/ENSMUSG00000026866	Dpep1/Gpt2/Agxt2/Ero1lb/Bhmt/Kmo/Psat1/Asns/Bcat1/Kynu	10	3	ENSMUSG00000031700/ENSMUSG00000029752/ENSMUSG00000026866	7	ENSMUSG00000019278/ENSMUSG00000089678/ENSMUSG00000057069/ENSMUSG00000074768/ENSMUSG00000039783/ENSMUSG00000024640/ENSMUSG00000030268
BP	GO:0045834	positive regulation of lipid metabolic process	8/404	133/16355	0.0174804	0.418443	ENSMUSG00000031980/ENSMUSG00000029231/ENSMUSG00000003585/ENSMUSG00000024620/ENSMUSG00000039004/ENSMUSG00000028553/ENSMUSG00000046491/ENSMUSG00000003555	Agt/Pdgfra/Sec14l2/Pdgfrb/Bmp6/Angptl3/C1qtnf2/Cyp17a1	8	4	ENSMUSG00000031980/ENSMUSG00000003585/ENSMUSG00000039004/ENSMUSG00000003555	4	ENSMUSG00000029231/ENSMUSG00000024620/ENSMUSG00000028553/ENSMUSG00000046491
BP	GO:0042063	gliogenesis	13/404	271/16355	0.0175484	0.418443	ENSMUSG00000031980/ENSMUSG00000026840/ENSMUSG00000037855/ENSMUSG00000035385/ENSMUSG00000048616/ENSMUSG00000033585/ENSMUSG00000038539/ENSMUSG00000000567/ENSMUSG00000022346/ENSMUSG00000024304/ENSMUSG00000029636/ENSMUSG00000021614/ENSMUSG00000056071	Agt/Lamc3/Zfp365/Ccl2/Nog/Ndn/Atf5/Sox9/Myc/Cdh2/Wasf3/Vcan/S100a9	13	9	ENSMUSG00000031980/ENSMUSG00000037855/ENSMUSG00000035385/ENSMUSG00000048616/ENSMUSG00000033585/ENSMUSG00000038539/ENSMUSG00000000567/ENSMUSG00000022346/ENSMUSG00000056071	4	ENSMUSG00000026840/ENSMUSG00000024304/ENSMUSG00000029636/ENSMUSG00000021614
BP	GO:0032715	negative regulation of interleukin-6 production	4/404	41/16355	0.0180827	0.418443	ENSMUSG00000034227/ENSMUSG00000028864/ENSMUSG00000058914/ENSMUSG00000037922	Foxj1/Hgf/C1qtnf3/Bank1	4	1	ENSMUSG00000034227	3	ENSMUSG00000028864/ENSMUSG00000058914/ENSMUSG00000037922
BP	GO:0045214	sarcomere organization	4/404	41/16355	0.0180827	0.418443	ENSMUSG00000031461/ENSMUSG00000005583/ENSMUSG00000007877/ENSMUSG00000038670	Myom2/Mef2c/Tcap/Mybpc2	4	1	ENSMUSG00000038670	3	ENSMUSG00000031461/ENSMUSG00000005583/ENSMUSG00000007877
BP	GO:0090102	cochlea development	4/404	41/16355	0.0180827	0.418443	ENSMUSG00000033676/ENSMUSG00000002870/ENSMUSG00000000567/ENSMUSG00000071226	Gabrb3/Mcm2/Sox9/Cecr2	4	2	ENSMUSG00000002870/ENSMUSG00000000567	2	ENSMUSG00000033676/ENSMUSG00000071226
BP	GO:1901031	regulation of response to reactive oxygen species	4/404	41/16355	0.0180827	0.418443	ENSMUSG00000028864/ENSMUSG00000006235/ENSMUSG00000032939/ENSMUSG00000021186	Hgf/Epor/Nup93/Fbln5	4	1	ENSMUSG00000032939	3	ENSMUSG00000028864/ENSMUSG00000006235/ENSMUSG00000021186
BP	GO:0015711	organic anion transport	16/404	362/16355	0.0183476	0.418443	ENSMUSG00000030237/ENSMUSG00000031980/ENSMUSG00000063796/ENSMUSG00000032849/ENSMUSG00000053303/ENSMUSG00000032327/ENSMUSG00000074796/ENSMUSG00000015243/ENSMUSG00000022346/ENSMUSG00000028542/ENSMUSG00000023073/ENSMUSG00000054580/ENSMUSG00000024757/ENSMUSG00000041202/ENSMUSG00000060131/ENSMUSG00000040693	Slco1a4/Agt/Slc22a8/Abcc4/Slc22a26/Stra6/Slc4a11/Abca1/Myc/Slc6a9/Slc10a2/Pla2r1/Slc22a19/Pla2g2d/Atp8b4/Slco4c1	16	9	ENSMUSG00000030237/ENSMUSG00000031980/ENSMUSG00000053303/ENSMUSG00000032327/ENSMUSG00000015243/ENSMUSG00000022346/ENSMUSG00000028542/ENSMUSG00000023073/ENSMUSG00000024757	7	ENSMUSG00000063796/ENSMUSG00000032849/ENSMUSG00000074796/ENSMUSG00000054580/ENSMUSG00000041202/ENSMUSG00000060131/ENSMUSG00000040693
BP	GO:0006335	DNA replication-dependent nucleosome assembly	3/404	23/16355	0.0183622	0.418443	ENSMUSG00000022945/ENSMUSG00000060639/ENSMUSG00000002835	Chaf1b/Hist1h4i/Chaf1a	3	2	ENSMUSG00000022945/ENSMUSG00000002835	1	ENSMUSG00000060639
BP	GO:0010863	positive regulation of phospholipase C activity	3/404	23/16355	0.0183622	0.418443	ENSMUSG00000031980/ENSMUSG00000029231/ENSMUSG00000024620	Agt/Pdgfra/Pdgfrb	3	1	ENSMUSG00000031980	2	ENSMUSG00000029231/ENSMUSG00000024620
BP	GO:0034723	DNA replication-dependent nucleosome organization	3/404	23/16355	0.0183622	0.418443	ENSMUSG00000022945/ENSMUSG00000060639/ENSMUSG00000002835	Chaf1b/Hist1h4i/Chaf1a	3	2	ENSMUSG00000022945/ENSMUSG00000002835	1	ENSMUSG00000060639
BP	GO:0042430	indole-containing compound metabolic process	3/404	23/16355	0.0183622	0.418443	ENSMUSG00000021720/ENSMUSG00000039783/ENSMUSG00000026866	Rnf180/Kmo/Kynu	3	2	ENSMUSG00000021720/ENSMUSG00000026866	1	ENSMUSG00000039783
BP	GO:0042474	middle ear morphogenesis	3/404	23/16355	0.0183622	0.418443	ENSMUSG00000048616/ENSMUSG00000022346/ENSMUSG00000022330	Nog/Myc/Osr2	3	2	ENSMUSG00000048616/ENSMUSG00000022346	1	ENSMUSG00000022330
BP	GO:0060384	innervation	3/404	23/16355	0.0183622	0.418443	ENSMUSG00000033676/ENSMUSG00000025582/ENSMUSG00000025810	Gabrb3/Nptx1/Nrp1	3	1	ENSMUSG00000025582	2	ENSMUSG00000033676/ENSMUSG00000025810
BP	GO:0072012	glomerulus vasculature development	3/404	23/16355	0.0183622	0.418443	ENSMUSG00000031465/ENSMUSG00000029231/ENSMUSG00000024620	Angpt2/Pdgfra/Pdgfrb	3	0		3	ENSMUSG00000031465/ENSMUSG00000029231/ENSMUSG00000024620
BP	GO:0090190	positive regulation of branching involved in ureteric bud morphogenesis	3/404	23/16355	0.0183622	0.418443	ENSMUSG00000031980/ENSMUSG00000048616/ENSMUSG00000000567	Agt/Nog/Sox9	3	3	ENSMUSG00000031980/ENSMUSG00000048616/ENSMUSG00000000567	0
BP	GO:1901032	negative regulation of response to reactive oxygen species	3/404	23/16355	0.0183622	0.418443	ENSMUSG00000028864/ENSMUSG00000006235/ENSMUSG00000032939	Hgf/Epor/Nup93	3	1	ENSMUSG00000032939	2	ENSMUSG00000028864/ENSMUSG00000006235
BP	GO:1903206	negative regulation of hydrogen peroxide-induced cell death	3/404	23/16355	0.0183622	0.418443	ENSMUSG00000028864/ENSMUSG00000006235/ENSMUSG00000032939	Hgf/Epor/Nup93	3	1	ENSMUSG00000032939	2	ENSMUSG00000028864/ENSMUSG00000006235
BP	GO:2001039	negative regulation of cellular response to drug	3/404	23/16355	0.0183622	0.418443	ENSMUSG00000028864/ENSMUSG00000006235/ENSMUSG00000032939	Hgf/Epor/Nup93	3	1	ENSMUSG00000032939	2	ENSMUSG00000028864/ENSMUSG00000006235
BP	GO:0048146	positive regulation of fibroblast proliferation	5/404	62/16355	0.018365	0.418443	ENSMUSG00000031980/ENSMUSG00000023067/ENSMUSG00000029231/ENSMUSG00000024620/ENSMUSG00000022346	Agt/Cdkn1a/Pdgfra/Pdgfrb/Myc	5	3	ENSMUSG00000031980/ENSMUSG00000023067/ENSMUSG00000022346	2	ENSMUSG00000029231/ENSMUSG00000024620
BP	GO:1901568	fatty acid derivative metabolic process	7/404	110/16355	0.0193138	0.433765	ENSMUSG00000005547/ENSMUSG00000071551/ENSMUSG00000030483/ENSMUSG00000028937/ENSMUSG00000096852/ENSMUSG00000020377/ENSMUSG00000068086	Cyp2a5/Akr1c19/Cyp2b10/Acot7/Cyp2d12/Ltc4s/Cyp2d9	7	6	ENSMUSG00000005547/ENSMUSG00000071551/ENSMUSG00000030483/ENSMUSG00000028937/ENSMUSG00000020377/ENSMUSG00000068086	1	ENSMUSG00000096852
BP	GO:0008652	cellular amino acid biosynthetic process	5/404	63/16355	0.0195568	0.433765	ENSMUSG00000089678/ENSMUSG00000074768/ENSMUSG00000024640/ENSMUSG00000029752/ENSMUSG00000030268	Agxt2/Bhmt/Psat1/Asns/Bcat1	5	1	ENSMUSG00000029752	4	ENSMUSG00000089678/ENSMUSG00000074768/ENSMUSG00000024640/ENSMUSG00000030268
BP	GO:0060191	regulation of lipase activity	5/404	63/16355	0.0195568	0.433765	ENSMUSG00000031980/ENSMUSG00000029231/ENSMUSG00000024620/ENSMUSG00000003452/ENSMUSG00000028553	Agt/Pdgfra/Pdgfrb/Bicd1/Angptl3	5	1	ENSMUSG00000031980	4	ENSMUSG00000029231/ENSMUSG00000024620/ENSMUSG00000003452/ENSMUSG00000028553
BP	GO:0071675	regulation of mononuclear cell migration	4/404	42/16355	0.0196073	0.433765	ENSMUSG00000042306/ENSMUSG00000009281/ENSMUSG00000035385/ENSMUSG00000061353	S100a14/Rarres2/Ccl2/Cxcl12	4	3	ENSMUSG00000042306/ENSMUSG00000009281/ENSMUSG00000035385	1	ENSMUSG00000061353
BP	GO:0014909	smooth muscle cell migration	6/404	86/16355	0.0196399	0.433765	ENSMUSG00000031980/ENSMUSG00000020427/ENSMUSG00000005583/ENSMUSG00000024620/ENSMUSG00000022346/ENSMUSG00000027200	Agt/Igfbp3/Mef2c/Pdgfrb/Myc/Sema6d	6	2	ENSMUSG00000031980/ENSMUSG00000022346	4	ENSMUSG00000020427/ENSMUSG00000005583/ENSMUSG00000024620/ENSMUSG00000027200
BP	GO:0003170	heart valve development	4/404	43/16355	0.021209	0.465563	ENSMUSG00000032327/ENSMUSG00000005583/ENSMUSG00000000567/ENSMUSG00000057123	Stra6/Mef2c/Sox9/Gja5	4	2	ENSMUSG00000032327/ENSMUSG00000000567	2	ENSMUSG00000005583/ENSMUSG00000057123
BP	GO:0055008	cardiac muscle tissue morphogenesis	5/404	65/16355	0.0220901	0.467906	ENSMUSG00000031461/ENSMUSG00000048616/ENSMUSG00000027022/ENSMUSG00000006235/ENSMUSG00000007877	Myom2/Nog/Xirp2/Epor/Tcap	5	2	ENSMUSG00000048616/ENSMUSG00000027022	3	ENSMUSG00000031461/ENSMUSG00000006235/ENSMUSG00000007877
BP	GO:0060688	regulation of morphogenesis of a branching structure	5/404	65/16355	0.0220901	0.467906	ENSMUSG00000031980/ENSMUSG00000029231/ENSMUSG00000048616/ENSMUSG00000028864/ENSMUSG00000000567	Agt/Pdgfra/Nog/Hgf/Sox9	5	3	ENSMUSG00000031980/ENSMUSG00000048616/ENSMUSG00000000567	2	ENSMUSG00000029231/ENSMUSG00000028864
BP	GO:0071674	mononuclear cell migration	5/404	65/16355	0.0220901	0.467906	ENSMUSG00000042306/ENSMUSG00000009281/ENSMUSG00000035385/ENSMUSG00000061353/ENSMUSG00000009185	S100a14/Rarres2/Ccl2/Cxcl12/Ccl8	5	3	ENSMUSG00000042306/ENSMUSG00000009281/ENSMUSG00000035385	2	ENSMUSG00000061353/ENSMUSG00000009185
BP	GO:0045778	positive regulation of ossification	6/404	89/16355	0.0228426	0.467906	ENSMUSG00000071637/ENSMUSG00000005583/ENSMUSG00000039004/ENSMUSG00000021943/ENSMUSG00000035692/ENSMUSG00000022330	Cebpd/Mef2c/Bmp6/Gdf10/Isg15/Osr2	6	2	ENSMUSG00000071637/ENSMUSG00000039004	4	ENSMUSG00000005583/ENSMUSG00000021943/ENSMUSG00000035692/ENSMUSG00000022330
BP	GO:0019730	antimicrobial humoral response	4/404	44/16355	0.0228885	0.467906	ENSMUSG00000009281/ENSMUSG00000035385/ENSMUSG00000047246/ENSMUSG00000056071	Rarres2/Ccl2/Hist1h2be/S100a9	4	3	ENSMUSG00000009281/ENSMUSG00000035385/ENSMUSG00000056071	1	ENSMUSG00000047246
BP	GO:0014046	dopamine secretion	3/404	25/16355	0.023	0.467906	ENSMUSG00000036330/ENSMUSG00000061353/ENSMUSG00000044288	Slc18a1/Cxcl12/Cnr1	3	1	ENSMUSG00000044288	2	ENSMUSG00000036330/ENSMUSG00000061353
BP	GO:0014059	regulation of dopamine secretion	3/404	25/16355	0.023	0.467906	ENSMUSG00000036330/ENSMUSG00000061353/ENSMUSG00000044288	Slc18a1/Cxcl12/Cnr1	3	1	ENSMUSG00000044288	2	ENSMUSG00000036330/ENSMUSG00000061353
BP	GO:0044062	regulation of excretion	3/404	25/16355	0.023	0.467906	ENSMUSG00000031980/ENSMUSG00000006649/ENSMUSG00000005220	Agt/Nphs1/Corin	3	1	ENSMUSG00000031980	2	ENSMUSG00000006649/ENSMUSG00000005220
BP	GO:0061213	positive regulation of mesonephros development	3/404	25/16355	0.023	0.467906	ENSMUSG00000031980/ENSMUSG00000048616/ENSMUSG00000000567	Agt/Nog/Sox9	3	3	ENSMUSG00000031980/ENSMUSG00000048616/ENSMUSG00000000567	0
BP	GO:0006790	sulfur compound metabolic process	12/404	252/16355	0.023108	0.467906	ENSMUSG00000019278/ENSMUSG00000036880/ENSMUSG00000056973/ENSMUSG00000060317/ENSMUSG00000074768/ENSMUSG00000028937/ENSMUSG00000021228/ENSMUSG00000040471/ENSMUSG00000039497/ENSMUSG00000019577/ENSMUSG00000072949/ENSMUSG00000026866	Dpep1/Acaa2/Ces1d/Acnat2/Bhmt/Acot7/Acot3/Ggt6/Dse/Pdk4/Acot1/Kynu	12	7	ENSMUSG00000060317/ENSMUSG00000028937/ENSMUSG00000021228/ENSMUSG00000040471/ENSMUSG00000019577/ENSMUSG00000072949/ENSMUSG00000026866	5	ENSMUSG00000019278/ENSMUSG00000036880/ENSMUSG00000056973/ENSMUSG00000074768/ENSMUSG00000039497
BP	GO:0030500	regulation of bone mineralization	5/404	66/16355	0.0234328	0.467906	ENSMUSG00000005583/ENSMUSG00000000567/ENSMUSG00000039004/ENSMUSG00000035692/ENSMUSG00000022330	Mef2c/Sox9/Bmp6/Isg15/Osr2	5	2	ENSMUSG00000000567/ENSMUSG00000039004	3	ENSMUSG00000005583/ENSMUSG00000035692/ENSMUSG00000022330
BP	GO:0014706	striated muscle tissue development	16/404	373/16355	0.0234879	0.467906	ENSMUSG00000031980/ENSMUSG00000006649/ENSMUSG00000031461/ENSMUSG00000029231/ENSMUSG00000048616/ENSMUSG00000014030/ENSMUSG00000005583/ENSMUSG00000024620/ENSMUSG00000027022/ENSMUSG00000037624/ENSMUSG00000022346/ENSMUSG00000006235/ENSMUSG00000007877/ENSMUSG00000019942/ENSMUSG00000057123/ENSMUSG00000019817	Agt/Nphs1/Myom2/Pdgfra/Nog/Pax5/Mef2c/Pdgfrb/Xirp2/Kcnk2/Myc/Epor/Tcap/Cdk1/Gja5/Plagl1	16	5	ENSMUSG00000031980/ENSMUSG00000048616/ENSMUSG00000027022/ENSMUSG00000022346/ENSMUSG00000019942	11	ENSMUSG00000006649/ENSMUSG00000031461/ENSMUSG00000029231/ENSMUSG00000014030/ENSMUSG00000005583/ENSMUSG00000024620/ENSMUSG00000037624/ENSMUSG00000006235/ENSMUSG00000007877/ENSMUSG00000057123/ENSMUSG00000019817
BP	GO:0002016	regulation of blood volume by renin-angiotensin	2/404	10/16355	0.0240231	0.467906	ENSMUSG00000031980/ENSMUSG00000070645	Agt/Ren1	2	1	ENSMUSG00000031980	1	ENSMUSG00000070645
BP	GO:0002634	regulation of germinal center formation	2/404	10/16355	0.0240231	0.467906	ENSMUSG00000034227/ENSMUSG00000005583	Foxj1/Mef2c	2	1	ENSMUSG00000034227	1	ENSMUSG00000005583
BP	GO:0003413	chondrocyte differentiation involved in endochondral bone morphogenesis	2/404	10/16355	0.0240231	0.467906	ENSMUSG00000045672/ENSMUSG00000000567	Col27a1/Sox9	2	1	ENSMUSG00000000567	1	ENSMUSG00000045672
BP	GO:0006002	fructose 6-phosphate metabolic process	2/404	10/16355	0.0240231	0.467906	ENSMUSG00000021456/ENSMUSG00000021196	Fbp2/Pfkp	2	2	ENSMUSG00000021456/ENSMUSG00000021196	0
BP	GO:0016264	gap junction assembly	2/404	10/16355	0.0240231	0.467906	ENSMUSG00000031980/ENSMUSG00000057123	Agt/Gja5	2	1	ENSMUSG00000031980	1	ENSMUSG00000057123
BP	GO:0048703	embryonic viscerocranium morphogenesis	2/404	10/16355	0.0240231	0.467906	ENSMUSG00000005583/ENSMUSG00000040675	Mef2c/Mthfd1l	2	1	ENSMUSG00000040675	1	ENSMUSG00000005583
BP	GO:0072203	cell proliferation involved in metanephros development	2/404	10/16355	0.0240231	0.467906	ENSMUSG00000024620/ENSMUSG00000022346	Pdgfrb/Myc	2	1	ENSMUSG00000022346	1	ENSMUSG00000024620
BP	GO:0090092	regulation of transmembrane receptor protein serine/threonine kinase signaling pathway	10/404	196/16355	0.0240446	0.467906	ENSMUSG00000026768/ENSMUSG00000030732/ENSMUSG00000031283/ENSMUSG00000050069/ENSMUSG00000025352/ENSMUSG00000048616/ENSMUSG00000021765/ENSMUSG00000039004/ENSMUSG00000021943/ENSMUSG00000032939	Itga8/Chrdl2/Chrdl1/Grem2/Gdf11/Nog/Fst/Bmp6/Gdf10/Nup93	10	4	ENSMUSG00000030732/ENSMUSG00000048616/ENSMUSG00000039004/ENSMUSG00000032939	6	ENSMUSG00000026768/ENSMUSG00000031283/ENSMUSG00000050069/ENSMUSG00000025352/ENSMUSG00000021765/ENSMUSG00000021943
BP	GO:0040013	negative regulation of locomotion	13/404	283/16355	0.0240451	0.467906	ENSMUSG00000019278/ENSMUSG00000021904/ENSMUSG00000031465/ENSMUSG00000052516/ENSMUSG00000020427/ENSMUSG00000048616/ENSMUSG00000005583/ENSMUSG00000025207/ENSMUSG00000074715/ENSMUSG00000061353/ENSMUSG00000027200/ENSMUSG00000023078/ENSMUSG00000025810	Dpep1/Sema3g/Angpt2/Robo2/Igfbp3/Nog/Mef2c/Sema4g/Ccl28/Cxcl12/Sema6d/Cxcl13/Nrp1	13	2	ENSMUSG00000048616/ENSMUSG00000074715	11	ENSMUSG00000019278/ENSMUSG00000021904/ENSMUSG00000031465/ENSMUSG00000052516/ENSMUSG00000020427/ENSMUSG00000005583/ENSMUSG00000025207/ENSMUSG00000061353/ENSMUSG00000027200/ENSMUSG00000023078/ENSMUSG00000025810
BP	GO:0002548	monocyte chemotaxis	4/404	45/16355	0.0246467	0.469102	ENSMUSG00000042306/ENSMUSG00000035385/ENSMUSG00000061353/ENSMUSG00000009185	S100a14/Ccl2/Cxcl12/Ccl8	4	2	ENSMUSG00000042306/ENSMUSG00000035385	2	ENSMUSG00000061353/ENSMUSG00000009185
BP	GO:0003044	regulation of systemic arterial blood pressure mediated by a chemical signal	4/404	45/16355	0.0246467	0.469102	ENSMUSG00000031980/ENSMUSG00000070645/ENSMUSG00000005220/ENSMUSG00000057123	Agt/Ren1/Corin/Gja5	4	1	ENSMUSG00000031980	3	ENSMUSG00000070645/ENSMUSG00000005220/ENSMUSG00000057123
BP	GO:0019369	arachidonic acid metabolic process	4/404	45/16355	0.0246467	0.469102	ENSMUSG00000005547/ENSMUSG00000030483/ENSMUSG00000096852/ENSMUSG00000068086	Cyp2a5/Cyp2b10/Cyp2d12/Cyp2d9	4	3	ENSMUSG00000005547/ENSMUSG00000030483/ENSMUSG00000068086	1	ENSMUSG00000096852
BP	GO:0050433	regulation of catecholamine secretion	4/404	45/16355	0.0246467	0.469102	ENSMUSG00000031980/ENSMUSG00000036330/ENSMUSG00000061353/ENSMUSG00000044288	Agt/Slc18a1/Cxcl12/Cnr1	4	2	ENSMUSG00000031980/ENSMUSG00000044288	2	ENSMUSG00000036330/ENSMUSG00000061353
BP	GO:0002683	negative regulation of immune system process	17/404	407/16355	0.0249855	0.469102	ENSMUSG00000041538/ENSMUSG00000034227/ENSMUSG00000060639/ENSMUSG00000052013/ENSMUSG00000000567/ENSMUSG00000022346/ENSMUSG00000074715/ENSMUSG00000061353/ENSMUSG00000068686/ENSMUSG00000042672/ENSMUSG00000032698/ENSMUSG00000027210/ENSMUSG00000036594/ENSMUSG00000039883/ENSMUSG00000041202/ENSMUSG00000037922/ENSMUSG00000044288	H2-Ob/Foxj1/Hist1h4i/Btla/Sox9/Myc/Ccl28/Cxcl12/Cd59b/Dcst1/Lmo2/Meis2/H2-Aa/Lrrc17/Pla2g2d/Bank1/Cnr1	17	6	ENSMUSG00000034227/ENSMUSG00000000567/ENSMUSG00000022346/ENSMUSG00000074715/ENSMUSG00000042672/ENSMUSG00000044288	11	ENSMUSG00000041538/ENSMUSG00000060639/ENSMUSG00000052013/ENSMUSG00000061353/ENSMUSG00000068686/ENSMUSG00000032698/ENSMUSG00000027210/ENSMUSG00000036594/ENSMUSG00000039883/ENSMUSG00000041202/ENSMUSG00000037922
BP	GO:0032103	positive regulation of response to external stimulus	12/404	255/16355	0.0250427	0.469102	ENSMUSG00000024164/ENSMUSG00000042306/ENSMUSG00000009281/ENSMUSG00000035385/ENSMUSG00000024620/ENSMUSG00000039004/ENSMUSG00000061353/ENSMUSG00000037921/ENSMUSG00000056071/ENSMUSG00000023078/ENSMUSG00000025810/ENSMUSG00000044288	C3/S100a14/Rarres2/Ccl2/Pdgfrb/Bmp6/Cxcl12/Ddx60/S100a9/Cxcl13/Nrp1/Cnr1	12	7	ENSMUSG00000024164/ENSMUSG00000042306/ENSMUSG00000009281/ENSMUSG00000035385/ENSMUSG00000039004/ENSMUSG00000056071/ENSMUSG00000044288	5	ENSMUSG00000024620/ENSMUSG00000061353/ENSMUSG00000037921/ENSMUSG00000023078/ENSMUSG00000025810
BP	GO:0060840	artery development	6/404	91/16355	0.0251623	0.469102	ENSMUSG00000048616/ENSMUSG00000032327/ENSMUSG00000024620/ENSMUSG00000028553/ENSMUSG00000057123/ENSMUSG00000025810	Nog/Stra6/Pdgfrb/Angptl3/Gja5/Nrp1	6	2	ENSMUSG00000048616/ENSMUSG00000032327	4	ENSMUSG00000024620/ENSMUSG00000028553/ENSMUSG00000057123/ENSMUSG00000025810
BP	GO:0008045	motor neuron axon guidance	3/404	26/16355	0.0255351	0.469102	ENSMUSG00000048616/ENSMUSG00000061353/ENSMUSG00000025810	Nog/Cxcl12/Nrp1	3	1	ENSMUSG00000048616	2	ENSMUSG00000061353/ENSMUSG00000025810
BP	GO:0033158	regulation of protein import into nucleus, translocation	3/404	26/16355	0.0255351	0.469102	ENSMUSG00000030854/ENSMUSG00000023067/ENSMUSG00000019942	Ptpn5/Cdkn1a/Cdk1	3	3	ENSMUSG00000030854/ENSMUSG00000023067/ENSMUSG00000019942	0
BP	GO:0090189	regulation of branching involved in ureteric bud morphogenesis	3/404	26/16355	0.0255351	0.469102	ENSMUSG00000031980/ENSMUSG00000048616/ENSMUSG00000000567	Agt/Nog/Sox9	3	3	ENSMUSG00000031980/ENSMUSG00000048616/ENSMUSG00000000567	0
BP	GO:0032675	regulation of interleukin-6 production	7/404	117/16355	0.0260554	0.469102	ENSMUSG00000004864/ENSMUSG00000034227/ENSMUSG00000028864/ENSMUSG00000026896/ENSMUSG00000058914/ENSMUSG00000041605/ENSMUSG00000037922	Mapk13/Foxj1/Hgf/Ifih1/C1qtnf3/Inava/Bank1	7	3	ENSMUSG00000004864/ENSMUSG00000034227/ENSMUSG00000041605	4	ENSMUSG00000028864/ENSMUSG00000026896/ENSMUSG00000058914/ENSMUSG00000037922
BP	GO:0001501	skeletal system development	18/404	441/16355	0.0262726	0.469102	ENSMUSG00000030732/ENSMUSG00000025352/ENSMUSG00000029231/ENSMUSG00000048616/ENSMUSG00000014030/ENSMUSG00000005583/ENSMUSG00000024620/ENSMUSG00000045672/ENSMUSG00000000567/ENSMUSG00000022346/ENSMUSG00000021765/ENSMUSG00000039004/ENSMUSG00000021614/ENSMUSG00000022330/ENSMUSG00000064325/ENSMUSG00000039883/ENSMUSG00000057123/ENSMUSG00000040675	Chrdl2/Gdf11/Pdgfra/Nog/Pax5/Mef2c/Pdgfrb/Col27a1/Sox9/Myc/Fst/Bmp6/Vcan/Osr2/Hhip/Lrrc17/Gja5/Mthfd1l	18	6	ENSMUSG00000030732/ENSMUSG00000048616/ENSMUSG00000000567/ENSMUSG00000022346/ENSMUSG00000039004/ENSMUSG00000040675	12	ENSMUSG00000025352/ENSMUSG00000029231/ENSMUSG00000014030/ENSMUSG00000005583/ENSMUSG00000024620/ENSMUSG00000045672/ENSMUSG00000021765/ENSMUSG00000021614/ENSMUSG00000022330/ENSMUSG00000064325/ENSMUSG00000039883/ENSMUSG00000057123
BP	GO:0006690	icosanoid metabolic process	6/404	92/16355	0.0263789	0.469102	ENSMUSG00000005547/ENSMUSG00000071551/ENSMUSG00000030483/ENSMUSG00000096852/ENSMUSG00000020377/ENSMUSG00000068086	Cyp2a5/Akr1c19/Cyp2b10/Cyp2d12/Ltc4s/Cyp2d9	6	5	ENSMUSG00000005547/ENSMUSG00000071551/ENSMUSG00000030483/ENSMUSG00000020377/ENSMUSG00000068086	1	ENSMUSG00000096852
BP	GO:0030514	negative regulation of BMP signaling pathway	4/404	46/16355	0.0264843	0.469102	ENSMUSG00000030732/ENSMUSG00000031283/ENSMUSG00000050069/ENSMUSG00000048616	Chrdl2/Chrdl1/Grem2/Nog	4	2	ENSMUSG00000030732/ENSMUSG00000048616	2	ENSMUSG00000031283/ENSMUSG00000050069
BP	GO:0048701	embryonic cranial skeleton morphogenesis	4/404	46/16355	0.0264843	0.469102	ENSMUSG00000029231/ENSMUSG00000014030/ENSMUSG00000005583/ENSMUSG00000040675	Pdgfra/Pax5/Mef2c/Mthfd1l	4	1	ENSMUSG00000040675	3	ENSMUSG00000029231/ENSMUSG00000014030/ENSMUSG00000005583
BP	GO:0070098	chemokine-mediated signaling pathway	4/404	46/16355	0.0264843	0.469102	ENSMUSG00000035385/ENSMUSG00000061353/ENSMUSG00000009185/ENSMUSG00000023078	Ccl2/Cxcl12/Ccl8/Cxcl13	4	1	ENSMUSG00000035385	3	ENSMUSG00000061353/ENSMUSG00000009185/ENSMUSG00000023078
BP	GO:0050878	regulation of body fluid levels	13/404	287/16355	0.0265636	0.469102	ENSMUSG00000005268/ENSMUSG00000024164/ENSMUSG00000020027/ENSMUSG00000102439/ENSMUSG00000029231/ENSMUSG00000022512/ENSMUSG00000023013/ENSMUSG00000061947/ENSMUSG00000044338/ENSMUSG00000026778/ENSMUSG00000020787/ENSMUSG00000057123/ENSMUSG00000056071	Prlr/C3/Socs2/Flg/Pdgfra/Cldn1/Aqp2/Serpina10/Aplnr/Prkcq/P2rx1/Gja5/S100a9	13	5	ENSMUSG00000024164/ENSMUSG00000020027/ENSMUSG00000022512/ENSMUSG00000061947/ENSMUSG00000056071	8	ENSMUSG00000005268/ENSMUSG00000102439/ENSMUSG00000029231/ENSMUSG00000023013/ENSMUSG00000044338/ENSMUSG00000026778/ENSMUSG00000020787/ENSMUSG00000057123
BP	GO:0002253	activation of immune response	14/404	318/16355	0.0270637	0.469102	ENSMUSG00000024164/ENSMUSG00000073418/ENSMUSG00000042306/ENSMUSG00000036103/ENSMUSG00000005583/ENSMUSG00000026365/ENSMUSG00000026896/ENSMUSG00000026399/ENSMUSG00000030724/ENSMUSG00000037921/ENSMUSG00000040592/ENSMUSG00000068686/ENSMUSG00000041605/ENSMUSG00000022181	C3/C4b/S100a14/Colec12/Mef2c/Cfh/Ifih1/Cd55/Cd19/Ddx60/Cd79b/Cd59b/Inava/C6	14	4	ENSMUSG00000024164/ENSMUSG00000073418/ENSMUSG00000042306/ENSMUSG00000041605	10	ENSMUSG00000036103/ENSMUSG00000005583/ENSMUSG00000026365/ENSMUSG00000026896/ENSMUSG00000026399/ENSMUSG00000030724/ENSMUSG00000037921/ENSMUSG00000040592/ENSMUSG00000068686/ENSMUSG00000022181
BP	GO:0043270	positive regulation of ion transport	12/404	259/16355	0.0278037	0.469102	ENSMUSG00000031980/ENSMUSG00000023013/ENSMUSG00000024620/ENSMUSG00000036330/ENSMUSG00000024065/ENSMUSG00000040485/ENSMUSG00000044338/ENSMUSG00000061353/ENSMUSG00000030724/ENSMUSG00000055022/ENSMUSG00000054580/ENSMUSG00000020787	Agt/Aqp2/Pdgfrb/Slc18a1/Ehd3/Lrrc52/Aplnr/Cxcl12/Cd19/Cntn1/Pla2r1/P2rx1	12	2	ENSMUSG00000031980/ENSMUSG00000040485	10	ENSMUSG00000023013/ENSMUSG00000024620/ENSMUSG00000036330/ENSMUSG00000024065/ENSMUSG00000044338/ENSMUSG00000061353/ENSMUSG00000030724/ENSMUSG00000055022/ENSMUSG00000054580/ENSMUSG00000020787
BP	GO:0030335	positive regulation of cell migration	19/404	476/16355	0.0278825	0.469102	ENSMUSG00000031980/ENSMUSG00000021904/ENSMUSG00000030170/ENSMUSG00000042306/ENSMUSG00000009281/ENSMUSG00000035385/ENSMUSG00000029231/ENSMUSG00000028864/ENSMUSG00000055632/ENSMUSG00000024620/ENSMUSG00000050315/ENSMUSG00000000567/ENSMUSG00000022346/ENSMUSG00000025207/ENSMUSG00000061353/ENSMUSG00000028553/ENSMUSG00000027200/ENSMUSG00000023078/ENSMUSG00000025810	Agt/Sema3g/Wnt5b/S100a14/Rarres2/Ccl2/Pdgfra/Hgf/Hmcn2/Pdgfrb/Synpo2/Sox9/Myc/Sema4g/Cxcl12/Angptl3/Sema6d/Cxcl13/Nrp1	19	7	ENSMUSG00000031980/ENSMUSG00000030170/ENSMUSG00000042306/ENSMUSG00000009281/ENSMUSG00000035385/ENSMUSG00000000567/ENSMUSG00000022346	12	ENSMUSG00000021904/ENSMUSG00000029231/ENSMUSG00000028864/ENSMUSG00000055632/ENSMUSG00000024620/ENSMUSG00000050315/ENSMUSG00000025207/ENSMUSG00000061353/ENSMUSG00000028553/ENSMUSG00000027200/ENSMUSG00000023078/ENSMUSG00000025810
BP	GO:0002691	regulation of cellular extravasation	3/404	27/16355	0.0282139	0.469102	ENSMUSG00000035385/ENSMUSG00000074715/ENSMUSG00000061353	Ccl2/Ccl28/Cxcl12	3	2	ENSMUSG00000035385/ENSMUSG00000074715	1	ENSMUSG00000061353
BP	GO:0003081	regulation of systemic arterial blood pressure by renin-angiotensin	3/404	27/16355	0.0282139	0.469102	ENSMUSG00000031980/ENSMUSG00000070645/ENSMUSG00000057123	Agt/Ren1/Gja5	3	1	ENSMUSG00000031980	2	ENSMUSG00000070645/ENSMUSG00000057123
BP	GO:0008207	C21-steroid hormone metabolic process	3/404	27/16355	0.0282139	0.469102	ENSMUSG00000071551/ENSMUSG00000039004/ENSMUSG00000003555	Akr1c19/Bmp6/Cyp17a1	3	3	ENSMUSG00000071551/ENSMUSG00000039004/ENSMUSG00000003555	0
BP	GO:0038084	vascular endothelial growth factor signaling pathway	3/404	27/16355	0.0282139	0.469102	ENSMUSG00000029231/ENSMUSG00000024620/ENSMUSG00000025810	Pdgfra/Pdgfrb/Nrp1	3	0		3	ENSMUSG00000029231/ENSMUSG00000024620/ENSMUSG00000025810
BP	GO:0002921	negative regulation of humoral immune response	2/404	11/16355	0.0288883	0.469102	ENSMUSG00000034227/ENSMUSG00000068686	Foxj1/Cd59b	2	1	ENSMUSG00000034227	1	ENSMUSG00000068686
BP	GO:0002923	regulation of humoral immune response mediated by circulating immunoglobulin	2/404	11/16355	0.0288883	0.469102	ENSMUSG00000034227/ENSMUSG00000026399	Foxj1/Cd55	2	1	ENSMUSG00000034227	1	ENSMUSG00000026399
BP	GO:0006568	tryptophan metabolic process	2/404	11/16355	0.0288883	0.469102	ENSMUSG00000039783/ENSMUSG00000026866	Kmo/Kynu	2	1	ENSMUSG00000026866	1	ENSMUSG00000039783
BP	GO:0006586	indolalkylamine metabolic process	2/404	11/16355	0.0288883	0.469102	ENSMUSG00000039783/ENSMUSG00000026866	Kmo/Kynu	2	1	ENSMUSG00000026866	1	ENSMUSG00000039783
BP	GO:0017085	response to insecticide	2/404	11/16355	0.0288883	0.469102	ENSMUSG00000004864/ENSMUSG00000070304	Mapk13/Scn2b	2	1	ENSMUSG00000004864	1	ENSMUSG00000070304
BP	GO:0035457	cellular response to interferon-alpha	2/404	11/16355	0.0288883	0.469102	ENSMUSG00000074896/ENSMUSG00000022346	Ifit3/Myc	2	1	ENSMUSG00000022346	1	ENSMUSG00000074896
BP	GO:0048739	cardiac muscle fiber development	2/404	11/16355	0.0288883	0.469102	ENSMUSG00000031461/ENSMUSG00000007877	Myom2/Tcap	2	0		2	ENSMUSG00000031461/ENSMUSG00000007877
BP	GO:0070444	oligodendrocyte progenitor proliferation	2/404	11/16355	0.0288883	0.469102	ENSMUSG00000048616/ENSMUSG00000024304	Nog/Cdh2	2	1	ENSMUSG00000048616	1	ENSMUSG00000024304
BP	GO:0070445	regulation of oligodendrocyte progenitor proliferation	2/404	11/16355	0.0288883	0.469102	ENSMUSG00000048616/ENSMUSG00000024304	Nog/Cdh2	2	1	ENSMUSG00000048616	1	ENSMUSG00000024304
BP	GO:0140058	neuron projection arborization	2/404	11/16355	0.0288883	0.469102	ENSMUSG00000037855/ENSMUSG00000025810	Zfp365/Nrp1	2	1	ENSMUSG00000037855	1	ENSMUSG00000025810
BP	GO:0015696	ammonium transport	6/404	94/16355	0.028928	0.469102	ENSMUSG00000063796/ENSMUSG00000036330/ENSMUSG00000061353/ENSMUSG00000020787/ENSMUSG00000017740/ENSMUSG00000044288	Slc22a8/Slc18a1/Cxcl12/P2rx1/Slc12a5/Cnr1	6	1	ENSMUSG00000044288	5	ENSMUSG00000063796/ENSMUSG00000036330/ENSMUSG00000061353/ENSMUSG00000020787/ENSMUSG00000017740
BP	GO:0032368	regulation of lipid transport	6/404	94/16355	0.028928	0.469102	ENSMUSG00000031980/ENSMUSG00000020427/ENSMUSG00000070645/ENSMUSG00000015243/ENSMUSG00000039004/ENSMUSG00000054580	Agt/Igfbp3/Ren1/Abca1/Bmp6/Pla2r1	6	3	ENSMUSG00000031980/ENSMUSG00000015243/ENSMUSG00000039004	3	ENSMUSG00000020427/ENSMUSG00000070645/ENSMUSG00000054580
BP	GO:0046620	regulation of organ growth	6/404	94/16355	0.028928	0.469102	ENSMUSG00000031980/ENSMUSG00000048616/ENSMUSG00000005583/ENSMUSG00000037624/ENSMUSG00000019942/ENSMUSG00000027381	Agt/Nog/Mef2c/Kcnk2/Cdk1/Bcl2l11	6	4	ENSMUSG00000031980/ENSMUSG00000048616/ENSMUSG00000019942/ENSMUSG00000027381	2	ENSMUSG00000005583/ENSMUSG00000037624
BP	GO:0006006	glucose metabolic process	9/404	174/16355	0.0290761	0.46939	ENSMUSG00000021456/ENSMUSG00000020427/ENSMUSG00000022346/ENSMUSG00000058914/ENSMUSG00000027533/ENSMUSG00000031594/ENSMUSG00000019577/ENSMUSG00000046491/ENSMUSG00000057722	Fbp2/Igfbp3/Myc/C1qtnf3/Fabp5/Fgl1/Pdk4/C1qtnf2/Lepr	9	5	ENSMUSG00000021456/ENSMUSG00000022346/ENSMUSG00000027533/ENSMUSG00000031594/ENSMUSG00000019577	4	ENSMUSG00000020427/ENSMUSG00000058914/ENSMUSG00000046491/ENSMUSG00000057722
BP	GO:0034762	regulation of transmembrane transport	19/404	479/16355	0.0294668	0.473573	ENSMUSG00000024164/ENSMUSG00000031980/ENSMUSG00000009281/ENSMUSG00000004988/ENSMUSG00000014351/ENSMUSG00000005583/ENSMUSG00000050777/ENSMUSG00000022346/ENSMUSG00000027533/ENSMUSG00000024065/ENSMUSG00000040485/ENSMUSG00000054662/ENSMUSG00000044338/ENSMUSG00000030724/ENSMUSG00000070304/ENSMUSG00000057123/ENSMUSG00000046491/ENSMUSG00000025221/ENSMUSG00000032034	C3/Agt/Rarres2/Fxyd4/Gip/Mef2c/Tmem37/Myc/Fabp5/Ehd3/Lrrc52/Ano9/Aplnr/Cd19/Scn2b/Gja5/C1qtnf2/Kcnip2/Kcnj5	19	9	ENSMUSG00000024164/ENSMUSG00000031980/ENSMUSG00000009281/ENSMUSG00000050777/ENSMUSG00000022346/ENSMUSG00000027533/ENSMUSG00000040485/ENSMUSG00000054662/ENSMUSG00000025221	10	ENSMUSG00000004988/ENSMUSG00000014351/ENSMUSG00000005583/ENSMUSG00000024065/ENSMUSG00000044338/ENSMUSG00000030724/ENSMUSG00000070304/ENSMUSG00000057123/ENSMUSG00000046491/ENSMUSG00000032034
BP	GO:0007588	excretion	4/404	48/16355	0.0304	0.476292	ENSMUSG00000026602/ENSMUSG00000031980/ENSMUSG00000006649/ENSMUSG00000005220	Nphs2/Agt/Nphs1/Corin	4	1	ENSMUSG00000031980	3	ENSMUSG00000026602/ENSMUSG00000006649/ENSMUSG00000005220
BP	GO:0035456	response to interferon-beta	4/404	48/16355	0.0304	0.476292	ENSMUSG00000074896/ENSMUSG00000026535/ENSMUSG00000078920/ENSMUSG00000039997	Ifit3/Ifi202b/Ifi47/Ifi203	4	0		4	ENSMUSG00000074896/ENSMUSG00000026535/ENSMUSG00000078920/ENSMUSG00000039997
BP	GO:0050432	catecholamine secretion	4/404	48/16355	0.0304	0.476292	ENSMUSG00000031980/ENSMUSG00000036330/ENSMUSG00000061353/ENSMUSG00000044288	Agt/Slc18a1/Cxcl12/Cnr1	4	2	ENSMUSG00000031980/ENSMUSG00000044288	2	ENSMUSG00000036330/ENSMUSG00000061353
BP	GO:1905952	regulation of lipid localization	7/404	121/16355	0.0305527	0.476292	ENSMUSG00000024164/ENSMUSG00000031980/ENSMUSG00000020427/ENSMUSG00000070645/ENSMUSG00000015243/ENSMUSG00000039004/ENSMUSG00000054580	C3/Agt/Igfbp3/Ren1/Abca1/Bmp6/Pla2r1	7	4	ENSMUSG00000024164/ENSMUSG00000031980/ENSMUSG00000015243/ENSMUSG00000039004	3	ENSMUSG00000020427/ENSMUSG00000070645/ENSMUSG00000054580
BP	GO:0051146	striated muscle cell differentiation	12/404	263/16355	0.0307796	0.476292	ENSMUSG00000031980/ENSMUSG00000006649/ENSMUSG00000031461/ENSMUSG00000029231/ENSMUSG00000005583/ENSMUSG00000024620/ENSMUSG00000024304/ENSMUSG00000061353/ENSMUSG00000009185/ENSMUSG00000007877/ENSMUSG00000079471/ENSMUSG00000038670	Agt/Nphs1/Myom2/Pdgfra/Mef2c/Pdgfrb/Cdh2/Cxcl12/Ccl8/Tcap/Mymx/Mybpc2	12	3	ENSMUSG00000031980/ENSMUSG00000079471/ENSMUSG00000038670	9	ENSMUSG00000006649/ENSMUSG00000031461/ENSMUSG00000029231/ENSMUSG00000005583/ENSMUSG00000024620/ENSMUSG00000024304/ENSMUSG00000061353/ENSMUSG00000009185/ENSMUSG00000007877
BP	GO:0070167	regulation of biomineral tissue development	5/404	71/16355	0.0309322	0.476292	ENSMUSG00000005583/ENSMUSG00000000567/ENSMUSG00000039004/ENSMUSG00000035692/ENSMUSG00000022330	Mef2c/Sox9/Bmp6/Isg15/Osr2	5	2	ENSMUSG00000000567/ENSMUSG00000039004	3	ENSMUSG00000005583/ENSMUSG00000035692/ENSMUSG00000022330
BP	GO:0030261	chromosome condensation	3/404	28/16355	0.031036	0.476292	ENSMUSG00000027306/ENSMUSG00000019942/ENSMUSG00000042029	Nusap1/Cdk1/Ncapg2	3	3	ENSMUSG00000027306/ENSMUSG00000019942/ENSMUSG00000042029	0
BP	GO:0061217	regulation of mesonephros development	3/404	28/16355	0.031036	0.476292	ENSMUSG00000031980/ENSMUSG00000048616/ENSMUSG00000000567	Agt/Nog/Sox9	3	3	ENSMUSG00000031980/ENSMUSG00000048616/ENSMUSG00000000567	0
BP	GO:0009266	response to temperature stimulus	8/404	149/16355	0.0317882	0.476292	ENSMUSG00000031980/ENSMUSG00000035385/ENSMUSG00000091971/ENSMUSG00000061353/ENSMUSG00000074158/ENSMUSG00000031167/ENSMUSG00000090877/ENSMUSG00000017740	Agt/Ccl2/Hspa1a/Cxcl12/Zfp976/Rbm3/Hspa1b/Slc12a5	8	3	ENSMUSG00000031980/ENSMUSG00000035385/ENSMUSG00000031167	5	ENSMUSG00000091971/ENSMUSG00000061353/ENSMUSG00000074158/ENSMUSG00000090877/ENSMUSG00000017740
BP	GO:0002712	regulation of B cell mediated immunity	4/404	49/16355	0.0324791	0.476292	ENSMUSG00000024164/ENSMUSG00000034227/ENSMUSG00000029591/ENSMUSG00000026399	C3/Foxj1/Ung/Cd55	4	3	ENSMUSG00000024164/ENSMUSG00000034227/ENSMUSG00000029591	1	ENSMUSG00000026399
BP	GO:0002889	regulation of immunoglobulin mediated immune response	4/404	49/16355	0.0324791	0.476292	ENSMUSG00000024164/ENSMUSG00000034227/ENSMUSG00000029591/ENSMUSG00000026399	C3/Foxj1/Ung/Cd55	4	3	ENSMUSG00000024164/ENSMUSG00000034227/ENSMUSG00000029591	1	ENSMUSG00000026399
BP	GO:0060038	cardiac muscle cell proliferation	4/404	49/16355	0.0324791	0.476292	ENSMUSG00000048616/ENSMUSG00000005583/ENSMUSG00000037624/ENSMUSG00000019942	Nog/Mef2c/Kcnk2/Cdk1	4	2	ENSMUSG00000048616/ENSMUSG00000019942	2	ENSMUSG00000005583/ENSMUSG00000037624
BP	GO:0060350	endochondral bone morphogenesis	4/404	49/16355	0.0324791	0.476292	ENSMUSG00000005583/ENSMUSG00000045672/ENSMUSG00000000567/ENSMUSG00000039004	Mef2c/Col27a1/Sox9/Bmp6	4	2	ENSMUSG00000000567/ENSMUSG00000039004	2	ENSMUSG00000005583/ENSMUSG00000045672
BP	GO:0061971	replacement bone morphogenesis	4/404	49/16355	0.0324791	0.476292	ENSMUSG00000005583/ENSMUSG00000045672/ENSMUSG00000000567/ENSMUSG00000039004	Mef2c/Col27a1/Sox9/Bmp6	4	2	ENSMUSG00000000567/ENSMUSG00000039004	2	ENSMUSG00000005583/ENSMUSG00000045672
BP	GO:0070613	regulation of protein processing	5/404	72/16355	0.0325928	0.476292	ENSMUSG00000024164/ENSMUSG00000026365/ENSMUSG00000026399/ENSMUSG00000068686/ENSMUSG00000022181	C3/Cfh/Cd55/Cd59b/C6	5	1	ENSMUSG00000024164	4	ENSMUSG00000026365/ENSMUSG00000026399/ENSMUSG00000068686/ENSMUSG00000022181
BP	GO:0032635	interleukin-6 production	7/404	123/16355	0.0329857	0.476292	ENSMUSG00000004864/ENSMUSG00000034227/ENSMUSG00000028864/ENSMUSG00000026896/ENSMUSG00000058914/ENSMUSG00000041605/ENSMUSG00000037922	Mapk13/Foxj1/Hgf/Ifih1/C1qtnf3/Inava/Bank1	7	3	ENSMUSG00000004864/ENSMUSG00000034227/ENSMUSG00000041605	4	ENSMUSG00000028864/ENSMUSG00000026896/ENSMUSG00000058914/ENSMUSG00000037922
BP	GO:0014002	astrocyte development	3/404	29/16355	0.0340006	0.476292	ENSMUSG00000031980/ENSMUSG00000026840/ENSMUSG00000056071	Agt/Lamc3/S100a9	3	2	ENSMUSG00000031980/ENSMUSG00000056071	1	ENSMUSG00000026840
BP	GO:0032967	positive regulation of collagen biosynthetic process	3/404	29/16355	0.0340006	0.476292	ENSMUSG00000027230/ENSMUSG00000035385/ENSMUSG00000024620	Creb3l1/Ccl2/Pdgfrb	3	2	ENSMUSG00000027230/ENSMUSG00000035385	1	ENSMUSG00000024620
BP	GO:0060977	coronary vasculature morphogenesis	3/404	29/16355	0.0340006	0.476292	ENSMUSG00000024620/ENSMUSG00000006235/ENSMUSG00000025810	Pdgfrb/Epor/Nrp1	3	0		3	ENSMUSG00000024620/ENSMUSG00000006235/ENSMUSG00000025810
BP	GO:0002863	positive regulation of inflammatory response to antigenic stimulus	2/404	12/16355	0.0341084	0.476292	ENSMUSG00000024164/ENSMUSG00000044288	C3/Cnr1	2	2	ENSMUSG00000024164/ENSMUSG00000044288	0
BP	GO:0002922	positive regulation of humoral immune response	2/404	12/16355	0.0341084	0.476292	ENSMUSG00000024164/ENSMUSG00000022181	C3/C6	2	1	ENSMUSG00000024164	1	ENSMUSG00000022181
BP	GO:0003177	pulmonary valve development	2/404	12/16355	0.0341084	0.476292	ENSMUSG00000032327/ENSMUSG00000057123	Stra6/Gja5	2	1	ENSMUSG00000032327	1	ENSMUSG00000057123
BP	GO:0003184	pulmonary valve morphogenesis	2/404	12/16355	0.0341084	0.476292	ENSMUSG00000032327/ENSMUSG00000057123	Stra6/Gja5	2	1	ENSMUSG00000032327	1	ENSMUSG00000057123
BP	GO:0021670	lateral ventricle development	2/404	12/16355	0.0341084	0.476292	ENSMUSG00000014030/ENSMUSG00000049580	Pax5/Tsku	2	0		2	ENSMUSG00000014030/ENSMUSG00000049580
BP	GO:0035729	cellular response to hepatocyte growth factor stimulus	2/404	12/16355	0.0341084	0.476292	ENSMUSG00000028864/ENSMUSG00000025810	Hgf/Nrp1	2	0		2	ENSMUSG00000028864/ENSMUSG00000025810
BP	GO:0045721	negative regulation of gluconeogenesis	2/404	12/16355	0.0341084	0.476292	ENSMUSG00000058914/ENSMUSG00000057722	C1qtnf3/Lepr	2	0		2	ENSMUSG00000058914/ENSMUSG00000057722
BP	GO:0060736	prostate gland growth	2/404	12/16355	0.0341084	0.476292	ENSMUSG00000005268/ENSMUSG00000000567	Prlr/Sox9	2	1	ENSMUSG00000000567	1	ENSMUSG00000005268
BP	GO:0071280	cellular response to copper ion	2/404	12/16355	0.0341084	0.476292	ENSMUSG00000023013/ENSMUSG00000029811	Aqp2/Aoc1	2	1	ENSMUSG00000029811	1	ENSMUSG00000023013
BP	GO:0071340	skeletal muscle acetylcholine-gated channel clustering	2/404	12/16355	0.0341084	0.476292	ENSMUSG00000057606/ENSMUSG00000002104	Colq/Rapsn	2	2	ENSMUSG00000057606/ENSMUSG00000002104	0
BP	GO:0071599	otic vesicle development	2/404	12/16355	0.0341084	0.476292	ENSMUSG00000000567/ENSMUSG00000007877	Sox9/Tcap	2	1	ENSMUSG00000000567	1	ENSMUSG00000007877
BP	GO:1901201	regulation of extracellular matrix assembly	2/404	12/16355	0.0341084	0.476292	ENSMUSG00000031980/ENSMUSG00000000567	Agt/Sox9	2	2	ENSMUSG00000031980/ENSMUSG00000000567	0
BP	GO:1904994	regulation of leukocyte adhesion to vascular endothelial cell	2/404	12/16355	0.0341084	0.476292	ENSMUSG00000074715/ENSMUSG00000061353	Ccl28/Cxcl12	2	1	ENSMUSG00000074715	1	ENSMUSG00000061353
BP	GO:0010817	regulation of hormone levels	18/404	455/16355	0.0342264	0.476292	ENSMUSG00000034785/ENSMUSG00000031980/ENSMUSG00000020427/ENSMUSG00000029231/ENSMUSG00000032327/ENSMUSG00000057069/ENSMUSG00000014351/ENSMUSG00000070645/ENSMUSG00000020303/ENSMUSG00000071551/ENSMUSG00000005220/ENSMUSG00000058914/ENSMUSG00000039004/ENSMUSG00000022315/ENSMUSG00000022454/ENSMUSG00000044288/ENSMUSG00000003555/ENSMUSG00000057722	Dio1/Agt/Igfbp3/Pdgfra/Stra6/Ero1lb/Gip/Ren1/Stc2/Akr1c19/Corin/C1qtnf3/Bmp6/Slc30a8/Nell2/Cnr1/Cyp17a1/Lepr	18	8	ENSMUSG00000031980/ENSMUSG00000032327/ENSMUSG00000020303/ENSMUSG00000071551/ENSMUSG00000039004/ENSMUSG00000022315/ENSMUSG00000044288/ENSMUSG00000003555	10	ENSMUSG00000034785/ENSMUSG00000020427/ENSMUSG00000029231/ENSMUSG00000057069/ENSMUSG00000014351/ENSMUSG00000070645/ENSMUSG00000005220/ENSMUSG00000058914/ENSMUSG00000022454/ENSMUSG00000057722
BP	GO:0060415	muscle tissue morphogenesis	5/404	73/16355	0.034308	0.476292	ENSMUSG00000031461/ENSMUSG00000048616/ENSMUSG00000027022/ENSMUSG00000006235/ENSMUSG00000007877	Myom2/Nog/Xirp2/Epor/Tcap	5	2	ENSMUSG00000048616/ENSMUSG00000027022	3	ENSMUSG00000031461/ENSMUSG00000006235/ENSMUSG00000007877
BP	GO:0010927	cellular component assembly involved in morphogenesis	6/404	98/16355	0.0344998	0.476292	ENSMUSG00000031461/ENSMUSG00000029231/ENSMUSG00000005583/ENSMUSG00000024620/ENSMUSG00000007877/ENSMUSG00000038670	Myom2/Pdgfra/Mef2c/Pdgfrb/Tcap/Mybpc2	6	1	ENSMUSG00000038670	5	ENSMUSG00000031461/ENSMUSG00000029231/ENSMUSG00000005583/ENSMUSG00000024620/ENSMUSG00000007877
BP	GO:0014812	muscle cell migration	6/404	98/16355	0.0344998	0.476292	ENSMUSG00000031980/ENSMUSG00000020427/ENSMUSG00000005583/ENSMUSG00000024620/ENSMUSG00000022346/ENSMUSG00000027200	Agt/Igfbp3/Mef2c/Pdgfrb/Myc/Sema6d	6	2	ENSMUSG00000031980/ENSMUSG00000022346	4	ENSMUSG00000020427/ENSMUSG00000005583/ENSMUSG00000024620/ENSMUSG00000027200
BP	GO:0060986	endocrine hormone secretion	4/404	50/16355	0.0346394	0.476292	ENSMUSG00000031980/ENSMUSG00000070645/ENSMUSG00000058914/ENSMUSG00000039004	Agt/Ren1/C1qtnf3/Bmp6	4	2	ENSMUSG00000031980/ENSMUSG00000039004	2	ENSMUSG00000070645/ENSMUSG00000058914
BP	GO:0051271	negative regulation of cellular component movement	12/404	268/16355	0.034814	0.476292	ENSMUSG00000019278/ENSMUSG00000021904/ENSMUSG00000031465/ENSMUSG00000020427/ENSMUSG00000048616/ENSMUSG00000005583/ENSMUSG00000025207/ENSMUSG00000074715/ENSMUSG00000061353/ENSMUSG00000027200/ENSMUSG00000023078/ENSMUSG00000025810	Dpep1/Sema3g/Angpt2/Igfbp3/Nog/Mef2c/Sema4g/Ccl28/Cxcl12/Sema6d/Cxcl13/Nrp1	12	2	ENSMUSG00000048616/ENSMUSG00000074715	10	ENSMUSG00000019278/ENSMUSG00000021904/ENSMUSG00000031465/ENSMUSG00000020427/ENSMUSG00000005583/ENSMUSG00000025207/ENSMUSG00000061353/ENSMUSG00000027200/ENSMUSG00000023078/ENSMUSG00000025810
BP	GO:2000147	positive regulation of cell motility	19/404	489/16355	0.0352383	0.476292	ENSMUSG00000031980/ENSMUSG00000021904/ENSMUSG00000030170/ENSMUSG00000042306/ENSMUSG00000009281/ENSMUSG00000035385/ENSMUSG00000029231/ENSMUSG00000028864/ENSMUSG00000055632/ENSMUSG00000024620/ENSMUSG00000050315/ENSMUSG00000000567/ENSMUSG00000022346/ENSMUSG00000025207/ENSMUSG00000061353/ENSMUSG00000028553/ENSMUSG00000027200/ENSMUSG00000023078/ENSMUSG00000025810	Agt/Sema3g/Wnt5b/S100a14/Rarres2/Ccl2/Pdgfra/Hgf/Hmcn2/Pdgfrb/Synpo2/Sox9/Myc/Sema4g/Cxcl12/Angptl3/Sema6d/Cxcl13/Nrp1	19	7	ENSMUSG00000031980/ENSMUSG00000030170/ENSMUSG00000042306/ENSMUSG00000009281/ENSMUSG00000035385/ENSMUSG00000000567/ENSMUSG00000022346	12	ENSMUSG00000021904/ENSMUSG00000029231/ENSMUSG00000028864/ENSMUSG00000055632/ENSMUSG00000024620/ENSMUSG00000050315/ENSMUSG00000025207/ENSMUSG00000061353/ENSMUSG00000028553/ENSMUSG00000027200/ENSMUSG00000023078/ENSMUSG00000025810
BP	GO:0048704	embryonic skeletal system morphogenesis	6/404	99/16355	0.0359936	0.476292	ENSMUSG00000029231/ENSMUSG00000048616/ENSMUSG00000014030/ENSMUSG00000005583/ENSMUSG00000022330/ENSMUSG00000040675	Pdgfra/Nog/Pax5/Mef2c/Osr2/Mthfd1l	6	2	ENSMUSG00000048616/ENSMUSG00000040675	4	ENSMUSG00000029231/ENSMUSG00000014030/ENSMUSG00000005583/ENSMUSG00000022330
BP	GO:0055013	cardiac muscle cell development	5/404	74/16355	0.0360781	0.476292	ENSMUSG00000031980/ENSMUSG00000031461/ENSMUSG00000029231/ENSMUSG00000024620/ENSMUSG00000007877	Agt/Myom2/Pdgfra/Pdgfrb/Tcap	5	1	ENSMUSG00000031980	4	ENSMUSG00000031461/ENSMUSG00000029231/ENSMUSG00000024620/ENSMUSG00000007877
BP	GO:1903317	regulation of protein maturation	5/404	74/16355	0.0360781	0.476292	ENSMUSG00000024164/ENSMUSG00000026365/ENSMUSG00000026399/ENSMUSG00000068686/ENSMUSG00000022181	C3/Cfh/Cd55/Cd59b/C6	5	1	ENSMUSG00000024164	4	ENSMUSG00000026365/ENSMUSG00000026399/ENSMUSG00000068686/ENSMUSG00000022181
BP	GO:0050921	positive regulation of chemotaxis	7/404	126/16355	0.0368722	0.476292	ENSMUSG00000042306/ENSMUSG00000009281/ENSMUSG00000035385/ENSMUSG00000024620/ENSMUSG00000061353/ENSMUSG00000023078/ENSMUSG00000025810	S100a14/Rarres2/Ccl2/Pdgfrb/Cxcl12/Cxcl13/Nrp1	7	3	ENSMUSG00000042306/ENSMUSG00000009281/ENSMUSG00000035385	4	ENSMUSG00000024620/ENSMUSG00000061353/ENSMUSG00000023078/ENSMUSG00000025810
BP	GO:0045661	regulation of myoblast differentiation	4/404	51/16355	0.0368812	0.476292	ENSMUSG00000020427/ENSMUSG00000005583/ENSMUSG00000000567/ENSMUSG00000009185	Igfbp3/Mef2c/Sox9/Ccl8	4	1	ENSMUSG00000000567	3	ENSMUSG00000020427/ENSMUSG00000005583/ENSMUSG00000009185
BP	GO:0010714	positive regulation of collagen metabolic process	3/404	30/16355	0.0371065	0.476292	ENSMUSG00000027230/ENSMUSG00000035385/ENSMUSG00000024620	Creb3l1/Ccl2/Pdgfrb	3	2	ENSMUSG00000027230/ENSMUSG00000035385	1	ENSMUSG00000024620
BP	GO:0051188	cofactor biosynthetic process	10/404	211/16355	0.0371664	0.476292	ENSMUSG00000021196/ENSMUSG00000025981/ENSMUSG00000039783/ENSMUSG00000025270/ENSMUSG00000022346/ENSMUSG00000028937/ENSMUSG00000040471/ENSMUSG00000019577/ENSMUSG00000026866/ENSMUSG00000040675	Pfkp/Coq10b/Kmo/Alas2/Myc/Acot7/Ggt6/Pdk4/Kynu/Mthfd1l	10	7	ENSMUSG00000021196/ENSMUSG00000022346/ENSMUSG00000028937/ENSMUSG00000040471/ENSMUSG00000019577/ENSMUSG00000026866/ENSMUSG00000040675	3	ENSMUSG00000025981/ENSMUSG00000039783/ENSMUSG00000025270
BP	GO:0048167	regulation of synaptic plasticity	9/404	182/16355	0.0371722	0.476292	ENSMUSG00000031980/ENSMUSG00000030854/ENSMUSG00000014351/ENSMUSG00000005583/ENSMUSG00000043079/ENSMUSG00000006398/ENSMUSG00000100252/ENSMUSG00000032827/ENSMUSG00000063434	Agt/Ptpn5/Gip/Mef2c/Synpo/Cdc20/Mir124-2hg/Ppp1r9a/Sorcs3	9	3	ENSMUSG00000031980/ENSMUSG00000030854/ENSMUSG00000006398	6	ENSMUSG00000014351/ENSMUSG00000005583/ENSMUSG00000043079/ENSMUSG00000100252/ENSMUSG00000032827/ENSMUSG00000063434
BP	GO:0048638	regulation of developmental growth	14/404	333/16355	0.0377273	0.476292	ENSMUSG00000024164/ENSMUSG00000020027/ENSMUSG00000031980/ENSMUSG00000021904/ENSMUSG00000048616/ENSMUSG00000005583/ENSMUSG00000020303/ENSMUSG00000037624/ENSMUSG00000057606/ENSMUSG00000025207/ENSMUSG00000061353/ENSMUSG00000019942/ENSMUSG00000027381/ENSMUSG00000025810	C3/Socs2/Agt/Sema3g/Nog/Mef2c/Stc2/Kcnk2/Colq/Sema4g/Cxcl12/Cdk1/Bcl2l11/Nrp1	14	8	ENSMUSG00000024164/ENSMUSG00000020027/ENSMUSG00000031980/ENSMUSG00000048616/ENSMUSG00000020303/ENSMUSG00000057606/ENSMUSG00000019942/ENSMUSG00000027381	6	ENSMUSG00000021904/ENSMUSG00000005583/ENSMUSG00000037624/ENSMUSG00000025207/ENSMUSG00000061353/ENSMUSG00000025810
BP	GO:0002262	myeloid cell homeostasis	8/404	155/16355	0.0387725	0.476292	ENSMUSG00000069917/ENSMUSG00000069919/ENSMUSG00000052305/ENSMUSG00000035385/ENSMUSG00000025270/ENSMUSG00000035692/ENSMUSG00000032698/ENSMUSG00000027381	Hba-a2/Hba-a1/Hbb-bs/Ccl2/Alas2/Isg15/Lmo2/Bcl2l11	8	2	ENSMUSG00000035385/ENSMUSG00000027381	6	ENSMUSG00000069917/ENSMUSG00000069919/ENSMUSG00000052305/ENSMUSG00000025270/ENSMUSG00000035692/ENSMUSG00000032698
BP	GO:0021879	forebrain neuron differentiation	4/404	52/16355	0.0392046	0.476292	ENSMUSG00000052516/ENSMUSG00000038539/ENSMUSG00000028078/ENSMUSG00000025810	Robo2/Atf5/Dclk2/Nrp1	4	1	ENSMUSG00000038539	3	ENSMUSG00000052516/ENSMUSG00000028078/ENSMUSG00000025810
BP	GO:0015718	monocarboxylic acid transport	7/404	128/16355	0.0396241	0.476292	ENSMUSG00000030237/ENSMUSG00000032849/ENSMUSG00000032327/ENSMUSG00000022346/ENSMUSG00000023073/ENSMUSG00000054580/ENSMUSG00000041202	Slco1a4/Abcc4/Stra6/Myc/Slc10a2/Pla2r1/Pla2g2d	7	4	ENSMUSG00000030237/ENSMUSG00000032327/ENSMUSG00000022346/ENSMUSG00000023073	3	ENSMUSG00000032849/ENSMUSG00000054580/ENSMUSG00000041202
BP	GO:0002864	regulation of acute inflammatory response to antigenic stimulus	2/404	13/16355	0.039663	0.476292	ENSMUSG00000024164/ENSMUSG00000044288	C3/Cnr1	2	2	ENSMUSG00000024164/ENSMUSG00000044288	0
BP	GO:0003188	heart valve formation	2/404	13/16355	0.039663	0.476292	ENSMUSG00000000567/ENSMUSG00000057123	Sox9/Gja5	2	1	ENSMUSG00000000567	1	ENSMUSG00000057123
BP	GO:0006123	mitochondrial electron transport, cytochrome c to oxygen	2/404	13/16355	0.039663	0.476292	ENSMUSG00000030785/ENSMUSG00000025488	Cox6a2/Cox8b	2	0		2	ENSMUSG00000030785/ENSMUSG00000025488
BP	GO:0007379	segment specification	2/404	13/16355	0.039663	0.476292	ENSMUSG00000001493/ENSMUSG00000028496	Meox1/Mllt3	2	0		2	ENSMUSG00000001493/ENSMUSG00000028496
BP	GO:0007512	adult heart development	2/404	13/16355	0.039663	0.476292	ENSMUSG00000044338/ENSMUSG00000007877	Aplnr/Tcap	2	0		2	ENSMUSG00000044338/ENSMUSG00000007877
BP	GO:0009074	aromatic amino acid family catabolic process	2/404	13/16355	0.039663	0.476292	ENSMUSG00000039783/ENSMUSG00000026866	Kmo/Kynu	2	1	ENSMUSG00000026866	1	ENSMUSG00000039783
BP	GO:0014850	response to muscle activity	2/404	13/16355	0.039663	0.476292	ENSMUSG00000031980/ENSMUSG00000001334	Agt/Fndc5	2	1	ENSMUSG00000031980	1	ENSMUSG00000001334
BP	GO:0015747	urate transport	2/404	13/16355	0.039663	0.476292	ENSMUSG00000053303/ENSMUSG00000024757	Slc22a26/Slc22a19	2	2	ENSMUSG00000053303/ENSMUSG00000024757	0
BP	GO:0019646	aerobic electron transport chain	2/404	13/16355	0.039663	0.476292	ENSMUSG00000030785/ENSMUSG00000025488	Cox6a2/Cox8b	2	0		2	ENSMUSG00000030785/ENSMUSG00000025488
BP	GO:0021889	olfactory bulb interneuron differentiation	2/404	13/16355	0.039663	0.476292	ENSMUSG00000052516/ENSMUSG00000038539	Robo2/Atf5	2	1	ENSMUSG00000038539	1	ENSMUSG00000052516
BP	GO:0030277	maintenance of gastrointestinal epithelium	2/404	13/16355	0.039663	0.476292	ENSMUSG00000000567/ENSMUSG00000041605	Sox9/Inava	2	2	ENSMUSG00000000567/ENSMUSG00000041605	0
BP	GO:0042402	cellular biogenic amine catabolic process	2/404	13/16355	0.039663	0.476292	ENSMUSG00000039783/ENSMUSG00000026866	Kmo/Kynu	2	1	ENSMUSG00000026866	1	ENSMUSG00000039783
BP	GO:0042756	drinking behavior	2/404	13/16355	0.039663	0.476292	ENSMUSG00000031980/ENSMUSG00000070645	Agt/Ren1	2	1	ENSMUSG00000031980	1	ENSMUSG00000070645
BP	GO:0060192	negative regulation of lipase activity	2/404	13/16355	0.039663	0.476292	ENSMUSG00000003452/ENSMUSG00000028553	Bicd1/Angptl3	2	0		2	ENSMUSG00000003452/ENSMUSG00000028553
BP	GO:0060272	embryonic skeletal joint morphogenesis	2/404	13/16355	0.039663	0.476292	ENSMUSG00000048616/ENSMUSG00000022330	Nog/Osr2	2	1	ENSMUSG00000048616	1	ENSMUSG00000022330
BP	GO:0060391	positive regulation of SMAD protein signal transduction	2/404	13/16355	0.039663	0.476292	ENSMUSG00000039004/ENSMUSG00000032939	Bmp6/Nup93	2	2	ENSMUSG00000039004/ENSMUSG00000032939	0
BP	GO:0072216	positive regulation of metanephros development	2/404	13/16355	0.039663	0.476292	ENSMUSG00000024620/ENSMUSG00000022346	Pdgfrb/Myc	2	1	ENSMUSG00000022346	1	ENSMUSG00000024620
BP	GO:1900452	regulation of long term synaptic depression	2/404	13/16355	0.039663	0.476292	ENSMUSG00000032827/ENSMUSG00000063434	Ppp1r9a/Sorcs3	2	0		2	ENSMUSG00000032827/ENSMUSG00000063434
BP	GO:0021954	central nervous system neuron development	5/404	76/16355	0.0397846	0.476292	ENSMUSG00000052516/ENSMUSG00000038539/ENSMUSG00000049580/ENSMUSG00000028078/ENSMUSG00000025810	Robo2/Atf5/Tsku/Dclk2/Nrp1	5	1	ENSMUSG00000038539	4	ENSMUSG00000052516/ENSMUSG00000049580/ENSMUSG00000028078/ENSMUSG00000025810
BP	GO:0006084	acetyl-CoA metabolic process	3/404	31/16355	0.0403525	0.476292	ENSMUSG00000036880/ENSMUSG00000019577/ENSMUSG00000026866	Acaa2/Pdk4/Kynu	3	2	ENSMUSG00000019577/ENSMUSG00000026866	1	ENSMUSG00000036880
BP	GO:0021591	ventricular system development	3/404	31/16355	0.0403525	0.476292	ENSMUSG00000014030/ENSMUSG00000049580/ENSMUSG00000027200	Pax5/Tsku/Sema6d	3	0		3	ENSMUSG00000014030/ENSMUSG00000049580/ENSMUSG00000027200
BP	GO:0048566	embryonic digestive tract development	3/404	31/16355	0.0403525	0.476292	ENSMUSG00000009281/ENSMUSG00000029231/ENSMUSG00000032327	Rarres2/Pdgfra/Stra6	3	2	ENSMUSG00000009281/ENSMUSG00000032327	1	ENSMUSG00000029231
BP	GO:0050869	negative regulation of B cell activation	3/404	31/16355	0.0403525	0.476292	ENSMUSG00000034227/ENSMUSG00000052013/ENSMUSG00000037922	Foxj1/Btla/Bank1	3	1	ENSMUSG00000034227	2	ENSMUSG00000052013/ENSMUSG00000037922
BP	GO:0055090	acylglycerol homeostasis	3/404	31/16355	0.0403525	0.476292	ENSMUSG00000014351/ENSMUSG00000058914/ENSMUSG00000028553	Gip/C1qtnf3/Angptl3	3	0		3	ENSMUSG00000014351/ENSMUSG00000058914/ENSMUSG00000028553
BP	GO:0061844	antimicrobial humoral immune response mediated by antimicrobial peptide	3/404	31/16355	0.0403525	0.476292	ENSMUSG00000035385/ENSMUSG00000047246/ENSMUSG00000056071	Ccl2/Hist1h2be/S100a9	3	2	ENSMUSG00000035385/ENSMUSG00000056071	1	ENSMUSG00000047246
BP	GO:0070328	triglyceride homeostasis	3/404	31/16355	0.0403525	0.476292	ENSMUSG00000014351/ENSMUSG00000058914/ENSMUSG00000028553	Gip/C1qtnf3/Angptl3	3	0		3	ENSMUSG00000014351/ENSMUSG00000058914/ENSMUSG00000028553
BP	GO:0071827	plasma lipoprotein particle organization	3/404	31/16355	0.0403525	0.476292	ENSMUSG00000057074/ENSMUSG00000056973/ENSMUSG00000015243	Ces1g/Ces1d/Abca1	3	1	ENSMUSG00000015243	2	ENSMUSG00000057074/ENSMUSG00000056973
BP	GO:0085029	extracellular matrix assembly	3/404	31/16355	0.0403525	0.476292	ENSMUSG00000031980/ENSMUSG00000000567/ENSMUSG00000021186	Agt/Sox9/Fbln5	3	2	ENSMUSG00000031980/ENSMUSG00000000567	1	ENSMUSG00000021186
BP	GO:1901890	positive regulation of cell junction assembly	3/404	31/16355	0.0403525	0.476292	ENSMUSG00000031980/ENSMUSG00000022512/ENSMUSG00000025810	Agt/Cldn1/Nrp1	3	2	ENSMUSG00000031980/ENSMUSG00000022512	1	ENSMUSG00000025810
BP	GO:1903205	regulation of hydrogen peroxide-induced cell death	3/404	31/16355	0.0403525	0.476292	ENSMUSG00000028864/ENSMUSG00000006235/ENSMUSG00000032939	Hgf/Epor/Nup93	3	1	ENSMUSG00000032939	2	ENSMUSG00000028864/ENSMUSG00000006235
BP	GO:0000768	syncytium formation by plasma membrane fusion	4/404	53/16355	0.0416099	0.489241	ENSMUSG00000006649/ENSMUSG00000061353/ENSMUSG00000009185/ENSMUSG00000079471	Nphs1/Cxcl12/Ccl8/Mymx	4	1	ENSMUSG00000079471	3	ENSMUSG00000006649/ENSMUSG00000061353/ENSMUSG00000009185
BP	GO:0015844	monoamine transport	5/404	77/16355	0.0417214	0.489241	ENSMUSG00000031980/ENSMUSG00000036330/ENSMUSG00000061353/ENSMUSG00000020787/ENSMUSG00000044288	Agt/Slc18a1/Cxcl12/P2rx1/Cnr1	5	2	ENSMUSG00000031980/ENSMUSG00000044288	3	ENSMUSG00000036330/ENSMUSG00000061353/ENSMUSG00000020787
BP	GO:0007631	feeding behavior	6/404	103/16355	0.0423806	0.495357	ENSMUSG00000031980/ENSMUSG00000032327/ENSMUSG00000070645/ENSMUSG00000029819/ENSMUSG00000044288/ENSMUSG00000057722	Agt/Stra6/Ren1/Npy/Cnr1/Lepr	6	3	ENSMUSG00000031980/ENSMUSG00000032327/ENSMUSG00000044288	3	ENSMUSG00000070645/ENSMUSG00000029819/ENSMUSG00000057722
BP	GO:0090596	sensory organ morphogenesis	11/404	247/16355	0.0435367	0.503048	ENSMUSG00000026768/ENSMUSG00000025352/ENSMUSG00000048616/ENSMUSG00000032327/ENSMUSG00000049580/ENSMUSG00000000567/ENSMUSG00000022346/ENSMUSG00000032292/ENSMUSG00000022330/ENSMUSG00000032012/ENSMUSG00000007877	Itga8/Gdf11/Nog/Stra6/Tsku/Sox9/Myc/Nr2e3/Osr2/Nectin1/Tcap	11	5	ENSMUSG00000048616/ENSMUSG00000032327/ENSMUSG00000000567/ENSMUSG00000022346/ENSMUSG00000032012	6	ENSMUSG00000026768/ENSMUSG00000025352/ENSMUSG00000049580/ENSMUSG00000032292/ENSMUSG00000022330/ENSMUSG00000007877
BP	GO:0048644	muscle organ morphogenesis	5/404	78/16355	0.0437143	0.503048	ENSMUSG00000031461/ENSMUSG00000048616/ENSMUSG00000027022/ENSMUSG00000006235/ENSMUSG00000007877	Myom2/Nog/Xirp2/Epor/Tcap	5	2	ENSMUSG00000048616/ENSMUSG00000027022	3	ENSMUSG00000031461/ENSMUSG00000006235/ENSMUSG00000007877
BP	GO:0046320	regulation of fatty acid oxidation	3/404	32/16355	0.0437372	0.503048	ENSMUSG00000019577/ENSMUSG00000046491/ENSMUSG00000044288	Pdk4/C1qtnf2/Cnr1	3	2	ENSMUSG00000019577/ENSMUSG00000044288	1	ENSMUSG00000046491
BP	GO:0048821	erythrocyte development	3/404	32/16355	0.0437372	0.503048	ENSMUSG00000069917/ENSMUSG00000069919/ENSMUSG00000052305	Hba-a2/Hba-a1/Hbb-bs	3	0		3	ENSMUSG00000069917/ENSMUSG00000069919/ENSMUSG00000052305
BP	GO:0086091	regulation of heart rate by cardiac conduction	3/404	32/16355	0.0437372	0.503048	ENSMUSG00000070304/ENSMUSG00000057123/ENSMUSG00000032034	Scn2b/Gja5/Kcnj5	3	0		3	ENSMUSG00000070304/ENSMUSG00000057123/ENSMUSG00000032034
BP	GO:0072009	nephron epithelium development	6/404	104/16355	0.0440816	0.503964	ENSMUSG00000031980/ENSMUSG00000048616/ENSMUSG00000005583/ENSMUSG00000000567/ENSMUSG00000022346/ENSMUSG00000032939	Agt/Nog/Mef2c/Sox9/Myc/Nup93	6	5	ENSMUSG00000031980/ENSMUSG00000048616/ENSMUSG00000000567/ENSMUSG00000022346/ENSMUSG00000032939	1	ENSMUSG00000005583
BP	GO:0070206	protein trimerization	4/404	54/16355	0.0440969	0.503964	ENSMUSG00000058914/ENSMUSG00000063564/ENSMUSG00000022454/ENSMUSG00000046491	C1qtnf3/Col23a1/Nell2/C1qtnf2	4	0		4	ENSMUSG00000058914/ENSMUSG00000063564/ENSMUSG00000022454/ENSMUSG00000046491
BP	GO:0006577	amino-acid betaine metabolic process	2/404	14/16355	0.0455324	0.509157	ENSMUSG00000074768/ENSMUSG00000079834	Bhmt/Tmlhe	2	0		2	ENSMUSG00000074768/ENSMUSG00000079834
BP	GO:0009310	amine catabolic process	2/404	14/16355	0.0455324	0.509157	ENSMUSG00000039783/ENSMUSG00000026866	Kmo/Kynu	2	1	ENSMUSG00000026866	1	ENSMUSG00000039783
BP	GO:0035728	response to hepatocyte growth factor	2/404	14/16355	0.0455324	0.509157	ENSMUSG00000028864/ENSMUSG00000025810	Hgf/Nrp1	2	0		2	ENSMUSG00000028864/ENSMUSG00000025810
BP	GO:0060044	negative regulation of cardiac muscle cell proliferation	2/404	14/16355	0.0455324	0.509157	ENSMUSG00000048616/ENSMUSG00000037624	Nog/Kcnk2	2	1	ENSMUSG00000048616	1	ENSMUSG00000037624
BP	GO:0072224	metanephric glomerulus development	2/404	14/16355	0.0455324	0.509157	ENSMUSG00000029231/ENSMUSG00000024620	Pdgfra/Pdgfrb	2	0		2	ENSMUSG00000029231/ENSMUSG00000024620
BP	GO:1901626	regulation of postsynaptic membrane organization	2/404	14/16355	0.0455324	0.509157	ENSMUSG00000024304/ENSMUSG00000002104	Cdh2/Rapsn	2	1	ENSMUSG00000002104	1	ENSMUSG00000024304
BP	GO:0014033	neural crest cell differentiation	5/404	79/16355	0.0457635	0.509157	ENSMUSG00000021904/ENSMUSG00000005583/ENSMUSG00000000567/ENSMUSG00000025207/ENSMUSG00000025810	Sema3g/Mef2c/Sox9/Sema4g/Nrp1	5	1	ENSMUSG00000000567	4	ENSMUSG00000021904/ENSMUSG00000005583/ENSMUSG00000025207/ENSMUSG00000025810
BP	GO:0034754	cellular hormone metabolic process	5/404	79/16355	0.0457635	0.509157	ENSMUSG00000029231/ENSMUSG00000032327/ENSMUSG00000071551/ENSMUSG00000039004/ENSMUSG00000003555	Pdgfra/Stra6/Akr1c19/Bmp6/Cyp17a1	5	4	ENSMUSG00000032327/ENSMUSG00000071551/ENSMUSG00000039004/ENSMUSG00000003555	1	ENSMUSG00000029231
BP	GO:0043410	positive regulation of MAPK cascade	18/404	472/16355	0.0461224	0.509157	ENSMUSG00000024164/ENSMUSG00000031980/ENSMUSG00000035385/ENSMUSG00000020427/ENSMUSG00000029231/ENSMUSG00000028864/ENSMUSG00000024620/ENSMUSG00000058914/ENSMUSG00000024304/ENSMUSG00000006235/ENSMUSG00000009185/ENSMUSG00000035638/ENSMUSG00000041605/ENSMUSG00000037922/ENSMUSG00000046491/ENSMUSG00000070368/ENSMUSG00000025810/ENSMUSG00000057722	C3/Agt/Ccl2/Igfbp3/Pdgfra/Hgf/Pdgfrb/C1qtnf3/Cdh2/Epor/Ccl8/Muc20/Inava/Bank1/C1qtnf2/Prok1/Nrp1/Lepr	18	5	ENSMUSG00000024164/ENSMUSG00000031980/ENSMUSG00000035385/ENSMUSG00000041605/ENSMUSG00000070368	13	ENSMUSG00000020427/ENSMUSG00000029231/ENSMUSG00000028864/ENSMUSG00000024620/ENSMUSG00000058914/ENSMUSG00000024304/ENSMUSG00000006235/ENSMUSG00000009185/ENSMUSG00000035638/ENSMUSG00000037922/ENSMUSG00000046491/ENSMUSG00000025810/ENSMUSG00000057722
BP	GO:0006949	syncytium formation	4/404	55/16355	0.0466655	0.509157	ENSMUSG00000006649/ENSMUSG00000061353/ENSMUSG00000009185/ENSMUSG00000079471	Nphs1/Cxcl12/Ccl8/Mymx	4	1	ENSMUSG00000079471	3	ENSMUSG00000006649/ENSMUSG00000061353/ENSMUSG00000009185
BP	GO:0014911	positive regulation of smooth muscle cell migration	4/404	55/16355	0.0466655	0.509157	ENSMUSG00000031980/ENSMUSG00000024620/ENSMUSG00000022346/ENSMUSG00000027200	Agt/Pdgfrb/Myc/Sema6d	4	2	ENSMUSG00000031980/ENSMUSG00000022346	2	ENSMUSG00000024620/ENSMUSG00000027200
BP	GO:0001941	postsynaptic membrane organization	3/404	33/16355	0.0472588	0.509157	ENSMUSG00000057606/ENSMUSG00000024304/ENSMUSG00000002104	Colq/Cdh2/Rapsn	3	2	ENSMUSG00000057606/ENSMUSG00000002104	1	ENSMUSG00000024304
BP	GO:0002753	cytoplasmic pattern recognition receptor signaling pathway	3/404	33/16355	0.0472588	0.509157	ENSMUSG00000026896/ENSMUSG00000037921/ENSMUSG00000041605	Ifih1/Ddx60/Inava	3	1	ENSMUSG00000041605	2	ENSMUSG00000026896/ENSMUSG00000037921
BP	GO:0036474	cell death in response to hydrogen peroxide	3/404	33/16355	0.0472588	0.509157	ENSMUSG00000028864/ENSMUSG00000006235/ENSMUSG00000032939	Hgf/Epor/Nup93	3	1	ENSMUSG00000032939	2	ENSMUSG00000028864/ENSMUSG00000006235
BP	GO:0050919	negative chemotaxis	3/404	33/16355	0.0472588	0.509157	ENSMUSG00000021904/ENSMUSG00000052516/ENSMUSG00000025207	Sema3g/Robo2/Sema4g	3	0		3	ENSMUSG00000021904/ENSMUSG00000052516/ENSMUSG00000025207
BP	GO:0071825	protein-lipid complex subunit organization	3/404	33/16355	0.0472588	0.509157	ENSMUSG00000057074/ENSMUSG00000056973/ENSMUSG00000015243	Ces1g/Ces1d/Abca1	3	1	ENSMUSG00000015243	2	ENSMUSG00000057074/ENSMUSG00000056973
BP	GO:2001038	regulation of cellular response to drug	3/404	33/16355	0.0472588	0.509157	ENSMUSG00000028864/ENSMUSG00000006235/ENSMUSG00000032939	Hgf/Epor/Nup93	3	1	ENSMUSG00000032939	2	ENSMUSG00000028864/ENSMUSG00000006235
BP	GO:0061564	axon development	17/404	441/16355	0.0475265	0.509157	ENSMUSG00000019899/ENSMUSG00000021904/ENSMUSG00000052516/ENSMUSG00000048616/ENSMUSG00000033585/ENSMUSG00000049580/ENSMUSG00000043631/ENSMUSG00000021390/ENSMUSG00000045287/ENSMUSG00000024304/ENSMUSG00000025207/ENSMUSG00000061353/ENSMUSG00000021823/ENSMUSG00000032012/ENSMUSG00000025582/ENSMUSG00000025810/ENSMUSG00000044288	Lama2/Sema3g/Robo2/Nog/Ndn/Tsku/Ecm2/Ogn/Rtn4rl1/Cdh2/Sema4g/Cxcl12/Vcl/Nectin1/Nptx1/Nrp1/Cnr1	17	5	ENSMUSG00000048616/ENSMUSG00000033585/ENSMUSG00000032012/ENSMUSG00000025582/ENSMUSG00000044288	12	ENSMUSG00000019899/ENSMUSG00000021904/ENSMUSG00000052516/ENSMUSG00000049580/ENSMUSG00000043631/ENSMUSG00000021390/ENSMUSG00000045287/ENSMUSG00000024304/ENSMUSG00000025207/ENSMUSG00000061353/ENSMUSG00000021823/ENSMUSG00000025810
BP	GO:0008203	cholesterol metabolic process	6/404	106/16355	0.0476103	0.509157	ENSMUSG00000056973/ENSMUSG00000003585/ENSMUSG00000015243/ENSMUSG00000028553/ENSMUSG00000031594/ENSMUSG00000057722	Ces1d/Sec14l2/Abca1/Angptl3/Fgl1/Lepr	6	3	ENSMUSG00000003585/ENSMUSG00000015243/ENSMUSG00000031594	3	ENSMUSG00000056973/ENSMUSG00000028553/ENSMUSG00000057722
BP	GO:0010906	regulation of glucose metabolic process	6/404	106/16355	0.0476103	0.509157	ENSMUSG00000020427/ENSMUSG00000058914/ENSMUSG00000031594/ENSMUSG00000019577/ENSMUSG00000046491/ENSMUSG00000057722	Igfbp3/C1qtnf3/Fgl1/Pdk4/C1qtnf2/Lepr	6	2	ENSMUSG00000031594/ENSMUSG00000019577	4	ENSMUSG00000020427/ENSMUSG00000058914/ENSMUSG00000046491/ENSMUSG00000057722
BP	GO:0055006	cardiac cell development	5/404	80/16355	0.047869	0.509157	ENSMUSG00000031980/ENSMUSG00000031461/ENSMUSG00000029231/ENSMUSG00000024620/ENSMUSG00000007877	Agt/Myom2/Pdgfra/Pdgfrb/Tcap	5	1	ENSMUSG00000031980	4	ENSMUSG00000031461/ENSMUSG00000029231/ENSMUSG00000024620/ENSMUSG00000007877
BP	GO:0061333	renal tubule morphogenesis	5/404	80/16355	0.047869	0.509157	ENSMUSG00000031980/ENSMUSG00000048616/ENSMUSG00000005583/ENSMUSG00000000567/ENSMUSG00000022346	Agt/Nog/Mef2c/Sox9/Myc	5	4	ENSMUSG00000031980/ENSMUSG00000048616/ENSMUSG00000000567/ENSMUSG00000022346	1	ENSMUSG00000005583
BP	GO:0009636	response to toxic substance	12/404	282/16355	0.0480854	0.509157	ENSMUSG00000004864/ENSMUSG00000063796/ENSMUSG00000056973/ENSMUSG00000028864/ENSMUSG00000032827/ENSMUSG00000024727/ENSMUSG00000070304/ENSMUSG00000006235/ENSMUSG00000019942/ENSMUSG00000032939/ENSMUSG00000021186/ENSMUSG00000044288	Mapk13/Slc22a8/Ces1d/Hgf/Ppp1r9a/Trpm6/Scn2b/Epor/Cdk1/Nup93/Fbln5/Cnr1	12	5	ENSMUSG00000004864/ENSMUSG00000024727/ENSMUSG00000019942/ENSMUSG00000032939/ENSMUSG00000044288	7	ENSMUSG00000063796/ENSMUSG00000056973/ENSMUSG00000028864/ENSMUSG00000032827/ENSMUSG00000070304/ENSMUSG00000006235/ENSMUSG00000021186
BP	GO:0048872	homeostasis of number of cells	12/404	282/16355	0.0480854	0.509157	ENSMUSG00000069917/ENSMUSG00000069919/ENSMUSG00000052305/ENSMUSG00000035385/ENSMUSG00000005583/ENSMUSG00000025270/ENSMUSG00000032218/ENSMUSG00000000567/ENSMUSG00000024304/ENSMUSG00000035692/ENSMUSG00000032698/ENSMUSG00000027381	Hba-a2/Hba-a1/Hbb-bs/Ccl2/Mef2c/Alas2/Ccnb2/Sox9/Cdh2/Isg15/Lmo2/Bcl2l11	12	4	ENSMUSG00000035385/ENSMUSG00000032218/ENSMUSG00000000567/ENSMUSG00000027381	8	ENSMUSG00000069917/ENSMUSG00000069919/ENSMUSG00000052305/ENSMUSG00000005583/ENSMUSG00000025270/ENSMUSG00000024304/ENSMUSG00000035692/ENSMUSG00000032698
BP	GO:0030278	regulation of ossification	9/404	192/16355	0.0493	0.509157	ENSMUSG00000071637/ENSMUSG00000027230/ENSMUSG00000048616/ENSMUSG00000005583/ENSMUSG00000000567/ENSMUSG00000039004/ENSMUSG00000021943/ENSMUSG00000035692/ENSMUSG00000022330	Cebpd/Creb3l1/Nog/Mef2c/Sox9/Bmp6/Gdf10/Isg15/Osr2	9	5	ENSMUSG00000071637/ENSMUSG00000027230/ENSMUSG00000048616/ENSMUSG00000000567/ENSMUSG00000039004	4	ENSMUSG00000005583/ENSMUSG00000021943/ENSMUSG00000035692/ENSMUSG00000022330
BP	GO:0050778	positive regulation of immune response	18/404	476/16355	0.0493059	0.509157	ENSMUSG00000024164/ENSMUSG00000073418/ENSMUSG00000042306/ENSMUSG00000036103/ENSMUSG00000005583/ENSMUSG00000026365/ENSMUSG00000029591/ENSMUSG00000026896/ENSMUSG00000026399/ENSMUSG00000030724/ENSMUSG00000037921/ENSMUSG00000040592/ENSMUSG00000068686/ENSMUSG00000026778/ENSMUSG00000020953/ENSMUSG00000041605/ENSMUSG00000044288/ENSMUSG00000022181	C3/C4b/S100a14/Colec12/Mef2c/Cfh/Ung/Ifih1/Cd55/Cd19/Ddx60/Cd79b/Cd59b/Prkcq/Coch/Inava/Cnr1/C6	18	6	ENSMUSG00000024164/ENSMUSG00000073418/ENSMUSG00000042306/ENSMUSG00000029591/ENSMUSG00000041605/ENSMUSG00000044288	12	ENSMUSG00000036103/ENSMUSG00000005583/ENSMUSG00000026365/ENSMUSG00000026896/ENSMUSG00000026399/ENSMUSG00000030724/ENSMUSG00000037921/ENSMUSG00000040592/ENSMUSG00000068686/ENSMUSG00000026778/ENSMUSG00000020953/ENSMUSG00000022181
BP	GO:0055081	anion homeostasis	4/404	56/16355	0.0493157	0.509157	ENSMUSG00000006469/ENSMUSG00000015243/ENSMUSG00000028553/ENSMUSG00000017740	Slc34a3/Abca1/Angptl3/Slc12a5	4	1	ENSMUSG00000015243	3	ENSMUSG00000006469/ENSMUSG00000028553/ENSMUSG00000017740
BP	GO:0060393	regulation of pathway-restricted SMAD protein phosphorylation	4/404	56/16355	0.0493157	0.509157	ENSMUSG00000025352/ENSMUSG00000048616/ENSMUSG00000039004/ENSMUSG00000021943	Gdf11/Nog/Bmp6/Gdf10	4	2	ENSMUSG00000048616/ENSMUSG00000039004	2	ENSMUSG00000025352/ENSMUSG00000021943
BP	GO:2000278	regulation of DNA biosynthetic process	6/404	107/16355	0.0494383	0.509157	ENSMUSG00000023067/ENSMUSG00000028864/ENSMUSG00000024620/ENSMUSG00000037624/ENSMUSG00000022346/ENSMUSG00000026778	Cdkn1a/Hgf/Pdgfrb/Kcnk2/Myc/Prkcq	6	2	ENSMUSG00000023067/ENSMUSG00000022346	4	ENSMUSG00000028864/ENSMUSG00000024620/ENSMUSG00000037624/ENSMUSG00000026778
BP	GO:0009108	coenzyme biosynthetic process	8/404	163/16355	0.0495842	0.509157	ENSMUSG00000021196/ENSMUSG00000025981/ENSMUSG00000039783/ENSMUSG00000022346/ENSMUSG00000028937/ENSMUSG00000019577/ENSMUSG00000026866/ENSMUSG00000040675	Pfkp/Coq10b/Kmo/Myc/Acot7/Pdk4/Kynu/Mthfd1l	8	6	ENSMUSG00000021196/ENSMUSG00000022346/ENSMUSG00000028937/ENSMUSG00000019577/ENSMUSG00000026866/ENSMUSG00000040675	2	ENSMUSG00000025981/ENSMUSG00000039783
BP	GO:0050806	positive regulation of synaptic transmission	8/404	163/16355	0.0495842	0.509157	ENSMUSG00000019899/ENSMUSG00000030854/ENSMUSG00000035385/ENSMUSG00000025892/ENSMUSG00000014351/ENSMUSG00000100252/ENSMUSG00000032827/ENSMUSG00000002104	Lama2/Ptpn5/Ccl2/Gria4/Gip/Mir124-2hg/Ppp1r9a/Rapsn	8	3	ENSMUSG00000030854/ENSMUSG00000035385/ENSMUSG00000002104	5	ENSMUSG00000019899/ENSMUSG00000025892/ENSMUSG00000014351/ENSMUSG00000100252/ENSMUSG00000032827
CC	GO:0005581	collagen trimer	13/410	75/16417	3.7816e-08	1.2744e-05	ENSMUSG00000036103/ENSMUSG00000091345/ENSMUSG00000028339/ENSMUSG00000034164/ENSMUSG00000032332/ENSMUSG00000036655/ENSMUSG00000045672/ENSMUSG00000058914/ENSMUSG00000057606/ENSMUSG00000031273/ENSMUSG00000048126/ENSMUSG00000063564/ENSMUSG00000046491	Colec12/Col6a5/Col15a1/Emid1/Col12a1/Colec11/Col27a1/C1qtnf3/Colq/Col4a6/Col6a3/Col23a1/C1qtnf2	13	2	ENSMUSG00000032332/ENSMUSG00000057606	11	ENSMUSG00000036103/ENSMUSG00000091345/ENSMUSG00000028339/ENSMUSG00000034164/ENSMUSG00000036655/ENSMUSG00000045672/ENSMUSG00000058914/ENSMUSG00000031273/ENSMUSG00000048126/ENSMUSG00000063564/ENSMUSG00000046491
CC	GO:0031012	extracellular matrix	26/410	395/16417	7.29278e-06	0.00122883	ENSMUSG00000019899/ENSMUSG00000030170/ENSMUSG00000026840/ENSMUSG00000035258/ENSMUSG00000009281/ENSMUSG00000022894/ENSMUSG00000091345/ENSMUSG00000028339/ENSMUSG00000055632/ENSMUSG00000034164/ENSMUSG00000032332/ENSMUSG00000043631/ENSMUSG00000034488/ENSMUSG00000045672/ENSMUSG00000002020/ENSMUSG00000021390/ENSMUSG00000021943/ENSMUSG00000024304/ENSMUSG00000026295/ENSMUSG00000021614/ENSMUSG00000031273/…	Lama2/Wnt5b/Lamc3/Abi3bp/Rarres2/Adamts5/Col6a5/Col15a1/Hmcn2/Emid1/Col12a1/Ecm2/Edil3/Col27a1/Ltbp2/Ogn/Gdf10/Cdh2/Spp2/Vcan/Col4a6/Col6a3/Nid1/Coch/Fbln5/Fbln7	26	4	ENSMUSG00000030170/ENSMUSG00000009281/ENSMUSG00000032332/ENSMUSG00000002020	22	ENSMUSG00000019899/ENSMUSG00000026840/ENSMUSG00000035258/ENSMUSG00000022894/ENSMUSG00000091345/ENSMUSG00000028339/ENSMUSG00000055632/ENSMUSG00000034164/ENSMUSG00000043631/ENSMUSG00000034488/ENSMUSG00000045672/ENSMUSG00000021390/ENSMUSG00000021943/ENSMUSG00000024304/ENSMUSG00000026295/ENSMUSG00000021614/ENSMUSG00000031273/ENSMUSG00000048126/ENSMUSG00000005397/ENSMUSG00000020953/ENSMUSG00000021186/…
CC	GO:0005578	proteinaceous extracellular matrix	21/410	317/16417	5.0397e-05	0.00566126	ENSMUSG00000019899/ENSMUSG00000030170/ENSMUSG00000026840/ENSMUSG00000035258/ENSMUSG00000022894/ENSMUSG00000091345/ENSMUSG00000028339/ENSMUSG00000055632/ENSMUSG00000034164/ENSMUSG00000032332/ENSMUSG00000043631/ENSMUSG00000045672/ENSMUSG00000002020/ENSMUSG00000021390/ENSMUSG00000021614/ENSMUSG00000031273/ENSMUSG00000048126/ENSMUSG00000005397/ENSMUSG00000020953/ENSMUSG00000021186/ENSMUSG00000027386	Lama2/Wnt5b/Lamc3/Abi3bp/Adamts5/Col6a5/Col15a1/Hmcn2/Emid1/Col12a1/Ecm2/Col27a1/Ltbp2/Ogn/Vcan/Col4a6/Col6a3/Nid1/Coch/Fbln5/Fbln7	21	3	ENSMUSG00000030170/ENSMUSG00000032332/ENSMUSG00000002020	18	ENSMUSG00000019899/ENSMUSG00000026840/ENSMUSG00000035258/ENSMUSG00000022894/ENSMUSG00000091345/ENSMUSG00000028339/ENSMUSG00000055632/ENSMUSG00000034164/ENSMUSG00000043631/ENSMUSG00000045672/ENSMUSG00000021390/ENSMUSG00000021614/ENSMUSG00000031273/ENSMUSG00000048126/ENSMUSG00000005397/ENSMUSG00000020953/ENSMUSG00000021186/ENSMUSG00000027386
CC	GO:0042555	MCM complex	4/410	11/16417	0.000110063	0.00927283	ENSMUSG00000002870/ENSMUSG00000041859/ENSMUSG00000026355/ENSMUSG00000005410	Mcm2/Mcm3/Mcm6/Mcm5	4	4	ENSMUSG00000002870/ENSMUSG00000041859/ENSMUSG00000026355/ENSMUSG00000005410	0
CC	GO:0009897	external side of plasma membrane	18/410	292/16417	0.000412892	0.027829	ENSMUSG00000054672/ENSMUSG00000029231/ENSMUSG00000016763/ENSMUSG00000015243/ENSMUSG00000052013/ENSMUSG00000045287/ENSMUSG00000025461/ENSMUSG00000061353/ENSMUSG00000026399/ENSMUSG00000030724/ENSMUSG00000027863/ENSMUSG00000006235/ENSMUSG00000040592/ENSMUSG00000068686/ENSMUSG00000020787/ENSMUSG00000036594/ENSMUSG00000030577/ENSMUSG00000032034	5830411N06Rik/Pdgfra/Scube1/Abca1/Btla/Rtn4rl1/Cd163l1/Cxcl12/Cd55/Cd19/Cd2/Epor/Cd79b/Cd59b/P2rx1/H2-Aa/Cd22/Kcnj5	18	3	ENSMUSG00000054672/ENSMUSG00000015243/ENSMUSG00000025461	15	ENSMUSG00000029231/ENSMUSG00000016763/ENSMUSG00000052013/ENSMUSG00000045287/ENSMUSG00000061353/ENSMUSG00000026399/ENSMUSG00000030724/ENSMUSG00000027863/ENSMUSG00000006235/ENSMUSG00000040592/ENSMUSG00000068686/ENSMUSG00000020787/ENSMUSG00000036594/ENSMUSG00000030577/ENSMUSG00000032034
CC	GO:0030018	Z disc	9/410	111/16417	0.00185549	0.104217	ENSMUSG00000031461/ENSMUSG00000051985/ENSMUSG00000027022/ENSMUSG00000043079/ENSMUSG00000050315/ENSMUSG00000031636/ENSMUSG00000021823/ENSMUSG00000007877/ENSMUSG00000038670	Myom2/Igfn1/Xirp2/Synpo/Synpo2/Pdlim3/Vcl/Tcap/Mybpc2	9	3	ENSMUSG00000051985/ENSMUSG00000027022/ENSMUSG00000038670	6	ENSMUSG00000031461/ENSMUSG00000043079/ENSMUSG00000050315/ENSMUSG00000031636/ENSMUSG00000021823/ENSMUSG00000007877
CC	GO:0030017	sarcomere	11/410	166/16417	0.00306356	0.13208	ENSMUSG00000031461/ENSMUSG00000051985/ENSMUSG00000005583/ENSMUSG00000027022/ENSMUSG00000043079/ENSMUSG00000020469/ENSMUSG00000050315/ENSMUSG00000031636/ENSMUSG00000021823/ENSMUSG00000007877/ENSMUSG00000038670	Myom2/Igfn1/Mef2c/Xirp2/Synpo/Myl7/Synpo2/Pdlim3/Vcl/Tcap/Mybpc2	11	3	ENSMUSG00000051985/ENSMUSG00000027022/ENSMUSG00000038670	8	ENSMUSG00000031461/ENSMUSG00000005583/ENSMUSG00000043079/ENSMUSG00000020469/ENSMUSG00000050315/ENSMUSG00000031636/ENSMUSG00000021823/ENSMUSG00000007877
CC	GO:0031674	I band	9/410	120/16417	0.00315813	0.13208	ENSMUSG00000031461/ENSMUSG00000051985/ENSMUSG00000027022/ENSMUSG00000043079/ENSMUSG00000050315/ENSMUSG00000031636/ENSMUSG00000021823/ENSMUSG00000007877/ENSMUSG00000038670	Myom2/Igfn1/Xirp2/Synpo/Synpo2/Pdlim3/Vcl/Tcap/Mybpc2	9	3	ENSMUSG00000051985/ENSMUSG00000027022/ENSMUSG00000038670	6	ENSMUSG00000031461/ENSMUSG00000043079/ENSMUSG00000050315/ENSMUSG00000031636/ENSMUSG00000021823/ENSMUSG00000007877
CC	GO:0044420	extracellular matrix component	9/410	122/16417	0.00352735	0.13208	ENSMUSG00000019899/ENSMUSG00000026840/ENSMUSG00000028339/ENSMUSG00000055632/ENSMUSG00000032332/ENSMUSG00000045672/ENSMUSG00000031273/ENSMUSG00000005397/ENSMUSG00000021186	Lama2/Lamc3/Col15a1/Hmcn2/Col12a1/Col27a1/Col4a6/Nid1/Fbln5	9	1	ENSMUSG00000032332	8	ENSMUSG00000019899/ENSMUSG00000026840/ENSMUSG00000028339/ENSMUSG00000055632/ENSMUSG00000045672/ENSMUSG00000031273/ENSMUSG00000005397/ENSMUSG00000021186
CC	GO:0044449	contractile fiber part	11/410	180/16417	0.00563744	0.179423	ENSMUSG00000031461/ENSMUSG00000051985/ENSMUSG00000005583/ENSMUSG00000027022/ENSMUSG00000043079/ENSMUSG00000020469/ENSMUSG00000050315/ENSMUSG00000031636/ENSMUSG00000021823/ENSMUSG00000007877/ENSMUSG00000038670	Myom2/Igfn1/Mef2c/Xirp2/Synpo/Myl7/Synpo2/Pdlim3/Vcl/Tcap/Mybpc2	11	3	ENSMUSG00000051985/ENSMUSG00000027022/ENSMUSG00000038670	8	ENSMUSG00000031461/ENSMUSG00000005583/ENSMUSG00000043079/ENSMUSG00000020469/ENSMUSG00000050315/ENSMUSG00000031636/ENSMUSG00000021823/ENSMUSG00000007877
CC	GO:0016324	apical plasma membrane	15/410	287/16417	0.00585653	0.179423	ENSMUSG00000006469/ENSMUSG00000025608/ENSMUSG00000022512/ENSMUSG00000023013/ENSMUSG00000024620/ENSMUSG00000037624/ENSMUSG00000091971/ENSMUSG00000024866/ENSMUSG00000024304/ENSMUSG00000023073/ENSMUSG00000024727/ENSMUSG00000026399/ENSMUSG00000066072/ENSMUSG00000024757/ENSMUSG00000018387	Slc34a3/Podxl/Cldn1/Aqp2/Pdgfrb/Kcnk2/Hspa1a/Acy3/Cdh2/Slc10a2/Trpm6/Cd55/Cyp4a10/Slc22a19/Shroom1	15	6	ENSMUSG00000022512/ENSMUSG00000023073/ENSMUSG00000024727/ENSMUSG00000066072/ENSMUSG00000024757/ENSMUSG00000018387	9	ENSMUSG00000006469/ENSMUSG00000025608/ENSMUSG00000023013/ENSMUSG00000024620/ENSMUSG00000037624/ENSMUSG00000091971/ENSMUSG00000024866/ENSMUSG00000024304/ENSMUSG00000026399
CC	GO:0030016	myofibril	11/410	185/16417	0.00688789	0.180632	ENSMUSG00000031461/ENSMUSG00000051985/ENSMUSG00000005583/ENSMUSG00000027022/ENSMUSG00000043079/ENSMUSG00000020469/ENSMUSG00000050315/ENSMUSG00000031636/ENSMUSG00000021823/ENSMUSG00000007877/ENSMUSG00000038670	Myom2/Igfn1/Mef2c/Xirp2/Synpo/Myl7/Synpo2/Pdlim3/Vcl/Tcap/Mybpc2	11	3	ENSMUSG00000051985/ENSMUSG00000027022/ENSMUSG00000038670	8	ENSMUSG00000031461/ENSMUSG00000005583/ENSMUSG00000043079/ENSMUSG00000020469/ENSMUSG00000050315/ENSMUSG00000031636/ENSMUSG00000021823/ENSMUSG00000007877
CC	GO:0045177	apical part of cell	18/410	378/16417	0.00696799	0.180632	ENSMUSG00000019278/ENSMUSG00000026768/ENSMUSG00000006469/ENSMUSG00000025608/ENSMUSG00000022512/ENSMUSG00000023013/ENSMUSG00000070645/ENSMUSG00000024620/ENSMUSG00000037624/ENSMUSG00000091971/ENSMUSG00000024866/ENSMUSG00000024304/ENSMUSG00000023073/ENSMUSG00000024727/ENSMUSG00000026399/ENSMUSG00000066072/ENSMUSG00000024757/ENSMUSG00000018387	Dpep1/Itga8/Slc34a3/Podxl/Cldn1/Aqp2/Ren1/Pdgfrb/Kcnk2/Hspa1a/Acy3/Cdh2/Slc10a2/Trpm6/Cd55/Cyp4a10/Slc22a19/Shroom1	18	6	ENSMUSG00000022512/ENSMUSG00000023073/ENSMUSG00000024727/ENSMUSG00000066072/ENSMUSG00000024757/ENSMUSG00000018387	12	ENSMUSG00000019278/ENSMUSG00000026768/ENSMUSG00000006469/ENSMUSG00000025608/ENSMUSG00000023013/ENSMUSG00000070645/ENSMUSG00000024620/ENSMUSG00000037624/ENSMUSG00000091971/ENSMUSG00000024866/ENSMUSG00000024304/ENSMUSG00000026399
CC	GO:0031225	anchored component of membrane	9/410	144/16417	0.010223	0.246081	ENSMUSG00000019278/ENSMUSG00000037005/ENSMUSG00000022595/ENSMUSG00000045287/ENSMUSG00000026399/ENSMUSG00000027863/ENSMUSG00000068686/ENSMUSG00000055022/ENSMUSG00000057454	Dpep1/Xpnpep2/Lypd2/Rtn4rl1/Cd55/Cd2/Cd59b/Cntn1/Lypd3	9	1	ENSMUSG00000037005	8	ENSMUSG00000019278/ENSMUSG00000022595/ENSMUSG00000045287/ENSMUSG00000026399/ENSMUSG00000027863/ENSMUSG00000068686/ENSMUSG00000055022/ENSMUSG00000057454
CC	GO:0043292	contractile fiber	11/410	199/16417	0.0115608	0.259733	ENSMUSG00000031461/ENSMUSG00000051985/ENSMUSG00000005583/ENSMUSG00000027022/ENSMUSG00000043079/ENSMUSG00000020469/ENSMUSG00000050315/ENSMUSG00000031636/ENSMUSG00000021823/ENSMUSG00000007877/ENSMUSG00000038670	Myom2/Igfn1/Mef2c/Xirp2/Synpo/Myl7/Synpo2/Pdlim3/Vcl/Tcap/Mybpc2	11	3	ENSMUSG00000051985/ENSMUSG00000027022/ENSMUSG00000038670	8	ENSMUSG00000031461/ENSMUSG00000005583/ENSMUSG00000043079/ENSMUSG00000020469/ENSMUSG00000050315/ENSMUSG00000031636/ENSMUSG00000021823/ENSMUSG00000007877
CC	GO:0000791	euchromatin	4/410	38/16417	0.0144826	0.291889	ENSMUSG00000036181/ENSMUSG00000001228/ENSMUSG00000022346/ENSMUSG00000071226	Hist1h1c/Uhrf1/Myc/Cecr2	4	2	ENSMUSG00000001228/ENSMUSG00000022346	2	ENSMUSG00000036181/ENSMUSG00000071226
CC	GO:0042611	MHC protein complex	3/410	21/16417	0.0147244	0.291889	ENSMUSG00000041538/ENSMUSG00000073409/ENSMUSG00000036594	H2-Ob/H2-Q6/H2-Aa	3	0		3	ENSMUSG00000041538/ENSMUSG00000073409/ENSMUSG00000036594
CC	GO:0016460	myosin II complex	3/410	22/16417	0.0167394	0.298563	ENSMUSG00000031461/ENSMUSG00000038670/ENSMUSG00000018387	Myom2/Mybpc2/Shroom1	3	2	ENSMUSG00000038670/ENSMUSG00000018387	1	ENSMUSG00000031461
CC	GO:0016459	myosin complex	5/410	60/16417	0.0168329	0.298563	ENSMUSG00000026303/ENSMUSG00000031461/ENSMUSG00000020469/ENSMUSG00000038670/ENSMUSG00000018387	Mlph/Myom2/Myl7/Mybpc2/Shroom1	5	3	ENSMUSG00000026303/ENSMUSG00000038670/ENSMUSG00000018387	2	ENSMUSG00000031461/ENSMUSG00000020469
CC	GO:0099634	postsynaptic specialization membrane	3/410	26/16417	0.0262687	0.442628	ENSMUSG00000025892/ENSMUSG00000024304/ENSMUSG00000002104	Gria4/Cdh2/Rapsn	3	1	ENSMUSG00000002104	2	ENSMUSG00000025892/ENSMUSG00000024304
CC	GO:0098552	side of membrane	19/410	476/16417	0.0307073	0.466224	ENSMUSG00000026602/ENSMUSG00000054672/ENSMUSG00000029231/ENSMUSG00000016763/ENSMUSG00000015243/ENSMUSG00000052013/ENSMUSG00000045287/ENSMUSG00000025461/ENSMUSG00000061353/ENSMUSG00000026399/ENSMUSG00000030724/ENSMUSG00000027863/ENSMUSG00000006235/ENSMUSG00000040592/ENSMUSG00000068686/ENSMUSG00000020787/ENSMUSG00000036594/ENSMUSG00000030577/ENSMUSG00000032034	Nphs2/5830411N06Rik/Pdgfra/Scube1/Abca1/Btla/Rtn4rl1/Cd163l1/Cxcl12/Cd55/Cd19/Cd2/Epor/Cd79b/Cd59b/P2rx1/H2-Aa/Cd22/Kcnj5	19	3	ENSMUSG00000054672/ENSMUSG00000015243/ENSMUSG00000025461	16	ENSMUSG00000026602/ENSMUSG00000029231/ENSMUSG00000016763/ENSMUSG00000052013/ENSMUSG00000045287/ENSMUSG00000061353/ENSMUSG00000026399/ENSMUSG00000030724/ENSMUSG00000027863/ENSMUSG00000006235/ENSMUSG00000040592/ENSMUSG00000068686/ENSMUSG00000020787/ENSMUSG00000036594/ENSMUSG00000030577/ENSMUSG00000032034
CC	GO:0005719	nuclear euchromatin	3/410	28/16417	0.0319153	0.466224	ENSMUSG00000036181/ENSMUSG00000022346/ENSMUSG00000071226	Hist1h1c/Myc/Cecr2	3	1	ENSMUSG00000022346	2	ENSMUSG00000036181/ENSMUSG00000071226
CC	GO:0001725	stress fiber	5/410	72/16417	0.0339322	0.466224	ENSMUSG00000026303/ENSMUSG00000027022/ENSMUSG00000043079/ENSMUSG00000050315/ENSMUSG00000021823	Mlph/Xirp2/Synpo/Synpo2/Vcl	5	2	ENSMUSG00000026303/ENSMUSG00000027022	3	ENSMUSG00000043079/ENSMUSG00000050315/ENSMUSG00000021823
CC	GO:0097517	contractile actin filament bundle	5/410	72/16417	0.0339322	0.466224	ENSMUSG00000026303/ENSMUSG00000027022/ENSMUSG00000043079/ENSMUSG00000050315/ENSMUSG00000021823	Mlph/Xirp2/Synpo/Synpo2/Vcl	5	2	ENSMUSG00000026303/ENSMUSG00000027022	3	ENSMUSG00000043079/ENSMUSG00000050315/ENSMUSG00000021823
CC	GO:0005604	basement membrane	6/410	97/16417	0.0345863	0.466224	ENSMUSG00000019899/ENSMUSG00000026840/ENSMUSG00000028339/ENSMUSG00000055632/ENSMUSG00000031273/ENSMUSG00000005397	Lama2/Lamc3/Col15a1/Hmcn2/Col4a6/Nid1	6	0		6	ENSMUSG00000019899/ENSMUSG00000026840/ENSMUSG00000028339/ENSMUSG00000055632/ENSMUSG00000031273/ENSMUSG00000005397
CC	GO:0005916	fascia adherens	2/410	13/16417	0.0404628	0.52446	ENSMUSG00000024304/ENSMUSG00000021823	Cdh2/Vcl	2	0		2	ENSMUSG00000024304/ENSMUSG00000021823
CC	GO:0005859	muscle myosin complex	2/410	14/16417	0.0464424	0.57967	ENSMUSG00000031461/ENSMUSG00000038670	Myom2/Mybpc2	2	1	ENSMUSG00000038670	1	ENSMUSG00000031461
MF	GO:0008201	heparin binding	18/402	133/16140	5.38214e-09	3.3154e-06	ENSMUSG00000050069/ENSMUSG00000035258/ENSMUSG00000022894/ENSMUSG00000035385/ENSMUSG00000026365/ENSMUSG00000061947/ENSMUSG00000043631/ENSMUSG00000002020/ENSMUSG00000045287/ENSMUSG00000028553/ENSMUSG00000009185/ENSMUSG00000029811/ENSMUSG00000063564/ENSMUSG00000022454/ENSMUSG00000041202/ENSMUSG00000023078/ENSMUSG00000025810/ENSMUSG00000027386	Grem2/Abi3bp/Adamts5/Ccl2/Cfh/Serpina10/Ecm2/Ltbp2/Rtn4rl1/Angptl3/Ccl8/Aoc1/Col23a1/Nell2/Pla2g2d/Cxcl13/Nrp1/Fbln7	18	4	ENSMUSG00000035385/ENSMUSG00000061947/ENSMUSG00000002020/ENSMUSG00000029811	14	ENSMUSG00000050069/ENSMUSG00000035258/ENSMUSG00000022894/ENSMUSG00000026365/ENSMUSG00000043631/ENSMUSG00000045287/ENSMUSG00000028553/ENSMUSG00000009185/ENSMUSG00000063564/ENSMUSG00000022454/ENSMUSG00000041202/ENSMUSG00000023078/ENSMUSG00000025810/ENSMUSG00000027386
MF	GO:0005539	glycosaminoglycan binding	19/402	175/16140	7.8286e-08	2.26748e-05	ENSMUSG00000050069/ENSMUSG00000035258/ENSMUSG00000022894/ENSMUSG00000035385/ENSMUSG00000026365/ENSMUSG00000061947/ENSMUSG00000043631/ENSMUSG00000002020/ENSMUSG00000045287/ENSMUSG00000028553/ENSMUSG00000021614/ENSMUSG00000009185/ENSMUSG00000029811/ENSMUSG00000063564/ENSMUSG00000022454/ENSMUSG00000041202/ENSMUSG00000023078/ENSMUSG00000025810/ENSMUSG00000027386	Grem2/Abi3bp/Adamts5/Ccl2/Cfh/Serpina10/Ecm2/Ltbp2/Rtn4rl1/Angptl3/Vcan/Ccl8/Aoc1/Col23a1/Nell2/Pla2g2d/Cxcl13/Nrp1/Fbln7	19	4	ENSMUSG00000035385/ENSMUSG00000061947/ENSMUSG00000002020/ENSMUSG00000029811	15	ENSMUSG00000050069/ENSMUSG00000035258/ENSMUSG00000022894/ENSMUSG00000026365/ENSMUSG00000043631/ENSMUSG00000045287/ENSMUSG00000028553/ENSMUSG00000021614/ENSMUSG00000009185/ENSMUSG00000063564/ENSMUSG00000022454/ENSMUSG00000041202/ENSMUSG00000023078/ENSMUSG00000025810/ENSMUSG00000027386
MF	GO:1901681	sulfur compound binding	21/402	216/16140	1.10429e-07	2.26748e-05	ENSMUSG00000050069/ENSMUSG00000035258/ENSMUSG00000022894/ENSMUSG00000035385/ENSMUSG00000026365/ENSMUSG00000061947/ENSMUSG00000043631/ENSMUSG00000021765/ENSMUSG00000002020/ENSMUSG00000045287/ENSMUSG00000028937/ENSMUSG00000028553/ENSMUSG00000009185/ENSMUSG00000029811/ENSMUSG00000020377/ENSMUSG00000063564/ENSMUSG00000022454/ENSMUSG00000041202/ENSMUSG00000023078/ENSMUSG00000025810/ENSMUSG00000027386	Grem2/Abi3bp/Adamts5/Ccl2/Cfh/Serpina10/Ecm2/Fst/Ltbp2/Rtn4rl1/Acot7/Angptl3/Ccl8/Aoc1/Ltc4s/Col23a1/Nell2/Pla2g2d/Cxcl13/Nrp1/Fbln7	21	6	ENSMUSG00000035385/ENSMUSG00000061947/ENSMUSG00000002020/ENSMUSG00000028937/ENSMUSG00000029811/ENSMUSG00000020377	15	ENSMUSG00000050069/ENSMUSG00000035258/ENSMUSG00000022894/ENSMUSG00000026365/ENSMUSG00000043631/ENSMUSG00000021765/ENSMUSG00000045287/ENSMUSG00000028553/ENSMUSG00000009185/ENSMUSG00000063564/ENSMUSG00000022454/ENSMUSG00000041202/ENSMUSG00000023078/ENSMUSG00000025810/ENSMUSG00000027386
MF	GO:0048018	receptor ligand activity	23/402	319/16140	5.38128e-06	0.000828717	ENSMUSG00000031980/ENSMUSG00000021904/ENSMUSG00000050069/ENSMUSG00000025352/ENSMUSG00000035385/ENSMUSG00000014351/ENSMUSG00000028864/ENSMUSG00000001334/ENSMUSG00000020303/ENSMUSG00000039304/ENSMUSG00000021390/ENSMUSG00000039004/ENSMUSG00000021943/ENSMUSG00000025207/ENSMUSG00000074715/ENSMUSG00000061353/ENSMUSG00000028553/ENSMUSG00000009185/ENSMUSG00000029819/ENSMUSG00000022651/ENSMUSG00000024399/…	Agt/Sema3g/Grem2/Gdf11/Ccl2/Gip/Hgf/Fndc5/Stc2/Tnfsf10/Ogn/Bmp6/Gdf10/Sema4g/Ccl28/Cxcl12/Angptl3/Ccl8/Npy/Retnlg/Ltb/Cxcl13/Prok1	23	7	ENSMUSG00000031980/ENSMUSG00000035385/ENSMUSG00000020303/ENSMUSG00000039004/ENSMUSG00000074715/ENSMUSG00000022651/ENSMUSG00000070368	16	ENSMUSG00000021904/ENSMUSG00000050069/ENSMUSG00000025352/ENSMUSG00000014351/ENSMUSG00000028864/ENSMUSG00000001334/ENSMUSG00000039304/ENSMUSG00000021390/ENSMUSG00000021943/ENSMUSG00000025207/ENSMUSG00000061353/ENSMUSG00000028553/ENSMUSG00000009185/ENSMUSG00000029819/ENSMUSG00000024399/ENSMUSG00000023078
MF	GO:0030545	receptor regulator activity	23/402	346/16140	2.00922e-05	0.00247536	ENSMUSG00000031980/ENSMUSG00000021904/ENSMUSG00000050069/ENSMUSG00000025352/ENSMUSG00000035385/ENSMUSG00000014351/ENSMUSG00000028864/ENSMUSG00000001334/ENSMUSG00000020303/ENSMUSG00000039304/ENSMUSG00000021390/ENSMUSG00000039004/ENSMUSG00000021943/ENSMUSG00000025207/ENSMUSG00000074715/ENSMUSG00000061353/ENSMUSG00000028553/ENSMUSG00000009185/ENSMUSG00000029819/ENSMUSG00000022651/ENSMUSG00000024399/…	Agt/Sema3g/Grem2/Gdf11/Ccl2/Gip/Hgf/Fndc5/Stc2/Tnfsf10/Ogn/Bmp6/Gdf10/Sema4g/Ccl28/Cxcl12/Angptl3/Ccl8/Npy/Retnlg/Ltb/Cxcl13/Prok1	23	7	ENSMUSG00000031980/ENSMUSG00000035385/ENSMUSG00000020303/ENSMUSG00000039004/ENSMUSG00000074715/ENSMUSG00000022651/ENSMUSG00000070368	16	ENSMUSG00000021904/ENSMUSG00000050069/ENSMUSG00000025352/ENSMUSG00000014351/ENSMUSG00000028864/ENSMUSG00000001334/ENSMUSG00000039304/ENSMUSG00000021390/ENSMUSG00000021943/ENSMUSG00000025207/ENSMUSG00000061353/ENSMUSG00000028553/ENSMUSG00000009185/ENSMUSG00000029819/ENSMUSG00000024399/ENSMUSG00000023078
MF	GO:0008483	transaminase activity	5/402	20/16140	0.000106427	0.0109265	ENSMUSG00000031700/ENSMUSG00000019232/ENSMUSG00000089678/ENSMUSG00000024640/ENSMUSG00000030268	Gpt2/Etnppl/Agxt2/Psat1/Bcat1	5	2	ENSMUSG00000031700/ENSMUSG00000019232	3	ENSMUSG00000089678/ENSMUSG00000024640/ENSMUSG00000030268
MF	GO:0047617	acyl-CoA hydrolase activity	5/402	21/16140	0.000136846	0.0118749	ENSMUSG00000060317/ENSMUSG00000028937/ENSMUSG00000021228/ENSMUSG00000061959/ENSMUSG00000072949	Acnat2/Acot7/Acot3/Ces1e/Acot1	5	4	ENSMUSG00000060317/ENSMUSG00000028937/ENSMUSG00000021228/ENSMUSG00000072949	1	ENSMUSG00000061959
MF	GO:0048037	cofactor binding	26/402	477/16140	0.000165983	0.0118749	ENSMUSG00000024164/ENSMUSG00000016552/ENSMUSG00000005547/ENSMUSG00000022613/ENSMUSG00000031700/ENSMUSG00000019232/ENSMUSG00000069917/ENSMUSG00000069919/ENSMUSG00000089678/ENSMUSG00000025981/ENSMUSG00000039783/ENSMUSG00000029752/ENSMUSG00000020303/ENSMUSG00000025270/ENSMUSG00000095143/ENSMUSG00000030483/ENSMUSG00000028937/ENSMUSG00000096852/ENSMUSG00000066072/ENSMUSG00000029811/ENSMUSG00000020377/…	C3/Foxred2/Cyp2a5/Miox/Gpt2/Etnppl/Hba-a2/Hba-a1/Agxt2/Coq10b/Kmo/Asns/Stc2/Alas2/Hsd3b4/Cyp2b10/Acot7/Cyp2d12/Cyp4a10/Aoc1/Ltc4s/Lmo2/Cyp2d9/Acox2/Kynu/Cyp17a1	26	17	ENSMUSG00000024164/ENSMUSG00000016552/ENSMUSG00000005547/ENSMUSG00000031700/ENSMUSG00000019232/ENSMUSG00000029752/ENSMUSG00000020303/ENSMUSG00000095143/ENSMUSG00000030483/ENSMUSG00000028937/ENSMUSG00000066072/ENSMUSG00000029811/ENSMUSG00000020377/ENSMUSG00000068086/ENSMUSG00000021751/ENSMUSG00000026866/ENSMUSG00000003555	9	ENSMUSG00000022613/ENSMUSG00000069917/ENSMUSG00000069919/ENSMUSG00000089678/ENSMUSG00000025981/ENSMUSG00000039783/ENSMUSG00000025270/ENSMUSG00000096852/ENSMUSG00000032698
MF	GO:0016769	transferase activity, transferring nitrogenous groups	5/402	22/16140	0.000173496	0.0118749	ENSMUSG00000031700/ENSMUSG00000019232/ENSMUSG00000089678/ENSMUSG00000024640/ENSMUSG00000030268	Gpt2/Etnppl/Agxt2/Psat1/Bcat1	5	2	ENSMUSG00000031700/ENSMUSG00000019232	3	ENSMUSG00000089678/ENSMUSG00000024640/ENSMUSG00000030268
MF	GO:0016289	CoA hydrolase activity	5/402	23/16140	0.000217188	0.0133788	ENSMUSG00000060317/ENSMUSG00000028937/ENSMUSG00000021228/ENSMUSG00000061959/ENSMUSG00000072949	Acnat2/Acot7/Acot3/Ces1e/Acot1	5	4	ENSMUSG00000060317/ENSMUSG00000028937/ENSMUSG00000021228/ENSMUSG00000072949	1	ENSMUSG00000061959
MF	GO:0004771	sterol esterase activity	4/402	14/16140	0.000311276	0.0159788	ENSMUSG00000057074/ENSMUSG00000056973/ENSMUSG00000061959/ENSMUSG00000031877	Ces1g/Ces1d/Ces1e/Ces2g	4	0		4	ENSMUSG00000057074/ENSMUSG00000056973/ENSMUSG00000061959/ENSMUSG00000031877
MF	GO:0019825	oxygen binding	4/402	14/16140	0.000311276	0.0159788	ENSMUSG00000069917/ENSMUSG00000073940/ENSMUSG00000069919/ENSMUSG00000052305	Hba-a2/Hbb-bt/Hba-a1/Hbb-bs	4	0		4	ENSMUSG00000069917/ENSMUSG00000073940/ENSMUSG00000069919/ENSMUSG00000052305
MF	GO:0004601	peroxidase activity	6/402	39/16140	0.000374056	0.0177245	ENSMUSG00000069917/ENSMUSG00000073940/ENSMUSG00000069919/ENSMUSG00000052305/ENSMUSG00000004341/ENSMUSG00000020377	Hba-a2/Hbb-bt/Hba-a1/Hbb-bs/Gpx6/Ltc4s	6	2	ENSMUSG00000004341/ENSMUSG00000020377	4	ENSMUSG00000069917/ENSMUSG00000073940/ENSMUSG00000069919/ENSMUSG00000052305
MF	GO:0016290	palmitoyl-CoA hydrolase activity	4/402	15/16140	0.000416159	0.018311	ENSMUSG00000028937/ENSMUSG00000021228/ENSMUSG00000061959/ENSMUSG00000072949	Acot7/Acot3/Ces1e/Acot1	4	3	ENSMUSG00000028937/ENSMUSG00000021228/ENSMUSG00000072949	1	ENSMUSG00000061959
MF	GO:0051393	alpha-actinin binding	5/402	28/16140	0.000572613	0.0235153	ENSMUSG00000006649/ENSMUSG00000031461/ENSMUSG00000027022/ENSMUSG00000050315/ENSMUSG00000038670	Nphs1/Myom2/Xirp2/Synpo2/Mybpc2	5	2	ENSMUSG00000027022/ENSMUSG00000038670	3	ENSMUSG00000006649/ENSMUSG00000031461/ENSMUSG00000050315
MF	GO:0016684	oxidoreductase activity, acting on peroxide as acceptor	6/402	43/16140	0.000642777	0.0247469	ENSMUSG00000069917/ENSMUSG00000073940/ENSMUSG00000069919/ENSMUSG00000052305/ENSMUSG00000004341/ENSMUSG00000020377	Hba-a2/Hbb-bt/Hba-a1/Hbb-bs/Gpx6/Ltc4s	6	2	ENSMUSG00000004341/ENSMUSG00000020377	4	ENSMUSG00000069917/ENSMUSG00000073940/ENSMUSG00000069919/ENSMUSG00000052305
MF	GO:0001664	G-protein coupled receptor binding	15/402	235/16140	0.000836897	0.0303252	ENSMUSG00000024164/ENSMUSG00000031980/ENSMUSG00000030170/ENSMUSG00000042306/ENSMUSG00000035385/ENSMUSG00000003452/ENSMUSG00000091971/ENSMUSG00000033355/ENSMUSG00000074715/ENSMUSG00000061353/ENSMUSG00000009185/ENSMUSG00000029819/ENSMUSG00000023078/ENSMUSG00000070368/ENSMUSG00000034177	C3/Agt/Wnt5b/S100a14/Ccl2/Bicd1/Hspa1a/Rtp4/Ccl28/Cxcl12/Ccl8/Npy/Cxcl13/Prok1/Rnf43	15	7	ENSMUSG00000024164/ENSMUSG00000031980/ENSMUSG00000030170/ENSMUSG00000042306/ENSMUSG00000035385/ENSMUSG00000074715/ENSMUSG00000070368	8	ENSMUSG00000003452/ENSMUSG00000091971/ENSMUSG00000033355/ENSMUSG00000061353/ENSMUSG00000009185/ENSMUSG00000029819/ENSMUSG00000023078/ENSMUSG00000034177
MF	GO:0005125	cytokine activity	11/402	147/16140	0.00114339	0.0391294	ENSMUSG00000050069/ENSMUSG00000025352/ENSMUSG00000035385/ENSMUSG00000039304/ENSMUSG00000039004/ENSMUSG00000021943/ENSMUSG00000074715/ENSMUSG00000061353/ENSMUSG00000009185/ENSMUSG00000024399/ENSMUSG00000023078	Grem2/Gdf11/Ccl2/Tnfsf10/Bmp6/Gdf10/Ccl28/Cxcl12/Ccl8/Ltb/Cxcl13	11	3	ENSMUSG00000035385/ENSMUSG00000039004/ENSMUSG00000074715	8	ENSMUSG00000050069/ENSMUSG00000025352/ENSMUSG00000039304/ENSMUSG00000021943/ENSMUSG00000061353/ENSMUSG00000009185/ENSMUSG00000024399/ENSMUSG00000023078
MF	GO:0042379	chemokine receptor binding	6/402	51/16140	0.00160665	0.0480978	ENSMUSG00000042306/ENSMUSG00000035385/ENSMUSG00000074715/ENSMUSG00000061353/ENSMUSG00000009185/ENSMUSG00000023078	S100a14/Ccl2/Ccl28/Cxcl12/Ccl8/Cxcl13	6	3	ENSMUSG00000042306/ENSMUSG00000035385/ENSMUSG00000074715	3	ENSMUSG00000061353/ENSMUSG00000009185/ENSMUSG00000023078
MF	GO:0102991	myristoyl-CoA hydrolase activity	3/402	10/16140	0.00161542	0.0480978	ENSMUSG00000028937/ENSMUSG00000021228/ENSMUSG00000072949	Acot7/Acot3/Acot1	3	3	ENSMUSG00000028937/ENSMUSG00000021228/ENSMUSG00000072949	0
MF	GO:0015347	sodium-independent organic anion transmembrane transporter activity	5/402	35/16140	0.0016397	0.0480978	ENSMUSG00000030237/ENSMUSG00000063796/ENSMUSG00000053303/ENSMUSG00000024757/ENSMUSG00000040693	Slco1a4/Slc22a8/Slc22a26/Slc22a19/Slco4c1	5	3	ENSMUSG00000030237/ENSMUSG00000053303/ENSMUSG00000024757	2	ENSMUSG00000063796/ENSMUSG00000040693
MF	GO:0004806	triglyceride lipase activity	4/402	22/16140	0.0019429	0.0542571	ENSMUSG00000057074/ENSMUSG00000056973/ENSMUSG00000061959/ENSMUSG00000031877	Ces1g/Ces1d/Ces1e/Ces2g	4	0		4	ENSMUSG00000057074/ENSMUSG00000056973/ENSMUSG00000061959/ENSMUSG00000031877
MF	GO:0008009	chemokine activity	5/402	37/16140	0.00211391	0.0542571	ENSMUSG00000035385/ENSMUSG00000074715/ENSMUSG00000061353/ENSMUSG00000009185/ENSMUSG00000023078	Ccl2/Ccl28/Cxcl12/Ccl8/Cxcl13	5	2	ENSMUSG00000035385/ENSMUSG00000074715	3	ENSMUSG00000061353/ENSMUSG00000009185/ENSMUSG00000023078
MF	GO:0042805	actinin binding	5/402	37/16140	0.00211391	0.0542571	ENSMUSG00000006649/ENSMUSG00000031461/ENSMUSG00000027022/ENSMUSG00000050315/ENSMUSG00000038670	Nphs1/Myom2/Xirp2/Synpo2/Mybpc2	5	2	ENSMUSG00000027022/ENSMUSG00000038670	3	ENSMUSG00000006649/ENSMUSG00000031461/ENSMUSG00000050315
MF	GO:0020037	heme binding	9/402	116/16140	0.00246464	0.0607287	ENSMUSG00000005547/ENSMUSG00000069917/ENSMUSG00000069919/ENSMUSG00000020303/ENSMUSG00000030483/ENSMUSG00000096852/ENSMUSG00000066072/ENSMUSG00000068086/ENSMUSG00000003555	Cyp2a5/Hba-a2/Hba-a1/Stc2/Cyp2b10/Cyp2d12/Cyp4a10/Cyp2d9/Cyp17a1	9	6	ENSMUSG00000005547/ENSMUSG00000020303/ENSMUSG00000030483/ENSMUSG00000066072/ENSMUSG00000068086/ENSMUSG00000003555	3	ENSMUSG00000069917/ENSMUSG00000069919/ENSMUSG00000096852
MF	GO:0016209	antioxidant activity	7/402	75/16140	0.00261354	0.0619209	ENSMUSG00000069917/ENSMUSG00000073940/ENSMUSG00000069919/ENSMUSG00000052305/ENSMUSG00000004341/ENSMUSG00000020377/ENSMUSG00000056071	Hba-a2/Hbb-bt/Hba-a1/Hbb-bs/Gpx6/Ltc4s/S100a9	7	3	ENSMUSG00000004341/ENSMUSG00000020377/ENSMUSG00000056071	4	ENSMUSG00000069917/ENSMUSG00000073940/ENSMUSG00000069919/ENSMUSG00000052305
MF	GO:0008307	structural constituent of muscle	4/402	25/16140	0.00316789	0.0722748	ENSMUSG00000031461/ENSMUSG00000031636/ENSMUSG00000007877/ENSMUSG00000038670	Myom2/Pdlim3/Tcap/Mybpc2	4	1	ENSMUSG00000038670	3	ENSMUSG00000031461/ENSMUSG00000031636/ENSMUSG00000007877
MF	GO:0016790	thiolester hydrolase activity	5/402	41/16140	0.00335077	0.0737169	ENSMUSG00000060317/ENSMUSG00000028937/ENSMUSG00000021228/ENSMUSG00000061959/ENSMUSG00000072949	Acnat2/Acot7/Acot3/Ces1e/Acot1	5	4	ENSMUSG00000060317/ENSMUSG00000028937/ENSMUSG00000021228/ENSMUSG00000072949	1	ENSMUSG00000061959
MF	GO:0051371	muscle alpha-actinin binding	3/402	13/16140	0.00364188	0.0773586	ENSMUSG00000031461/ENSMUSG00000050315/ENSMUSG00000038670	Myom2/Synpo2/Mybpc2	3	1	ENSMUSG00000038670	2	ENSMUSG00000031461/ENSMUSG00000050315
MF	GO:0046906	tetrapyrrole binding	9/402	124/16140	0.00385868	0.0792316	ENSMUSG00000005547/ENSMUSG00000069917/ENSMUSG00000069919/ENSMUSG00000020303/ENSMUSG00000030483/ENSMUSG00000096852/ENSMUSG00000066072/ENSMUSG00000068086/ENSMUSG00000003555	Cyp2a5/Hba-a2/Hba-a1/Stc2/Cyp2b10/Cyp2d12/Cyp4a10/Cyp2d9/Cyp17a1	9	6	ENSMUSG00000005547/ENSMUSG00000020303/ENSMUSG00000030483/ENSMUSG00000066072/ENSMUSG00000068086/ENSMUSG00000003555	3	ENSMUSG00000069917/ENSMUSG00000069919/ENSMUSG00000096852
MF	GO:0005126	cytokine receptor binding	13/402	228/16140	0.00480813	0.0930778	ENSMUSG00000020027/ENSMUSG00000031465/ENSMUSG00000025352/ENSMUSG00000042306/ENSMUSG00000035385/ENSMUSG00000039304/ENSMUSG00000039004/ENSMUSG00000021943/ENSMUSG00000074715/ENSMUSG00000061353/ENSMUSG00000009185/ENSMUSG00000024399/ENSMUSG00000023078	Socs2/Angpt2/Gdf11/S100a14/Ccl2/Tnfsf10/Bmp6/Gdf10/Ccl28/Cxcl12/Ccl8/Ltb/Cxcl13	13	5	ENSMUSG00000020027/ENSMUSG00000042306/ENSMUSG00000035385/ENSMUSG00000039004/ENSMUSG00000074715	8	ENSMUSG00000031465/ENSMUSG00000025352/ENSMUSG00000039304/ENSMUSG00000021943/ENSMUSG00000061353/ENSMUSG00000009185/ENSMUSG00000024399/ENSMUSG00000023078
MF	GO:0005452	inorganic anion exchanger activity	4/402	28/16140	0.00483521	0.0930778	ENSMUSG00000063796/ENSMUSG00000053303/ENSMUSG00000074796/ENSMUSG00000024757	Slc22a8/Slc22a26/Slc4a11/Slc22a19	4	2	ENSMUSG00000053303/ENSMUSG00000024757	2	ENSMUSG00000063796/ENSMUSG00000074796
MF	GO:1901618	organic hydroxy compound transmembrane transporter activity	5/402	46/16140	0.00553904	0.101164	ENSMUSG00000030237/ENSMUSG00000032327/ENSMUSG00000023013/ENSMUSG00000036330/ENSMUSG00000023073	Slco1a4/Stra6/Aqp2/Slc18a1/Slc10a2	5	3	ENSMUSG00000030237/ENSMUSG00000032327/ENSMUSG00000023073	2	ENSMUSG00000023013/ENSMUSG00000036330
MF	GO:0016805	dipeptidase activity	3/402	15/16140	0.00558375	0.101164	ENSMUSG00000019278/ENSMUSG00000043943/ENSMUSG00000019124	Dpep1/Naalad2/Scrn1	3	0		3	ENSMUSG00000019278/ENSMUSG00000043943/ENSMUSG00000019124
MF	GO:0004497	monooxygenase activity	8/402	109/16140	0.00589498	0.103752	ENSMUSG00000005547/ENSMUSG00000039783/ENSMUSG00000071551/ENSMUSG00000030483/ENSMUSG00000096852/ENSMUSG00000066072/ENSMUSG00000068086/ENSMUSG00000003555	Cyp2a5/Kmo/Akr1c19/Cyp2b10/Cyp2d12/Cyp4a10/Cyp2d9/Cyp17a1	8	6	ENSMUSG00000005547/ENSMUSG00000071551/ENSMUSG00000030483/ENSMUSG00000066072/ENSMUSG00000068086/ENSMUSG00000003555	2	ENSMUSG00000039783/ENSMUSG00000096852
MF	GO:0030170	pyridoxal phosphate binding	5/402	48/16140	0.00664531	0.113709	ENSMUSG00000031700/ENSMUSG00000019232/ENSMUSG00000089678/ENSMUSG00000025270/ENSMUSG00000026866	Gpt2/Etnppl/Agxt2/Alas2/Kynu	5	3	ENSMUSG00000031700/ENSMUSG00000019232/ENSMUSG00000026866	2	ENSMUSG00000089678/ENSMUSG00000025270
MF	GO:0008395	steroid hydroxylase activity	5/402	49/16140	0.00725266	0.117569	ENSMUSG00000005547/ENSMUSG00000030483/ENSMUSG00000096852/ENSMUSG00000068086/ENSMUSG00000003555	Cyp2a5/Cyp2b10/Cyp2d12/Cyp2d9/Cyp17a1	5	4	ENSMUSG00000005547/ENSMUSG00000030483/ENSMUSG00000068086/ENSMUSG00000003555	1	ENSMUSG00000096852
MF	GO:0070279	vitamin B6 binding	5/402	49/16140	0.00725266	0.117569	ENSMUSG00000031700/ENSMUSG00000019232/ENSMUSG00000089678/ENSMUSG00000025270/ENSMUSG00000026866	Gpt2/Etnppl/Agxt2/Alas2/Kynu	5	3	ENSMUSG00000031700/ENSMUSG00000019232/ENSMUSG00000026866	2	ENSMUSG00000089678/ENSMUSG00000025270
MF	GO:0005179	hormone activity	6/402	70/16140	0.00788708	0.124575	ENSMUSG00000031980/ENSMUSG00000014351/ENSMUSG00000001334/ENSMUSG00000020303/ENSMUSG00000029819/ENSMUSG00000022651	Agt/Gip/Fndc5/Stc2/Npy/Retnlg	6	3	ENSMUSG00000031980/ENSMUSG00000020303/ENSMUSG00000022651	3	ENSMUSG00000014351/ENSMUSG00000001334/ENSMUSG00000029819
MF	GO:0008083	growth factor activity	8/402	117/16140	0.00892436	0.137435	ENSMUSG00000025352/ENSMUSG00000028864/ENSMUSG00000021390/ENSMUSG00000039004/ENSMUSG00000021943/ENSMUSG00000061353/ENSMUSG00000028553/ENSMUSG00000070368	Gdf11/Hgf/Ogn/Bmp6/Gdf10/Cxcl12/Angptl3/Prok1	8	2	ENSMUSG00000039004/ENSMUSG00000070368	6	ENSMUSG00000025352/ENSMUSG00000028864/ENSMUSG00000021390/ENSMUSG00000021943/ENSMUSG00000061353/ENSMUSG00000028553
MF	GO:0052689	carboxylic ester hydrolase activity	8/402	119/16140	0.00983635	0.147785	ENSMUSG00000057074/ENSMUSG00000056973/ENSMUSG00000028937/ENSMUSG00000021228/ENSMUSG00000061959/ENSMUSG00000041202/ENSMUSG00000072949/ENSMUSG00000031877	Ces1g/Ces1d/Acot7/Acot3/Ces1e/Pla2g2d/Acot1/Ces2g	8	3	ENSMUSG00000028937/ENSMUSG00000021228/ENSMUSG00000072949	5	ENSMUSG00000057074/ENSMUSG00000056973/ENSMUSG00000061959/ENSMUSG00000041202/ENSMUSG00000031877
MF	GO:0015103	inorganic anion transmembrane transporter activity	8/402	121/16140	0.0108159	0.158633	ENSMUSG00000006469/ENSMUSG00000033676/ENSMUSG00000063796/ENSMUSG00000053303/ENSMUSG00000070639/ENSMUSG00000074796/ENSMUSG00000024757/ENSMUSG00000017740	Slc34a3/Gabrb3/Slc22a8/Slc22a26/Lrrc8b/Slc4a11/Slc22a19/Slc12a5	8	2	ENSMUSG00000053303/ENSMUSG00000024757	6	ENSMUSG00000006469/ENSMUSG00000033676/ENSMUSG00000063796/ENSMUSG00000070639/ENSMUSG00000074796/ENSMUSG00000017740
MF	GO:0008509	anion transmembrane transporter activity	14/402	282/16140	0.0113795	0.161969	ENSMUSG00000030237/ENSMUSG00000006469/ENSMUSG00000033676/ENSMUSG00000063796/ENSMUSG00000032849/ENSMUSG00000053303/ENSMUSG00000070639/ENSMUSG00000074796/ENSMUSG00000015243/ENSMUSG00000028542/ENSMUSG00000023073/ENSMUSG00000024757/ENSMUSG00000017740/ENSMUSG00000040693	Slco1a4/Slc34a3/Gabrb3/Slc22a8/Abcc4/Slc22a26/Lrrc8b/Slc4a11/Abca1/Slc6a9/Slc10a2/Slc22a19/Slc12a5/Slco4c1	14	6	ENSMUSG00000030237/ENSMUSG00000053303/ENSMUSG00000015243/ENSMUSG00000028542/ENSMUSG00000023073/ENSMUSG00000024757	8	ENSMUSG00000006469/ENSMUSG00000033676/ENSMUSG00000063796/ENSMUSG00000032849/ENSMUSG00000070639/ENSMUSG00000074796/ENSMUSG00000017740/ENSMUSG00000040693
MF	GO:0019842	vitamin binding	8/402	123/16140	0.0118658	0.161969	ENSMUSG00000035540/ENSMUSG00000031700/ENSMUSG00000019232/ENSMUSG00000089678/ENSMUSG00000032327/ENSMUSG00000025270/ENSMUSG00000028996/ENSMUSG00000026866	Gc/Gpt2/Etnppl/Agxt2/Stra6/Alas2/Rbp7/Kynu	8	6	ENSMUSG00000035540/ENSMUSG00000031700/ENSMUSG00000019232/ENSMUSG00000032327/ENSMUSG00000028996/ENSMUSG00000026866	2	ENSMUSG00000089678/ENSMUSG00000025270
MF	GO:0043394	proteoglycan binding	4/402	36/16140	0.0119046	0.161969	ENSMUSG00000026365/ENSMUSG00000021765/ENSMUSG00000005397/ENSMUSG00000041202	Cfh/Fst/Nid1/Pla2g2d	4	0		4	ENSMUSG00000026365/ENSMUSG00000021765/ENSMUSG00000005397/ENSMUSG00000041202
MF	GO:0022804	active transmembrane transporter activity	16/402	342/16140	0.0120951	0.161969	ENSMUSG00000030237/ENSMUSG00000006469/ENSMUSG00000063796/ENSMUSG00000032849/ENSMUSG00000053303/ENSMUSG00000041797/ENSMUSG00000074796/ENSMUSG00000015243/ENSMUSG00000037490/ENSMUSG00000036330/ENSMUSG00000028542/ENSMUSG00000023073/ENSMUSG00000024757/ENSMUSG00000041828/ENSMUSG00000017740/ENSMUSG00000040693	Slco1a4/Slc34a3/Slc22a8/Abcc4/Slc22a26/Abca9/Slc4a11/Abca1/Slc2a12/Slc18a1/Slc6a9/Slc10a2/Slc22a19/Abca8a/Slc12a5/Slco4c1	16	6	ENSMUSG00000030237/ENSMUSG00000053303/ENSMUSG00000015243/ENSMUSG00000028542/ENSMUSG00000023073/ENSMUSG00000024757	10	ENSMUSG00000006469/ENSMUSG00000063796/ENSMUSG00000032849/ENSMUSG00000041797/ENSMUSG00000074796/ENSMUSG00000037490/ENSMUSG00000036330/ENSMUSG00000041828/ENSMUSG00000017740/ENSMUSG00000040693
MF	GO:0043395	heparan sulfate proteoglycan binding	3/402	20/16140	0.0127611	0.167252	ENSMUSG00000026365/ENSMUSG00000021765/ENSMUSG00000041202	Cfh/Fst/Pla2g2d	3	0		3	ENSMUSG00000026365/ENSMUSG00000021765/ENSMUSG00000041202
MF	GO:0001848	complement binding	3/402	21/16140	0.0146178	0.183766	ENSMUSG00000073418/ENSMUSG00000026365/ENSMUSG00000068686	C4b/Cfh/Cd59b	3	1	ENSMUSG00000073418	2	ENSMUSG00000026365/ENSMUSG00000068686
MF	GO:0030215	semaphorin receptor binding	3/402	21/16140	0.0146178	0.183766	ENSMUSG00000021904/ENSMUSG00000025207/ENSMUSG00000027200	Sema3g/Sema4g/Sema6d	3	0		3	ENSMUSG00000021904/ENSMUSG00000025207/ENSMUSG00000027200
MF	GO:0008392	arachidonic acid epoxygenase activity	3/402	23/16140	0.018766	0.231197	ENSMUSG00000005547/ENSMUSG00000030483/ENSMUSG00000066072	Cyp2a5/Cyp2b10/Cyp4a10	3	3	ENSMUSG00000005547/ENSMUSG00000030483/ENSMUSG00000066072	0
MF	GO:0016712	oxidoreductase activity, acting on paired donors, with incorporation or reduction of molecular oxygen, reduced flavin or flavoprotein as one donor, and incorporation of one atom of oxygen	4/402	42/16140	0.0201429	0.243294	ENSMUSG00000005547/ENSMUSG00000030483/ENSMUSG00000096852/ENSMUSG00000068086	Cyp2a5/Cyp2b10/Cyp2d12/Cyp2d9	4	3	ENSMUSG00000005547/ENSMUSG00000030483/ENSMUSG00000068086	1	ENSMUSG00000096852
MF	GO:0016918	retinal binding	2/402	10/16140	0.0243969	0.273246	ENSMUSG00000032327/ENSMUSG00000028996	Stra6/Rbp7	2	2	ENSMUSG00000032327/ENSMUSG00000028996	0
MF	GO:0019841	retinol binding	2/402	10/16140	0.0243969	0.273246	ENSMUSG00000032327/ENSMUSG00000028996	Stra6/Rbp7	2	2	ENSMUSG00000032327/ENSMUSG00000028996	0
MF	GO:0036122	BMP binding	2/402	10/16140	0.0243969	0.273246	ENSMUSG00000050069/ENSMUSG00000007877	Grem2/Tcap	2	0		2	ENSMUSG00000050069/ENSMUSG00000007877
MF	GO:0097493	structural molecule activity conferring elasticity	2/402	10/16140	0.0243969	0.273246	ENSMUSG00000031461/ENSMUSG00000038670	Myom2/Mybpc2	2	1	ENSMUSG00000038670	1	ENSMUSG00000031461
MF	GO:0016705	oxidoreductase activity, acting on paired donors, with incorporation or reduction of molecular oxygen	9/402	168/16140	0.0250066	0.275072	ENSMUSG00000005547/ENSMUSG00000039783/ENSMUSG00000071551/ENSMUSG00000030483/ENSMUSG00000079834/ENSMUSG00000096852/ENSMUSG00000066072/ENSMUSG00000068086/ENSMUSG00000003555	Cyp2a5/Kmo/Akr1c19/Cyp2b10/Tmlhe/Cyp2d12/Cyp4a10/Cyp2d9/Cyp17a1	9	6	ENSMUSG00000005547/ENSMUSG00000071551/ENSMUSG00000030483/ENSMUSG00000066072/ENSMUSG00000068086/ENSMUSG00000003555	3	ENSMUSG00000039783/ENSMUSG00000079834/ENSMUSG00000096852
MF	GO:0005319	lipid transporter activity	7/402	116/16140	0.0259997	0.277042	ENSMUSG00000030237/ENSMUSG00000032849/ENSMUSG00000032327/ENSMUSG00000015243/ENSMUSG00000054662/ENSMUSG00000023073/ENSMUSG00000060131	Slco1a4/Abcc4/Stra6/Abca1/Ano9/Slc10a2/Atp8b4	7	5	ENSMUSG00000030237/ENSMUSG00000032327/ENSMUSG00000015243/ENSMUSG00000054662/ENSMUSG00000023073	2	ENSMUSG00000032849/ENSMUSG00000060131
MF	GO:0008391	arachidonic acid monooxygenase activity	3/402	26/16140	0.0260851	0.277042	ENSMUSG00000005547/ENSMUSG00000030483/ENSMUSG00000066072	Cyp2a5/Cyp2b10/Cyp4a10	3	3	ENSMUSG00000005547/ENSMUSG00000030483/ENSMUSG00000066072	0
MF	GO:0015291	secondary active transmembrane transporter activity	11/402	228/16140	0.0279946	0.28611	ENSMUSG00000030237/ENSMUSG00000006469/ENSMUSG00000063796/ENSMUSG00000053303/ENSMUSG00000074796/ENSMUSG00000037490/ENSMUSG00000028542/ENSMUSG00000023073/ENSMUSG00000024757/ENSMUSG00000017740/ENSMUSG00000040693	Slco1a4/Slc34a3/Slc22a8/Slc22a26/Slc4a11/Slc2a12/Slc6a9/Slc10a2/Slc22a19/Slc12a5/Slco4c1	11	5	ENSMUSG00000030237/ENSMUSG00000053303/ENSMUSG00000028542/ENSMUSG00000023073/ENSMUSG00000024757	6	ENSMUSG00000006469/ENSMUSG00000063796/ENSMUSG00000074796/ENSMUSG00000037490/ENSMUSG00000017740/ENSMUSG00000040693
MF	GO:0000987	proximal promoter sequence-specific DNA binding	17/402	410/16140	0.0284217	0.28611	ENSMUSG00000056749/ENSMUSG00000071637/ENSMUSG00000027230/ENSMUSG00000038415/ENSMUSG00000059213/ENSMUSG00000034227/ENSMUSG00000001493/ENSMUSG00000014030/ENSMUSG00000005583/ENSMUSG00000033585/ENSMUSG00000001228/ENSMUSG00000022346/ENSMUSG00000032292/ENSMUSG00000057098/ENSMUSG00000039997/ENSMUSG00000032698/ENSMUSG00000027210	Nfil3/Cebpd/Creb3l1/Foxq1/Ddn/Foxj1/Meox1/Pax5/Mef2c/Ndn/Uhrf1/Myc/Nr2e3/Ebf1/Ifi203/Lmo2/Meis2	17	8	ENSMUSG00000056749/ENSMUSG00000071637/ENSMUSG00000027230/ENSMUSG00000038415/ENSMUSG00000034227/ENSMUSG00000033585/ENSMUSG00000001228/ENSMUSG00000022346	9	ENSMUSG00000059213/ENSMUSG00000001493/ENSMUSG00000014030/ENSMUSG00000005583/ENSMUSG00000032292/ENSMUSG00000057098/ENSMUSG00000039997/ENSMUSG00000032698/ENSMUSG00000027210
MF	GO:0043425	bHLH transcription factor binding	3/402	27/16140	0.0288175	0.28611	ENSMUSG00000000567/ENSMUSG00000032698/ENSMUSG00000042029	Sox9/Lmo2/Ncapg2	3	2	ENSMUSG00000000567/ENSMUSG00000042029	1	ENSMUSG00000032698
MF	GO:0015143	urate transmembrane transporter activity	2/402	11/16140	0.0293339	0.28611	ENSMUSG00000053303/ENSMUSG00000024757	Slc22a26/Slc22a19	2	2	ENSMUSG00000053303/ENSMUSG00000024757	0
MF	GO:1901702	salt transmembrane transporter activity	2/402	11/16140	0.0293339	0.28611	ENSMUSG00000053303/ENSMUSG00000024757	Slc22a26/Slc22a19	2	2	ENSMUSG00000053303/ENSMUSG00000024757	0
MF	GO:0003779	actin binding	16/402	381/16140	0.0297257	0.28611	ENSMUSG00000020672/ENSMUSG00000035540/ENSMUSG00000040600/ENSMUSG00000026303/ENSMUSG00000031461/ENSMUSG00000023013/ENSMUSG00000027022/ENSMUSG00000043079/ENSMUSG00000050315/ENSMUSG00000032827/ENSMUSG00000029636/ENSMUSG00000060429/ENSMUSG00000021823/ENSMUSG00000078453/ENSMUSG00000038670/ENSMUSG00000018387	Sntg2/Gc/Eps8l3/Mlph/Myom2/Aqp2/Xirp2/Synpo/Synpo2/Ppp1r9a/Wasf3/Sntb1/Vcl/Abracl/Mybpc2/Shroom1	16	8	ENSMUSG00000020672/ENSMUSG00000035540/ENSMUSG00000040600/ENSMUSG00000026303/ENSMUSG00000027022/ENSMUSG00000078453/ENSMUSG00000038670/ENSMUSG00000018387	8	ENSMUSG00000031461/ENSMUSG00000023013/ENSMUSG00000043079/ENSMUSG00000050315/ENSMUSG00000032827/ENSMUSG00000029636/ENSMUSG00000060429/ENSMUSG00000021823
MF	GO:0008519	ammonium transmembrane transporter activity	3/402	28/16140	0.0316953	0.300374	ENSMUSG00000063796/ENSMUSG00000036330/ENSMUSG00000017740	Slc22a8/Slc18a1/Slc12a5	3	0		3	ENSMUSG00000063796/ENSMUSG00000036330/ENSMUSG00000017740
MF	GO:0004861	cyclin-dependent protein serine/threonine kinase inhibitor activity	2/402	12/16140	0.03463	0.309502	ENSMUSG00000028551/ENSMUSG00000023067	Cdkn2c/Cdkn1a	2	1	ENSMUSG00000023067	1	ENSMUSG00000028551
MF	GO:0045294	alpha-catenin binding	2/402	12/16140	0.03463	0.309502	ENSMUSG00000024304/ENSMUSG00000021823	Cdh2/Vcl	2	0		2	ENSMUSG00000024304/ENSMUSG00000021823
MF	GO:0048407	platelet-derived growth factor binding	2/402	12/16140	0.03463	0.309502	ENSMUSG00000029231/ENSMUSG00000024620	Pdgfra/Pdgfrb	2	0		2	ENSMUSG00000029231/ENSMUSG00000024620
MF	GO:0015267	channel activity	15/402	358/16140	0.0351707	0.309502	ENSMUSG00000033676/ENSMUSG00000004988/ENSMUSG00000025892/ENSMUSG00000070639/ENSMUSG00000023013/ENSMUSG00000074796/ENSMUSG00000050777/ENSMUSG00000037624/ENSMUSG00000040485/ENSMUSG00000024727/ENSMUSG00000070304/ENSMUSG00000020787/ENSMUSG00000057123/ENSMUSG00000025221/ENSMUSG00000032034	Gabrb3/Fxyd4/Gria4/Lrrc8b/Aqp2/Slc4a11/Tmem37/Kcnk2/Lrrc52/Trpm6/Scn2b/P2rx1/Gja5/Kcnip2/Kcnj5	15	4	ENSMUSG00000050777/ENSMUSG00000040485/ENSMUSG00000024727/ENSMUSG00000025221	11	ENSMUSG00000033676/ENSMUSG00000004988/ENSMUSG00000025892/ENSMUSG00000070639/ENSMUSG00000023013/ENSMUSG00000074796/ENSMUSG00000037624/ENSMUSG00000070304/ENSMUSG00000020787/ENSMUSG00000057123/ENSMUSG00000032034
MF	GO:0022803	passive transmembrane transporter activity	15/402	358/16140	0.0351707	0.309502	ENSMUSG00000033676/ENSMUSG00000004988/ENSMUSG00000025892/ENSMUSG00000070639/ENSMUSG00000023013/ENSMUSG00000074796/ENSMUSG00000050777/ENSMUSG00000037624/ENSMUSG00000040485/ENSMUSG00000024727/ENSMUSG00000070304/ENSMUSG00000020787/ENSMUSG00000057123/ENSMUSG00000025221/ENSMUSG00000032034	Gabrb3/Fxyd4/Gria4/Lrrc8b/Aqp2/Slc4a11/Tmem37/Kcnk2/Lrrc52/Trpm6/Scn2b/P2rx1/Gja5/Kcnip2/Kcnj5	15	4	ENSMUSG00000050777/ENSMUSG00000040485/ENSMUSG00000024727/ENSMUSG00000025221	11	ENSMUSG00000033676/ENSMUSG00000004988/ENSMUSG00000025892/ENSMUSG00000070639/ENSMUSG00000023013/ENSMUSG00000074796/ENSMUSG00000037624/ENSMUSG00000070304/ENSMUSG00000020787/ENSMUSG00000057123/ENSMUSG00000032034
MF	GO:0015077	monovalent inorganic cation transmembrane transporter activity	14/402	328/16140	0.0359174	0.311621	ENSMUSG00000006469/ENSMUSG00000004988/ENSMUSG00000030785/ENSMUSG00000074796/ENSMUSG00000037624/ENSMUSG00000037490/ENSMUSG00000025488/ENSMUSG00000028542/ENSMUSG00000040485/ENSMUSG00000023073/ENSMUSG00000070304/ENSMUSG00000017740/ENSMUSG00000025221/ENSMUSG00000032034	Slc34a3/Fxyd4/Cox6a2/Slc4a11/Kcnk2/Slc2a12/Cox8b/Slc6a9/Lrrc52/Slc10a2/Scn2b/Slc12a5/Kcnip2/Kcnj5	14	4	ENSMUSG00000028542/ENSMUSG00000040485/ENSMUSG00000023073/ENSMUSG00000025221	10	ENSMUSG00000006469/ENSMUSG00000004988/ENSMUSG00000030785/ENSMUSG00000074796/ENSMUSG00000037624/ENSMUSG00000037490/ENSMUSG00000025488/ENSMUSG00000070304/ENSMUSG00000017740/ENSMUSG00000032034
MF	GO:0033764	steroid dehydrogenase activity, acting on the CH-OH group of donors, NAD or NADP as acceptor	3/402	30/16140	0.0378838	0.324117	ENSMUSG00000095143/ENSMUSG00000071551/ENSMUSG00000027871	Hsd3b4/Akr1c19/Hsd3b1	3	3	ENSMUSG00000095143/ENSMUSG00000071551/ENSMUSG00000027871	0
MF	GO:0001846	opsonin binding	2/402	13/16140	0.0402642	0.330703	ENSMUSG00000073418/ENSMUSG00000026365	C4b/Cfh	2	1	ENSMUSG00000073418	1	ENSMUSG00000026365
MF	GO:0003688	DNA replication origin binding	2/402	13/16140	0.0402642	0.330703	ENSMUSG00000002870/ENSMUSG00000005410	Mcm2/Mcm5	2	2	ENSMUSG00000002870/ENSMUSG00000005410	0
MF	GO:0045236	CXCR chemokine receptor binding	2/402	13/16140	0.0402642	0.330703	ENSMUSG00000061353/ENSMUSG00000023078	Cxcl12/Cxcl13	2	0		2	ENSMUSG00000061353/ENSMUSG00000023078
MF	GO:0004867	serine-type endopeptidase inhibitor activity	5/402	77/16140	0.0429693	0.345785	ENSMUSG00000031980/ENSMUSG00000025780/ENSMUSG00000030359/ENSMUSG00000061947/ENSMUSG00000037254	Agt/Itih5/Pzp/Serpina10/Itih2	5	3	ENSMUSG00000031980/ENSMUSG00000030359/ENSMUSG00000061947	2	ENSMUSG00000025780/ENSMUSG00000037254
MF	GO:0000978	RNA polymerase II proximal promoter sequence-specific DNA binding	16/402	400/16140	0.0432232	0.345785	ENSMUSG00000056749/ENSMUSG00000071637/ENSMUSG00000027230/ENSMUSG00000038415/ENSMUSG00000059213/ENSMUSG00000034227/ENSMUSG00000001493/ENSMUSG00000014030/ENSMUSG00000005583/ENSMUSG00000033585/ENSMUSG00000022346/ENSMUSG00000032292/ENSMUSG00000057098/ENSMUSG00000039997/ENSMUSG00000032698/ENSMUSG00000027210	Nfil3/Cebpd/Creb3l1/Foxq1/Ddn/Foxj1/Meox1/Pax5/Mef2c/Ndn/Myc/Nr2e3/Ebf1/Ifi203/Lmo2/Meis2	16	7	ENSMUSG00000056749/ENSMUSG00000071637/ENSMUSG00000027230/ENSMUSG00000038415/ENSMUSG00000034227/ENSMUSG00000033585/ENSMUSG00000022346	9	ENSMUSG00000059213/ENSMUSG00000001493/ENSMUSG00000014030/ENSMUSG00000005583/ENSMUSG00000032292/ENSMUSG00000057098/ENSMUSG00000039997/ENSMUSG00000032698/ENSMUSG00000027210
MF	GO:0048020	CCR chemokine receptor binding	3/402	32/16140	0.0446406	0.351473	ENSMUSG00000035385/ENSMUSG00000009185/ENSMUSG00000023078	Ccl2/Ccl8/Cxcl13	3	1	ENSMUSG00000035385	2	ENSMUSG00000009185/ENSMUSG00000023078
MF	GO:0022838	substrate-specific channel activity	14/402	339/16140	0.0452196	0.351473	ENSMUSG00000033676/ENSMUSG00000004988/ENSMUSG00000025892/ENSMUSG00000070639/ENSMUSG00000023013/ENSMUSG00000074796/ENSMUSG00000050777/ENSMUSG00000037624/ENSMUSG00000040485/ENSMUSG00000024727/ENSMUSG00000070304/ENSMUSG00000020787/ENSMUSG00000025221/ENSMUSG00000032034	Gabrb3/Fxyd4/Gria4/Lrrc8b/Aqp2/Slc4a11/Tmem37/Kcnk2/Lrrc52/Trpm6/Scn2b/P2rx1/Kcnip2/Kcnj5	14	4	ENSMUSG00000050777/ENSMUSG00000040485/ENSMUSG00000024727/ENSMUSG00000025221	10	ENSMUSG00000033676/ENSMUSG00000004988/ENSMUSG00000025892/ENSMUSG00000070639/ENSMUSG00000023013/ENSMUSG00000074796/ENSMUSG00000037624/ENSMUSG00000070304/ENSMUSG00000020787/ENSMUSG00000032034
MF	GO:0005159	insulin-like growth factor receptor binding	2/402	14/16140	0.0462165	0.351473	ENSMUSG00000020027/ENSMUSG00000070645	Socs2/Ren1	2	1	ENSMUSG00000020027	1	ENSMUSG00000070645
MF	GO:0016411	acylglycerol O-acyltransferase activity	2/402	14/16140	0.0462165	0.351473	ENSMUSG00000052396/ENSMUSG00000023827	Mogat2/Agpat4	2	0		2	ENSMUSG00000052396/ENSMUSG00000023827

## Sheet: Men1_KOvsWT_KEGGenrich
KEGGID	Description	GeneRatio	BgRatio	pvalue	padj	geneID	geneName	keggID	Count	Up	Up_Gene_names	Down	Down_Gene_names
mmu05144	Malaria	7/199	44/6270	0.000412399	0.0877794	ENSMUSG00000069917/ENSMUSG00000073940/ENSMUSG00000069919/ENSMUSG00000052305/ENSMUSG00000035385/ENSMUSG00000028864/ENSMUSG00000090523	Hba-a2/Hbb-bt/Hba-a1/Hbb-bs/Ccl2/Hgf/Gypc	mmu:110257/mmu:101488143/mmu:15122/mmu:100503605/mmu:20296/mmu:15234/mmu:71683	7	1	ENSMUSG00000035385	6	ENSMUSG00000069917/ENSMUSG00000073940/ENSMUSG00000069919/ENSMUSG00000052305/ENSMUSG00000028864/ENSMUSG00000090523
mmu00140	Steroid hormone biosynthesis	8/199	62/6270	0.000693908	0.0877794	ENSMUSG00000029260/ENSMUSG00000057425/ENSMUSG00000095143/ENSMUSG00000030483/ENSMUSG00000096852/ENSMUSG00000068086/ENSMUSG00000003555/ENSMUSG00000027871	Ugt2b34/Ugt2b37/Hsd3b4/Cyp2b10/Cyp2d12/Cyp2d9/Cyp17a1/Hsd3b1	mmu:100727/mmu:112417/mmu:15495/mmu:13088/mmu:380997/mmu:13105/mmu:13074/mmu:15492	8	6	ENSMUSG00000057425/ENSMUSG00000095143/ENSMUSG00000030483/ENSMUSG00000068086/ENSMUSG00000003555/ENSMUSG00000027871	2	ENSMUSG00000029260/ENSMUSG00000096852
mmu04640	Hematopoietic cell lineage	9/199	85/6270	0.00139246	0.0889959	ENSMUSG00000041538/ENSMUSG00000002033/ENSMUSG00000026399/ENSMUSG00000030724/ENSMUSG00000027863/ENSMUSG00000006235/ENSMUSG00000068686/ENSMUSG00000036594/ENSMUSG00000030577	H2-Ob/Cd3g/Cd55/Cd19/Cd2/Epor/Cd59b/H2-Aa/Cd22	mmu:15002/mmu:12502/mmu:13136/mmu:12478/mmu:12481/mmu:13857/mmu:333883/mmu:14960/mmu:12483	9	0		9	ENSMUSG00000041538/ENSMUSG00000002033/ENSMUSG00000026399/ENSMUSG00000030724/ENSMUSG00000027863/ENSMUSG00000006235/ENSMUSG00000068686/ENSMUSG00000036594/ENSMUSG00000030577
mmu04110	Cell cycle	11/199	120/6270	0.00140705	0.0889959	ENSMUSG00000028551/ENSMUSG00000023067/ENSMUSG00000002870/ENSMUSG00000041859/ENSMUSG00000026355/ENSMUSG00000032218/ENSMUSG00000006398/ENSMUSG00000022346/ENSMUSG00000019942/ENSMUSG00000027379/ENSMUSG00000005410	Cdkn2c/Cdkn1a/Mcm2/Mcm3/Mcm6/Ccnb2/Cdc20/Myc/Cdk1/Bub1/Mcm5	mmu:12580/mmu:12575/mmu:17216/mmu:17215/mmu:17219/mmu:12442/mmu:107995/mmu:17869/mmu:12534/mmu:12235/mmu:17218	11	10	ENSMUSG00000023067/ENSMUSG00000002870/ENSMUSG00000041859/ENSMUSG00000026355/ENSMUSG00000032218/ENSMUSG00000006398/ENSMUSG00000022346/ENSMUSG00000019942/ENSMUSG00000027379/ENSMUSG00000005410	1	ENSMUSG00000028551
mmu04514	Cell adhesion molecules (CAMs)	12/199	144/6270	0.0019708	0.0997227	ENSMUSG00000026768/ENSMUSG00000041538/ENSMUSG00000037625/ENSMUSG00000022512/ENSMUSG00000073409/ENSMUSG00000024304/ENSMUSG00000027863/ENSMUSG00000021614/ENSMUSG00000055022/ENSMUSG00000032012/ENSMUSG00000036594/ENSMUSG00000030577	Itga8/H2-Ob/Cldn11/Cldn1/H2-Q6/Cdh2/Cd2/Vcan/Cntn1/Nectin1/H2-Aa/Cd22	mmu:241226/mmu:15002/mmu:18417/mmu:12737/mmu:110557/mmu:12558/mmu:12481/mmu:13003/mmu:12805/mmu:58235/mmu:14960/mmu:12483	12	2	ENSMUSG00000022512/ENSMUSG00000032012	10	ENSMUSG00000026768/ENSMUSG00000041538/ENSMUSG00000037625/ENSMUSG00000073409/ENSMUSG00000024304/ENSMUSG00000027863/ENSMUSG00000021614/ENSMUSG00000055022/ENSMUSG00000036594/ENSMUSG00000030577
mmu00062	Fatty acid elongation	5/199	31/6270	0.00265526	0.111963	ENSMUSG00000036880/ENSMUSG00000028937/ENSMUSG00000021228/ENSMUSG00000021364/ENSMUSG00000072949	Acaa2/Acot7/Acot3/Elovl2/Acot1	mmu:52538/mmu:70025/mmu:171281/mmu:54326/mmu:26897	5	3	ENSMUSG00000028937/ENSMUSG00000021228/ENSMUSG00000072949	2	ENSMUSG00000036880/ENSMUSG00000021364
mmu01040	Biosynthesis of unsaturated fatty acids	4/199	28/6270	0.0110925	0.282385	ENSMUSG00000028937/ENSMUSG00000021228/ENSMUSG00000021364/ENSMUSG00000072949	Acot7/Acot3/Elovl2/Acot1	mmu:70025/mmu:171281/mmu:54326/mmu:26897	4	3	ENSMUSG00000028937/ENSMUSG00000021228/ENSMUSG00000072949	1	ENSMUSG00000021364
mmu04151	PI3K-Akt signaling pathway	18/199	317/6270	0.0114943	0.282385	ENSMUSG00000005268/ENSMUSG00000019899/ENSMUSG00000026768/ENSMUSG00000031465/ENSMUSG00000026840/ENSMUSG00000027230/ENSMUSG00000028698/ENSMUSG00000023067/ENSMUSG00000029231/ENSMUSG00000091345/ENSMUSG00000028864/ENSMUSG00000024620/ENSMUSG00000022346/ENSMUSG00000030724/ENSMUSG00000006235/ENSMUSG00000031273/ENSMUSG00000048126/ENSMUSG00000027381	Prlr/Lama2/Itga8/Angpt2/Lamc3/Creb3l1/Pik3r3/Cdkn1a/Pdgfra/Col6a5/Hgf/Pdgfrb/Myc/Cd19/Epor/Col4a6/Col6a3/Bcl2l11	mmu:19116/mmu:16773/mmu:241226/mmu:11601/mmu:23928/mmu:26427/mmu:18710/mmu:12575/mmu:18595/mmu:665033/mmu:15234/mmu:18596/mmu:17869/mmu:12478/mmu:13857/mmu:94216/mmu:12835/mmu:12125	18	4	ENSMUSG00000027230/ENSMUSG00000023067/ENSMUSG00000022346/ENSMUSG00000027381	14	ENSMUSG00000005268/ENSMUSG00000019899/ENSMUSG00000026768/ENSMUSG00000031465/ENSMUSG00000026840/ENSMUSG00000028698/ENSMUSG00000029231/ENSMUSG00000091345/ENSMUSG00000028864/ENSMUSG00000024620/ENSMUSG00000030724/ENSMUSG00000006235/ENSMUSG00000031273/ENSMUSG00000048126
mmu00270	Cysteine and methionine metabolism	5/199	44/6270	0.0121742	0.282385	ENSMUSG00000089678/ENSMUSG00000048087/ENSMUSG00000074768/ENSMUSG00000030268/ENSMUSG00000071708	Agxt2/Gm4737/Bhmt/Bcat1/Sms	mmu:268782/mmu:11615/mmu:12116/mmu:12035/mmu:20603	5	1	ENSMUSG00000048087	4	ENSMUSG00000089678/ENSMUSG00000074768/ENSMUSG00000030268/ENSMUSG00000071708
mmu04512	ECM-receptor interaction	7/199	79/6270	0.0122776	0.282385	ENSMUSG00000019899/ENSMUSG00000026768/ENSMUSG00000026840/ENSMUSG00000091345/ENSMUSG00000031273/ENSMUSG00000048126/ENSMUSG00000051111	Lama2/Itga8/Lamc3/Col6a5/Col4a6/Col6a3/Sv2c	mmu:16773/mmu:241226/mmu:23928/mmu:665033/mmu:94216/mmu:12835/mmu:75209	7	0		7	ENSMUSG00000019899/ENSMUSG00000026768/ENSMUSG00000026840/ENSMUSG00000091345/ENSMUSG00000031273/ENSMUSG00000048126/ENSMUSG00000051111
mmu04974	Protein digestion and absorption	7/199	79/6270	0.0122776	0.282385	ENSMUSG00000037005/ENSMUSG00000091345/ENSMUSG00000028339/ENSMUSG00000032332/ENSMUSG00000045672/ENSMUSG00000031273/ENSMUSG00000048126	Xpnpep2/Col6a5/Col15a1/Col12a1/Col27a1/Col4a6/Col6a3	mmu:170745/mmu:665033/mmu:12819/mmu:12816/mmu:373864/mmu:94216/mmu:12835	7	2	ENSMUSG00000037005/ENSMUSG00000032332	5	ENSMUSG00000091345/ENSMUSG00000028339/ENSMUSG00000045672/ENSMUSG00000031273/ENSMUSG00000048126
mmu05150	Staphylococcus aureus infection	5/199	46/6270	0.0146052	0.306499	ENSMUSG00000024164/ENSMUSG00000073418/ENSMUSG00000041538/ENSMUSG00000026365/ENSMUSG00000036594	C3/C4b/H2-Ob/Cfh/H2-Aa	mmu:12266/mmu:12268/mmu:15002/mmu:12628/mmu:14960	5	2	ENSMUSG00000024164/ENSMUSG00000073418	3	ENSMUSG00000041538/ENSMUSG00000026365/ENSMUSG00000036594
mmu05143	African trypanosomiasis	4/199	31/6270	0.0158353	0.306499	ENSMUSG00000069917/ENSMUSG00000073940/ENSMUSG00000069919/ENSMUSG00000052305	Hba-a2/Hbb-bt/Hba-a1/Hbb-bs	mmu:110257/mmu:101488143/mmu:15122/mmu:100503605	4	0		4	ENSMUSG00000069917/ENSMUSG00000073940/ENSMUSG00000069919/ENSMUSG00000052305
mmu04630	JAK-STAT signaling pathway	9/199	125/6270	0.0174843	0.306499	ENSMUSG00000005268/ENSMUSG00000020027/ENSMUSG00000028698/ENSMUSG00000023067/ENSMUSG00000029231/ENSMUSG00000024620/ENSMUSG00000022346/ENSMUSG00000006235/ENSMUSG00000057722	Prlr/Socs2/Pik3r3/Cdkn1a/Pdgfra/Pdgfrb/Myc/Epor/Lepr	mmu:19116/mmu:216233/mmu:18710/mmu:12575/mmu:18595/mmu:18596/mmu:17869/mmu:13857/mmu:16847	9	3	ENSMUSG00000020027/ENSMUSG00000023067/ENSMUSG00000022346	6	ENSMUSG00000005268/ENSMUSG00000028698/ENSMUSG00000029231/ENSMUSG00000024620/ENSMUSG00000006235/ENSMUSG00000057722
mmu05322	Systemic lupus erythematosus	7/199	86/6270	0.0189218	0.306499	ENSMUSG00000024164/ENSMUSG00000073418/ENSMUSG00000041538/ENSMUSG00000060639/ENSMUSG00000047246/ENSMUSG00000036594/ENSMUSG00000022181	C3/C4b/H2-Ob/Hist1h4i/Hist1h2be/H2-Aa/C6	mmu:12266/mmu:12268/mmu:15002/mmu:319158/mmu:319179/mmu:14960/mmu:12274	7	2	ENSMUSG00000024164/ENSMUSG00000073418	5	ENSMUSG00000041538/ENSMUSG00000060639/ENSMUSG00000047246/ENSMUSG00000036594/ENSMUSG00000022181
mmu04510	Focal adhesion	12/199	193/6270	0.0193834	0.306499	ENSMUSG00000019899/ENSMUSG00000026768/ENSMUSG00000026840/ENSMUSG00000028698/ENSMUSG00000029231/ENSMUSG00000091345/ENSMUSG00000028864/ENSMUSG00000024620/ENSMUSG00000020469/ENSMUSG00000021823/ENSMUSG00000031273/ENSMUSG00000048126	Lama2/Itga8/Lamc3/Pik3r3/Pdgfra/Col6a5/Hgf/Pdgfrb/Myl7/Vcl/Col4a6/Col6a3	mmu:16773/mmu:241226/mmu:23928/mmu:18710/mmu:18595/mmu:665033/mmu:15234/mmu:18596/mmu:17898/mmu:22330/mmu:94216/mmu:12835	12	0		12	ENSMUSG00000019899/ENSMUSG00000026768/ENSMUSG00000026840/ENSMUSG00000028698/ENSMUSG00000029231/ENSMUSG00000091345/ENSMUSG00000028864/ENSMUSG00000024620/ENSMUSG00000020469/ENSMUSG00000021823/ENSMUSG00000031273/ENSMUSG00000048126
mmu04060	Cytokine-cytokine receptor interaction	13/199	218/6270	0.0208525	0.310334	ENSMUSG00000005268/ENSMUSG00000025352/ENSMUSG00000035385/ENSMUSG00000039304/ENSMUSG00000039004/ENSMUSG00000021943/ENSMUSG00000074715/ENSMUSG00000061353/ENSMUSG00000006235/ENSMUSG00000009185/ENSMUSG00000024399/ENSMUSG00000023078/ENSMUSG00000057722	Prlr/Gdf11/Ccl2/Tnfsf10/Bmp6/Gdf10/Ccl28/Cxcl12/Epor/Ccl8/Ltb/Cxcl13/Lepr	mmu:19116/mmu:14561/mmu:20296/mmu:22035/mmu:12161/mmu:14560/mmu:56838/mmu:20315/mmu:13857/mmu:20307/mmu:16994/mmu:55985/mmu:16847	13	3	ENSMUSG00000035385/ENSMUSG00000039004/ENSMUSG00000074715	10	ENSMUSG00000005268/ENSMUSG00000025352/ENSMUSG00000039304/ENSMUSG00000021943/ENSMUSG00000061353/ENSMUSG00000006235/ENSMUSG00000009185/ENSMUSG00000024399/ENSMUSG00000023078/ENSMUSG00000057722
mmu00590	Arachidonic acid metabolism	6/199	70/6270	0.0230717	0.318171	ENSMUSG00000004341/ENSMUSG00000051483/ENSMUSG00000030483/ENSMUSG00000066072/ENSMUSG00000020377/ENSMUSG00000041202	Gpx6/Cbr1/Cyp2b10/Cyp4a10/Ltc4s/Pla2g2d	mmu:75512/mmu:12408/mmu:13088/mmu:13117/mmu:17001/mmu:18782	6	5	ENSMUSG00000004341/ENSMUSG00000051483/ENSMUSG00000030483/ENSMUSG00000066072/ENSMUSG00000020377	1	ENSMUSG00000041202
mmu03030	DNA replication	4/199	35/6270	0.0238943	0.318171	ENSMUSG00000002870/ENSMUSG00000041859/ENSMUSG00000026355/ENSMUSG00000005410	Mcm2/Mcm3/Mcm6/Mcm5	mmu:17216/mmu:17215/mmu:17219/mmu:17218	4	4	ENSMUSG00000002870/ENSMUSG00000041859/ENSMUSG00000026355/ENSMUSG00000005410	0
mmu00053	Ascorbate and aldarate metabolism	3/199	21/6270	0.0274869	0.347709	ENSMUSG00000029260/ENSMUSG00000022613/ENSMUSG00000057425	Ugt2b34/Miox/Ugt2b37	mmu:100727/mmu:56727/mmu:112417	3	1	ENSMUSG00000057425	2	ENSMUSG00000029260/ENSMUSG00000022613
mmu05166	Human T-cell leukemia virus 1 infection	14/199	257/6270	0.0334056	0.369839	ENSMUSG00000028551/ENSMUSG00000030170/ENSMUSG00000028698/ENSMUSG00000023067/ENSMUSG00000041538/ENSMUSG00000029231/ENSMUSG00000024620/ENSMUSG00000002033/ENSMUSG00000073409/ENSMUSG00000032218/ENSMUSG00000006398/ENSMUSG00000022346/ENSMUSG00000036594/ENSMUSG00000025810	Cdkn2c/Wnt5b/Pik3r3/Cdkn1a/H2-Ob/Pdgfra/Pdgfrb/Cd3g/H2-Q6/Ccnb2/Cdc20/Myc/H2-Aa/Nrp1	mmu:12580/mmu:22419/mmu:18710/mmu:12575/mmu:15002/mmu:18595/mmu:18596/mmu:12502/mmu:110557/mmu:12442/mmu:107995/mmu:17869/mmu:14960/mmu:18186	14	5	ENSMUSG00000030170/ENSMUSG00000023067/ENSMUSG00000032218/ENSMUSG00000006398/ENSMUSG00000022346	9	ENSMUSG00000028551/ENSMUSG00000028698/ENSMUSG00000041538/ENSMUSG00000029231/ENSMUSG00000024620/ENSMUSG00000002033/ENSMUSG00000073409/ENSMUSG00000036594/ENSMUSG00000025810
mmu00260	Glycine, serine and threonine metabolism	4/199	39/6270	0.0340513	0.369839	ENSMUSG00000089678/ENSMUSG00000074768/ENSMUSG00000024640/ENSMUSG00000025270	Agxt2/Bhmt/Psat1/Alas2	mmu:268782/mmu:12116/mmu:107272/mmu:11656	4	0		4	ENSMUSG00000089678/ENSMUSG00000074768/ENSMUSG00000024640/ENSMUSG00000025270
mmu04672	Intestinal immune network for IgA production	4/199	39/6270	0.0340513	0.369839	ENSMUSG00000041538/ENSMUSG00000074715/ENSMUSG00000061353/ENSMUSG00000036594	H2-Ob/Ccl28/Cxcl12/H2-Aa	mmu:15002/mmu:56838/mmu:20315/mmu:14960	4	1	ENSMUSG00000074715	3	ENSMUSG00000041538/ENSMUSG00000061353/ENSMUSG00000036594
mmu05164	Influenza A	9/199	143/6270	0.0375974	0.369839	ENSMUSG00000004864/ENSMUSG00000028698/ENSMUSG00000035385/ENSMUSG00000041538/ENSMUSG00000026896/ENSMUSG00000091971/ENSMUSG00000039304/ENSMUSG00000090877/ENSMUSG00000036594	Mapk13/Pik3r3/Ccl2/H2-Ob/Ifih1/Hspa1a/Tnfsf10/Hspa1b/H2-Aa	mmu:26415/mmu:18710/mmu:20296/mmu:15002/mmu:71586/mmu:193740/mmu:22035/mmu:15511/mmu:14960	9	2	ENSMUSG00000004864/ENSMUSG00000035385	7	ENSMUSG00000028698/ENSMUSG00000041538/ENSMUSG00000026896/ENSMUSG00000091971/ENSMUSG00000039304/ENSMUSG00000090877/ENSMUSG00000036594
mmu04610	Complement and coagulation cascades	6/199	79/6270	0.0387918	0.369839	ENSMUSG00000024164/ENSMUSG00000073418/ENSMUSG00000026365/ENSMUSG00000026399/ENSMUSG00000068686/ENSMUSG00000022181	C3/C4b/Cfh/Cd55/Cd59b/C6	mmu:12266/mmu:12268/mmu:12628/mmu:13136/mmu:333883/mmu:12274	6	2	ENSMUSG00000024164/ENSMUSG00000073418	4	ENSMUSG00000026365/ENSMUSG00000026399/ENSMUSG00000068686/ENSMUSG00000022181
mmu00380	Tryptophan metabolism	4/199	42/6270	0.0430871	0.369839	ENSMUSG00000039783/ENSMUSG00000026348/ENSMUSG00000029811/ENSMUSG00000026866	Kmo/Acmsd/Aoc1/Kynu	mmu:98256/mmu:266645/mmu:76507/mmu:70789	4	2	ENSMUSG00000029811/ENSMUSG00000026866	2	ENSMUSG00000039783/ENSMUSG00000026348
mmu00830	Retinol metabolism	5/199	61/6270	0.043429	0.369839	ENSMUSG00000029260/ENSMUSG00000005547/ENSMUSG00000057425/ENSMUSG00000030483/ENSMUSG00000066072	Ugt2b34/Cyp2a5/Ugt2b37/Cyp2b10/Cyp4a10	mmu:100727/mmu:13087/mmu:112417/mmu:13088/mmu:13117	5	4	ENSMUSG00000005547/ENSMUSG00000057425/ENSMUSG00000030483/ENSMUSG00000066072	1	ENSMUSG00000029260
mmu05230	Central carbon metabolism in cancer	5/199	61/6270	0.043429	0.369839	ENSMUSG00000021196/ENSMUSG00000028698/ENSMUSG00000029231/ENSMUSG00000024620/ENSMUSG00000022346	Pfkp/Pik3r3/Pdgfra/Pdgfrb/Myc	mmu:56421/mmu:18710/mmu:18595/mmu:18596/mmu:17869	5	2	ENSMUSG00000021196/ENSMUSG00000022346	3	ENSMUSG00000028698/ENSMUSG00000029231/ENSMUSG00000024620
mmu04927	Cortisol synthesis and secretion	5/199	62/6270	0.0460712	0.369839	ENSMUSG00000027230/ENSMUSG00000037624/ENSMUSG00000095143/ENSMUSG00000003555/ENSMUSG00000027871	Creb3l1/Kcnk2/Hsd3b4/Cyp17a1/Hsd3b1	mmu:26427/mmu:16526/mmu:15495/mmu:13074/mmu:15492	5	4	ENSMUSG00000027230/ENSMUSG00000095143/ENSMUSG00000003555/ENSMUSG00000027871	1	ENSMUSG00000037624
mmu02010	ABC transporters	4/199	43/6270	0.0463711	0.369839	ENSMUSG00000032849/ENSMUSG00000041797/ENSMUSG00000015243/ENSMUSG00000041828	Abcc4/Abca9/Abca1/Abca8a	mmu:239273/mmu:217262/mmu:11303/mmu:217258	4	1	ENSMUSG00000015243	3	ENSMUSG00000032849/ENSMUSG00000041797/ENSMUSG00000041828
mmu05145	Toxoplasmosis	7/199	104/6270	0.0466916	0.369839	ENSMUSG00000004864/ENSMUSG00000019899/ENSMUSG00000026840/ENSMUSG00000041538/ENSMUSG00000091971/ENSMUSG00000090877/ENSMUSG00000036594	Mapk13/Lama2/Lamc3/H2-Ob/Hspa1a/Hspa1b/H2-Aa	mmu:26415/mmu:16773/mmu:23928/mmu:15002/mmu:193740/mmu:15511/mmu:14960	7	1	ENSMUSG00000004864	6	ENSMUSG00000019899/ENSMUSG00000026840/ENSMUSG00000041538/ENSMUSG00000091971/ENSMUSG00000090877/ENSMUSG00000036594
mmu05169	Epstein-Barr virus infection	11/199	196/6270	0.0467781	0.369839	ENSMUSG00000004864/ENSMUSG00000028698/ENSMUSG00000023067/ENSMUSG00000041538/ENSMUSG00000002033/ENSMUSG00000073409/ENSMUSG00000022346/ENSMUSG00000030724/ENSMUSG00000035692/ENSMUSG00000036594/ENSMUSG00000027381	Mapk13/Pik3r3/Cdkn1a/H2-Ob/Cd3g/H2-Q6/Myc/Cd19/Isg15/H2-Aa/Bcl2l11	mmu:26415/mmu:18710/mmu:12575/mmu:15002/mmu:12502/mmu:110557/mmu:17869/mmu:12478/mmu:100038882/mmu:14960/mmu:12125	11	4	ENSMUSG00000004864/ENSMUSG00000023067/ENSMUSG00000022346/ENSMUSG00000027381	7	ENSMUSG00000028698/ENSMUSG00000041538/ENSMUSG00000002033/ENSMUSG00000073409/ENSMUSG00000030724/ENSMUSG00000035692/ENSMUSG00000036594
mmu05218	Melanoma	5/199	63/6270	0.0488073	0.373266	ENSMUSG00000028698/ENSMUSG00000023067/ENSMUSG00000029231/ENSMUSG00000028864/ENSMUSG00000024620	Pik3r3/Cdkn1a/Pdgfra/Hgf/Pdgfrb	mmu:18710/mmu:12575/mmu:18595/mmu:15234/mmu:18596	5	1	ENSMUSG00000023067	4	ENSMUSG00000028698/ENSMUSG00000029231/ENSMUSG00000028864/ENSMUSG00000024620
mmu04670	Leukocyte transendothelial migration	7/199	106/6270	0.0508467	0.373266	ENSMUSG00000004864/ENSMUSG00000028698/ENSMUSG00000037625/ENSMUSG00000022512/ENSMUSG00000020469/ENSMUSG00000061353/ENSMUSG00000021823	Mapk13/Pik3r3/Cldn11/Cldn1/Myl7/Cxcl12/Vcl	mmu:26415/mmu:18710/mmu:18417/mmu:12737/mmu:17898/mmu:20315/mmu:22330	7	2	ENSMUSG00000004864/ENSMUSG00000022512	5	ENSMUSG00000028698/ENSMUSG00000037625/ENSMUSG00000020469/ENSMUSG00000061353/ENSMUSG00000021823
mmu04917	Prolactin signaling pathway	5/199	64/6270	0.0516375	0.373266	ENSMUSG00000005268/ENSMUSG00000004864/ENSMUSG00000020027/ENSMUSG00000028698/ENSMUSG00000003555	Prlr/Mapk13/Socs2/Pik3r3/Cyp17a1	mmu:19116/mmu:26415/mmu:216233/mmu:18710/mmu:13074	5	3	ENSMUSG00000004864/ENSMUSG00000020027/ENSMUSG00000003555	2	ENSMUSG00000005268/ENSMUSG00000028698
mmu04913	Ovarian steroidogenesis	4/199	47/6270	0.0608586	0.41469	ENSMUSG00000095143/ENSMUSG00000039004/ENSMUSG00000003555/ENSMUSG00000027871	Hsd3b4/Bmp6/Cyp17a1/Hsd3b1	mmu:15495/mmu:12161/mmu:13074/mmu:15492	4	4	ENSMUSG00000095143/ENSMUSG00000039004/ENSMUSG00000003555/ENSMUSG00000027871	0
mmu05222	Small cell lung cancer	6/199	90/6270	0.0655913	0.41469	ENSMUSG00000019899/ENSMUSG00000026840/ENSMUSG00000028698/ENSMUSG00000023067/ENSMUSG00000022346/ENSMUSG00000031273	Lama2/Lamc3/Pik3r3/Cdkn1a/Myc/Col4a6	mmu:16773/mmu:23928/mmu:18710/mmu:12575/mmu:17869/mmu:94216	6	2	ENSMUSG00000023067/ENSMUSG00000022346	4	ENSMUSG00000019899/ENSMUSG00000026840/ENSMUSG00000028698/ENSMUSG00000031273
mmu04915	Estrogen signaling pathway	7/199	113/6270	0.0671914	0.41469	ENSMUSG00000027230/ENSMUSG00000028698/ENSMUSG00000054146/ENSMUSG00000024222/ENSMUSG00000091971/ENSMUSG00000090877/ENSMUSG00000032034	Creb3l1/Pik3r3/Krt15/Fkbp5/Hspa1a/Hspa1b/Kcnj5	mmu:26427/mmu:18710/mmu:16665/mmu:14229/mmu:193740/mmu:15511/mmu:16521	7	2	ENSMUSG00000027230/ENSMUSG00000024222	5	ENSMUSG00000028698/ENSMUSG00000054146/ENSMUSG00000091971/ENSMUSG00000090877/ENSMUSG00000032034
mmu01230	Biosynthesis of amino acids	5/199	69/6270	0.0672028	0.41469	ENSMUSG00000031700/ENSMUSG00000021196/ENSMUSG00000024640/ENSMUSG00000029752/ENSMUSG00000030268	Gpt2/Pfkp/Psat1/Asns/Bcat1	mmu:108682/mmu:56421/mmu:107272/mmu:27053/mmu:12035	5	3	ENSMUSG00000031700/ENSMUSG00000021196/ENSMUSG00000029752	2	ENSMUSG00000024640/ENSMUSG00000030268
mmu04662	B cell receptor signaling pathway	5/199	69/6270	0.0672028	0.41469	ENSMUSG00000028698/ENSMUSG00000071042/ENSMUSG00000030724/ENSMUSG00000040592/ENSMUSG00000030577	Pik3r3/Rasgrp3/Cd19/Cd79b/Cd22	mmu:18710/mmu:240168/mmu:12478/mmu:15985/mmu:12483	5	0		5	ENSMUSG00000028698/ENSMUSG00000071042/ENSMUSG00000030724/ENSMUSG00000040592/ENSMUSG00000030577
mmu05416	Viral myocarditis	5/199	69/6270	0.0672028	0.41469	ENSMUSG00000019899/ENSMUSG00000041538/ENSMUSG00000073409/ENSMUSG00000026399/ENSMUSG00000036594	Lama2/H2-Ob/H2-Q6/Cd55/H2-Aa	mmu:16773/mmu:15002/mmu:110557/mmu:13136/mmu:14960	5	0		5	ENSMUSG00000019899/ENSMUSG00000041538/ENSMUSG00000073409/ENSMUSG00000026399/ENSMUSG00000036594
mmu04612	Antigen processing and presentation	5/199	70/6270	0.0705975	0.422028	ENSMUSG00000041538/ENSMUSG00000073409/ENSMUSG00000091971/ENSMUSG00000090877/ENSMUSG00000036594	H2-Ob/H2-Q6/Hspa1a/Hspa1b/H2-Aa	mmu:15002/mmu:110557/mmu:193740/mmu:15511/mmu:14960	5	0		5	ENSMUSG00000041538/ENSMUSG00000073409/ENSMUSG00000091971/ENSMUSG00000090877/ENSMUSG00000036594
mmu04975	Fat digestion and absorption	3/199	31/6270	0.0738965	0.422028	ENSMUSG00000052396/ENSMUSG00000015243/ENSMUSG00000041202	Mogat2/Abca1/Pla2g2d	mmu:233549/mmu:11303/mmu:18782	3	1	ENSMUSG00000015243	2	ENSMUSG00000052396/ENSMUSG00000041202
mmu05202	Transcriptional misregulation in cancer	9/199	163/6270	0.074053	0.422028	ENSMUSG00000028551/ENSMUSG00000023067/ENSMUSG00000020427/ENSMUSG00000014030/ENSMUSG00000005583/ENSMUSG00000047507/ENSMUSG00000022346/ENSMUSG00000032698/ENSMUSG00000028496	Cdkn2c/Cdkn1a/Igfbp3/Pax5/Mef2c/Baiap3/Myc/Lmo2/Mllt3	mmu:12580/mmu:12575/mmu:16009/mmu:18507/mmu:17260/mmu:545192/mmu:17869/mmu:16909/mmu:70122	9	2	ENSMUSG00000023067/ENSMUSG00000022346	7	ENSMUSG00000028551/ENSMUSG00000020427/ENSMUSG00000014030/ENSMUSG00000005583/ENSMUSG00000047507/ENSMUSG00000032698/ENSMUSG00000028496
mmu05162	Measles	7/199	116/6270	0.0750643	0.422028	ENSMUSG00000028698/ENSMUSG00000002033/ENSMUSG00000026896/ENSMUSG00000091971/ENSMUSG00000039304/ENSMUSG00000090877/ENSMUSG00000026778	Pik3r3/Cd3g/Ifih1/Hspa1a/Tnfsf10/Hspa1b/Prkcq	mmu:18710/mmu:12502/mmu:71586/mmu:193740/mmu:22035/mmu:15511/mmu:18761	7	0		7	ENSMUSG00000028698/ENSMUSG00000002033/ENSMUSG00000026896/ENSMUSG00000091971/ENSMUSG00000039304/ENSMUSG00000090877/ENSMUSG00000026778
mmu05323	Rheumatoid arthritis	5/199	74/6270	0.0851014	0.468058	ENSMUSG00000035385/ENSMUSG00000041538/ENSMUSG00000061353/ENSMUSG00000036594/ENSMUSG00000024399	Ccl2/H2-Ob/Cxcl12/H2-Aa/Ltb	mmu:20296/mmu:15002/mmu:20315/mmu:14960/mmu:16994	5	1	ENSMUSG00000035385	4	ENSMUSG00000041538/ENSMUSG00000061353/ENSMUSG00000036594/ENSMUSG00000024399
mmu00250	Alanine, aspartate and glutamate metabolism	3/199	34/6270	0.0919219	0.485753	ENSMUSG00000031700/ENSMUSG00000089678/ENSMUSG00000029752	Gpt2/Agxt2/Asns	mmu:108682/mmu:268782/mmu:27053	3	2	ENSMUSG00000031700/ENSMUSG00000029752	1	ENSMUSG00000089678
mmu04934	Cushing syndrome	8/199	146/6270	0.0921587	0.485753	ENSMUSG00000028551/ENSMUSG00000030170/ENSMUSG00000027230/ENSMUSG00000023067/ENSMUSG00000037624/ENSMUSG00000095143/ENSMUSG00000003555/ENSMUSG00000027871	Cdkn2c/Wnt5b/Creb3l1/Cdkn1a/Kcnk2/Hsd3b4/Cyp17a1/Hsd3b1	mmu:12580/mmu:22419/mmu:26427/mmu:12575/mmu:16526/mmu:15495/mmu:13074/mmu:15492	8	6	ENSMUSG00000030170/ENSMUSG00000027230/ENSMUSG00000023067/ENSMUSG00000095143/ENSMUSG00000003555/ENSMUSG00000027871	2	ENSMUSG00000028551/ENSMUSG00000037624
mmu00983	Drug metabolism - other enzymes	5/199	77/6270	0.0969315	0.495156	ENSMUSG00000029260/ENSMUSG00000056973/ENSMUSG00000057425/ENSMUSG00000061959/ENSMUSG00000031877	Ugt2b34/Ces1d/Ugt2b37/Ces1e/Ces2g	mmu:100727/mmu:104158/mmu:112417/mmu:13897/mmu:72361	5	1	ENSMUSG00000057425	4	ENSMUSG00000029260/ENSMUSG00000056973/ENSMUSG00000061959/ENSMUSG00000031877
mmu00860	Porphyrin and chlorophyll metabolism	3/199	35/6270	0.0982995	0.495156	ENSMUSG00000029260/ENSMUSG00000057425/ENSMUSG00000025270	Ugt2b34/Ugt2b37/Alas2	mmu:100727/mmu:112417/mmu:11656	3	1	ENSMUSG00000057425	2	ENSMUSG00000029260/ENSMUSG00000025270
mmu01210	2-Oxocarboxylic acid metabolism	2/199	17/6270	0.099814	0.495156	ENSMUSG00000031700/ENSMUSG00000030268	Gpt2/Bcat1	mmu:108682/mmu:12035	2	1	ENSMUSG00000031700	1	ENSMUSG00000030268
mmu01521	EGFR tyrosine kinase inhibitor resistance	5/199	79/6270	0.105258	0.512122	ENSMUSG00000028698/ENSMUSG00000029231/ENSMUSG00000028864/ENSMUSG00000024620/ENSMUSG00000027381	Pik3r3/Pdgfra/Hgf/Pdgfrb/Bcl2l11	mmu:18710/mmu:18595/mmu:15234/mmu:18596/mmu:12125	5	1	ENSMUSG00000027381	4	ENSMUSG00000028698/ENSMUSG00000029231/ENSMUSG00000028864/ENSMUSG00000024620
mmu04658	Th1 and Th2 cell differentiation	5/199	81/6270	0.113927	0.543841	ENSMUSG00000004864/ENSMUSG00000041538/ENSMUSG00000002033/ENSMUSG00000026778/ENSMUSG00000036594	Mapk13/H2-Ob/Cd3g/Prkcq/H2-Aa	mmu:26415/mmu:15002/mmu:12502/mmu:18761/mmu:14960	5	1	ENSMUSG00000004864	4	ENSMUSG00000041538/ENSMUSG00000002033/ENSMUSG00000026778/ENSMUSG00000036594
mmu00670	One carbon pool by folate	2/199	19/6270	0.120508	0.554339	ENSMUSG00000005667/ENSMUSG00000040675	Mthfd2/Mthfd1l	mmu:17768/mmu:270685	2	2	ENSMUSG00000005667/ENSMUSG00000040675	0
mmu05310	Asthma	2/199	19/6270	0.120508	0.554339	ENSMUSG00000041538/ENSMUSG00000036594	H2-Ob/H2-Aa	mmu:15002/mmu:14960	2	0		2	ENSMUSG00000041538/ENSMUSG00000036594
mmu04914	Progesterone-mediated oocyte maturation	5/199	84/6270	0.12755	0.576251	ENSMUSG00000004864/ENSMUSG00000028698/ENSMUSG00000032218/ENSMUSG00000019942/ENSMUSG00000027379	Mapk13/Pik3r3/Ccnb2/Cdk1/Bub1	mmu:26415/mmu:18710/mmu:12442/mmu:12534/mmu:12235	5	4	ENSMUSG00000004864/ENSMUSG00000032218/ENSMUSG00000019942/ENSMUSG00000027379	1	ENSMUSG00000028698
mmu05140	Leishmaniasis	4/199	63/6270	0.138897	0.606413	ENSMUSG00000004864/ENSMUSG00000024164/ENSMUSG00000041538/ENSMUSG00000036594	Mapk13/C3/H2-Ob/H2-Aa	mmu:26415/mmu:12266/mmu:15002/mmu:14960	4	2	ENSMUSG00000004864/ENSMUSG00000024164	2	ENSMUSG00000041538/ENSMUSG00000036594
mmu04218	Cellular senescence	8/199	161/6270	0.139019	0.606413	ENSMUSG00000004864/ENSMUSG00000028698/ENSMUSG00000023067/ENSMUSG00000020427/ENSMUSG00000073409/ENSMUSG00000032218/ENSMUSG00000022346/ENSMUSG00000019942	Mapk13/Pik3r3/Cdkn1a/Igfbp3/H2-Q6/Ccnb2/Myc/Cdk1	mmu:26415/mmu:18710/mmu:12575/mmu:16009/mmu:110557/mmu:12442/mmu:17869/mmu:12534	8	5	ENSMUSG00000004864/ENSMUSG00000023067/ENSMUSG00000032218/ENSMUSG00000022346/ENSMUSG00000019942	3	ENSMUSG00000028698/ENSMUSG00000020427/ENSMUSG00000073409
mmu05146	Amoebiasis	5/199	87/6270	0.141882	0.608409	ENSMUSG00000019899/ENSMUSG00000026840/ENSMUSG00000028698/ENSMUSG00000021823/ENSMUSG00000031273	Lama2/Lamc3/Pik3r3/Vcl/Col4a6	mmu:16773/mmu:23928/mmu:18710/mmu:22330/mmu:94216	5	0		5	ENSMUSG00000019899/ENSMUSG00000026840/ENSMUSG00000028698/ENSMUSG00000021823/ENSMUSG00000031273
mmu05332	Graft-versus-host disease	3/199	42/6270	0.147436	0.621689	ENSMUSG00000041538/ENSMUSG00000073409/ENSMUSG00000036594	H2-Ob/H2-Q6/H2-Aa	mmu:15002/mmu:110557/mmu:14960	3	0		3	ENSMUSG00000041538/ENSMUSG00000073409/ENSMUSG00000036594
mmu00534	Glycosaminoglycan biosynthesis - heparan sulfate / heparin	2/199	22/6270	0.153242	0.631409	ENSMUSG00000028838/ENSMUSG00000047759	Extl1/Hs3st3a1	mmu:56219/mmu:15478	2	1	ENSMUSG00000028838	1	ENSMUSG00000047759
mmu04010	MAPK signaling pathway	12/199	272/6270	0.154733	0.631409	ENSMUSG00000004864/ENSMUSG00000031465/ENSMUSG00000030854/ENSMUSG00000029231/ENSMUSG00000071042/ENSMUSG00000028864/ENSMUSG00000005583/ENSMUSG00000024620/ENSMUSG00000091971/ENSMUSG00000022346/ENSMUSG00000031383/ENSMUSG00000090877	Mapk13/Angpt2/Ptpn5/Pdgfra/Rasgrp3/Hgf/Mef2c/Pdgfrb/Hspa1a/Myc/Dusp9/Hspa1b	mmu:26415/mmu:11601/mmu:19259/mmu:18595/mmu:240168/mmu:15234/mmu:17260/mmu:18596/mmu:193740/mmu:17869/mmu:75590/mmu:15511	12	3	ENSMUSG00000004864/ENSMUSG00000030854/ENSMUSG00000022346	9	ENSMUSG00000031465/ENSMUSG00000029231/ENSMUSG00000071042/ENSMUSG00000028864/ENSMUSG00000005583/ENSMUSG00000024620/ENSMUSG00000091971/ENSMUSG00000031383/ENSMUSG00000090877
mmu05330	Allograft rejection	3/199	44/6270	0.162715	0.653444	ENSMUSG00000041538/ENSMUSG00000073409/ENSMUSG00000036594	H2-Ob/H2-Q6/H2-Aa	mmu:15002/mmu:110557/mmu:14960	3	0		3	ENSMUSG00000041538/ENSMUSG00000073409/ENSMUSG00000036594
mmu04360	Axon guidance	8/199	169/6270	0.168129	0.664634	ENSMUSG00000021904/ENSMUSG00000052516/ENSMUSG00000030170/ENSMUSG00000028698/ENSMUSG00000025207/ENSMUSG00000061353/ENSMUSG00000027200/ENSMUSG00000025810	Sema3g/Robo2/Wnt5b/Pik3r3/Sema4g/Cxcl12/Sema6d/Nrp1	mmu:218877/mmu:268902/mmu:22419/mmu:18710/mmu:26456/mmu:20315/mmu:214968/mmu:18186	8	1	ENSMUSG00000030170	7	ENSMUSG00000021904/ENSMUSG00000052516/ENSMUSG00000028698/ENSMUSG00000025207/ENSMUSG00000061353/ENSMUSG00000027200/ENSMUSG00000025810
mmu04976	Bile secretion	4/199	69/6270	0.175154	0.665467	ENSMUSG00000030237/ENSMUSG00000063796/ENSMUSG00000032849/ENSMUSG00000023073	Slco1a4/Slc22a8/Abcc4/Slc10a2	mmu:28250/mmu:19879/mmu:239273/mmu:20494	4	2	ENSMUSG00000030237/ENSMUSG00000023073	2	ENSMUSG00000063796/ENSMUSG00000032849
mmu05214	Glioma	4/199	69/6270	0.175154	0.665467	ENSMUSG00000028698/ENSMUSG00000023067/ENSMUSG00000029231/ENSMUSG00000024620	Pik3r3/Cdkn1a/Pdgfra/Pdgfrb	mmu:18710/mmu:12575/mmu:18595/mmu:18596	4	1	ENSMUSG00000023067	3	ENSMUSG00000028698/ENSMUSG00000029231/ENSMUSG00000024620
mmu05320	Autoimmune thyroid disease	3/199	46/6270	0.178445	0.665467	ENSMUSG00000041538/ENSMUSG00000073409/ENSMUSG00000036594	H2-Ob/H2-Q6/H2-Aa	mmu:15002/mmu:110557/mmu:14960	3	0		3	ENSMUSG00000041538/ENSMUSG00000073409/ENSMUSG00000036594
mmu05203	Viral carcinogenesis	9/199	199/6270	0.180748	0.665467	ENSMUSG00000024164/ENSMUSG00000027230/ENSMUSG00000028698/ENSMUSG00000023067/ENSMUSG00000060639/ENSMUSG00000047246/ENSMUSG00000073409/ENSMUSG00000006398/ENSMUSG00000019942	C3/Creb3l1/Pik3r3/Cdkn1a/Hist1h4i/Hist1h2be/H2-Q6/Cdc20/Cdk1	mmu:12266/mmu:26427/mmu:18710/mmu:12575/mmu:319158/mmu:319179/mmu:110557/mmu:107995/mmu:12534	9	5	ENSMUSG00000024164/ENSMUSG00000027230/ENSMUSG00000023067/ENSMUSG00000006398/ENSMUSG00000019942	4	ENSMUSG00000028698/ENSMUSG00000060639/ENSMUSG00000047246/ENSMUSG00000073409
mmu04115	p53 signaling pathway	4/199	70/6270	0.181491	0.665467	ENSMUSG00000023067/ENSMUSG00000020427/ENSMUSG00000032218/ENSMUSG00000019942	Cdkn1a/Igfbp3/Ccnb2/Cdk1	mmu:12575/mmu:16009/mmu:12442/mmu:12534	4	3	ENSMUSG00000023067/ENSMUSG00000032218/ENSMUSG00000019942	1	ENSMUSG00000020427
mmu05204	Chemical carcinogenesis	4/199	71/6270	0.187903	0.67243	ENSMUSG00000029260/ENSMUSG00000057425/ENSMUSG00000051483/ENSMUSG00000030483	Ugt2b34/Ugt2b37/Cbr1/Cyp2b10	mmu:100727/mmu:112417/mmu:12408/mmu:13088	4	3	ENSMUSG00000057425/ENSMUSG00000051483/ENSMUSG00000030483	1	ENSMUSG00000029260
mmu05215	Prostate cancer	5/199	96/6270	0.188706	0.67243	ENSMUSG00000027230/ENSMUSG00000028698/ENSMUSG00000023067/ENSMUSG00000029231/ENSMUSG00000024620	Creb3l1/Pik3r3/Cdkn1a/Pdgfra/Pdgfrb	mmu:26427/mmu:18710/mmu:12575/mmu:18595/mmu:18596	5	2	ENSMUSG00000027230/ENSMUSG00000023067	3	ENSMUSG00000028698/ENSMUSG00000029231/ENSMUSG00000024620
mmu04659	Th17 cell differentiation	5/199	97/6270	0.194225	0.673135	ENSMUSG00000004864/ENSMUSG00000041538/ENSMUSG00000002033/ENSMUSG00000026778/ENSMUSG00000036594	Mapk13/H2-Ob/Cd3g/Prkcq/H2-Aa	mmu:26415/mmu:15002/mmu:12502/mmu:18761/mmu:14960	5	1	ENSMUSG00000004864	4	ENSMUSG00000041538/ENSMUSG00000002033/ENSMUSG00000026778/ENSMUSG00000036594
mmu05142	Chagas disease (American trypanosomiasis)	5/199	97/6270	0.194225	0.673135	ENSMUSG00000004864/ENSMUSG00000024164/ENSMUSG00000028698/ENSMUSG00000035385/ENSMUSG00000002033	Mapk13/C3/Pik3r3/Ccl2/Cd3g	mmu:26415/mmu:12266/mmu:18710/mmu:20296/mmu:12502	5	3	ENSMUSG00000004864/ENSMUSG00000024164/ENSMUSG00000035385	2	ENSMUSG00000028698/ENSMUSG00000002033
mmu04068	FoxO signaling pathway	6/199	125/6270	0.205479	0.695157	ENSMUSG00000004864/ENSMUSG00000028698/ENSMUSG00000023067/ENSMUSG00000032218/ENSMUSG00000039304/ENSMUSG00000027381	Mapk13/Pik3r3/Cdkn1a/Ccnb2/Tnfsf10/Bcl2l11	mmu:26415/mmu:18710/mmu:12575/mmu:12442/mmu:22035/mmu:12125	6	4	ENSMUSG00000004864/ENSMUSG00000023067/ENSMUSG00000032218/ENSMUSG00000027381	2	ENSMUSG00000028698/ENSMUSG00000039304
mmu05168	Herpes simplex infection	8/199	179/6270	0.208065	0.695157	ENSMUSG00000024164/ENSMUSG00000035385/ENSMUSG00000041538/ENSMUSG00000026896/ENSMUSG00000073409/ENSMUSG00000032012/ENSMUSG00000019942/ENSMUSG00000036594	C3/Ccl2/H2-Ob/Ifih1/H2-Q6/Nectin1/Cdk1/H2-Aa	mmu:12266/mmu:20296/mmu:15002/mmu:71586/mmu:110557/mmu:58235/mmu:12534/mmu:14960	8	4	ENSMUSG00000024164/ENSMUSG00000035385/ENSMUSG00000032012/ENSMUSG00000019942	4	ENSMUSG00000041538/ENSMUSG00000026896/ENSMUSG00000073409/ENSMUSG00000036594
mmu04940	Type I diabetes mellitus	3/199	50/6270	0.211044	0.695157	ENSMUSG00000041538/ENSMUSG00000073409/ENSMUSG00000036594	H2-Ob/H2-Q6/H2-Aa	mmu:15002/mmu:110557/mmu:14960	3	0		3	ENSMUSG00000041538/ENSMUSG00000073409/ENSMUSG00000036594
mmu04145	Phagosome	7/199	154/6270	0.216931	0.695157	ENSMUSG00000024164/ENSMUSG00000036103/ENSMUSG00000041538/ENSMUSG00000036655/ENSMUSG00000073409/ENSMUSG00000054580/ENSMUSG00000036594	C3/Colec12/H2-Ob/Colec11/H2-Q6/Pla2r1/H2-Aa	mmu:12266/mmu:140792/mmu:15002/mmu:71693/mmu:110557/mmu:18779/mmu:14960	7	1	ENSMUSG00000024164	6	ENSMUSG00000036103/ENSMUSG00000041538/ENSMUSG00000036655/ENSMUSG00000073409/ENSMUSG00000054580/ENSMUSG00000036594
mmu04622	RIG-I-like receptor signaling pathway	3/199	51/6270	0.219393	0.695157	ENSMUSG00000004864/ENSMUSG00000026896/ENSMUSG00000035692	Mapk13/Ifih1/Isg15	mmu:26415/mmu:71586/mmu:100038882	3	1	ENSMUSG00000004864	2	ENSMUSG00000026896/ENSMUSG00000035692
mmu00030	Pentose phosphate pathway	2/199	28/6270	0.22256	0.695157	ENSMUSG00000021456/ENSMUSG00000021196	Fbp2/Pfkp	mmu:14120/mmu:56421	2	2	ENSMUSG00000021456/ENSMUSG00000021196	0
mmu00040	Pentose and glucuronate interconversions	2/199	28/6270	0.22256	0.695157	ENSMUSG00000029260/ENSMUSG00000057425	Ugt2b34/Ugt2b37	mmu:100727/mmu:112417	2	1	ENSMUSG00000057425	1	ENSMUSG00000029260
mmu05033	Nicotine addiction	2/199	28/6270	0.22256	0.695157	ENSMUSG00000033676/ENSMUSG00000025892	Gabrb3/Gria4	mmu:14402/mmu:14802	2	0		2	ENSMUSG00000033676/ENSMUSG00000025892
mmu00280	Valine, leucine and isoleucine degradation	3/199	52/6270	0.227808	0.702871	ENSMUSG00000036880/ENSMUSG00000089678/ENSMUSG00000030268	Acaa2/Agxt2/Bcat1	mmu:52538/mmu:268782/mmu:12035	3	0		3	ENSMUSG00000036880/ENSMUSG00000089678/ENSMUSG00000030268
mmu04726	Serotonergic synapse	5/199	104/6270	0.23433	0.714284	ENSMUSG00000033676/ENSMUSG00000036330/ENSMUSG00000096852/ENSMUSG00000068086/ENSMUSG00000032034	Gabrb3/Slc18a1/Cyp2d12/Cyp2d9/Kcnj5	mmu:14402/mmu:110877/mmu:380997/mmu:13105/mmu:16521	5	1	ENSMUSG00000068086	4	ENSMUSG00000033676/ENSMUSG00000036330/ENSMUSG00000096852/ENSMUSG00000032034
mmu05134	Legionellosis	3/199	54/6270	0.244815	0.722586	ENSMUSG00000024164/ENSMUSG00000091971/ENSMUSG00000090877	C3/Hspa1a/Hspa1b	mmu:12266/mmu:193740/mmu:15511	3	1	ENSMUSG00000024164	2	ENSMUSG00000091971/ENSMUSG00000090877
mmu05165	Human papillomavirus infection	13/199	329/6270	0.244965	0.722586	ENSMUSG00000019899/ENSMUSG00000026768/ENSMUSG00000030170/ENSMUSG00000026840/ENSMUSG00000027230/ENSMUSG00000028698/ENSMUSG00000023067/ENSMUSG00000091345/ENSMUSG00000024620/ENSMUSG00000073409/ENSMUSG00000031273/ENSMUSG00000035692/ENSMUSG00000048126	Lama2/Itga8/Wnt5b/Lamc3/Creb3l1/Pik3r3/Cdkn1a/Col6a5/Pdgfrb/H2-Q6/Col4a6/Isg15/Col6a3	mmu:16773/mmu:241226/mmu:22419/mmu:23928/mmu:26427/mmu:18710/mmu:12575/mmu:665033/mmu:18596/mmu:110557/mmu:94216/mmu:100038882/mmu:12835	13	3	ENSMUSG00000030170/ENSMUSG00000027230/ENSMUSG00000023067	10	ENSMUSG00000019899/ENSMUSG00000026768/ENSMUSG00000026840/ENSMUSG00000028698/ENSMUSG00000091345/ENSMUSG00000024620/ENSMUSG00000073409/ENSMUSG00000031273/ENSMUSG00000035692/ENSMUSG00000048126
mmu05163	Human cytomegalovirus infection	9/199	216/6270	0.247201	0.722586	ENSMUSG00000004864/ENSMUSG00000027230/ENSMUSG00000028698/ENSMUSG00000023067/ENSMUSG00000035385/ENSMUSG00000029231/ENSMUSG00000073409/ENSMUSG00000022346/ENSMUSG00000061353	Mapk13/Creb3l1/Pik3r3/Cdkn1a/Ccl2/Pdgfra/H2-Q6/Myc/Cxcl12	mmu:26415/mmu:26427/mmu:18710/mmu:12575/mmu:20296/mmu:18595/mmu:110557/mmu:17869/mmu:20315	9	5	ENSMUSG00000004864/ENSMUSG00000027230/ENSMUSG00000023067/ENSMUSG00000035385/ENSMUSG00000022346	4	ENSMUSG00000028698/ENSMUSG00000029231/ENSMUSG00000073409/ENSMUSG00000061353
mmu04350	TGF-beta signaling pathway	4/199	80/6270	0.248478	0.722586	ENSMUSG00000048616/ENSMUSG00000022346/ENSMUSG00000021765/ENSMUSG00000039004	Nog/Myc/Fst/Bmp6	mmu:18121/mmu:17869/mmu:14313/mmu:12161	4	3	ENSMUSG00000048616/ENSMUSG00000022346/ENSMUSG00000039004	1	ENSMUSG00000021765
mmu04668	TNF signaling pathway	5/199	107/6270	0.252199	0.723793	ENSMUSG00000004864/ENSMUSG00000027230/ENSMUSG00000028698/ENSMUSG00000035385/ENSMUSG00000078920	Mapk13/Creb3l1/Pik3r3/Ccl2/Ifi47	mmu:26415/mmu:26427/mmu:18710/mmu:20296/mmu:15953	5	3	ENSMUSG00000004864/ENSMUSG00000027230/ENSMUSG00000035385	2	ENSMUSG00000028698/ENSMUSG00000078920
mmu04614	Renin-angiotensin system	2/199	31/6270	0.258142	0.723793	ENSMUSG00000031980/ENSMUSG00000070645	Agt/Ren1	mmu:11606/mmu:19701	2	1	ENSMUSG00000031980	1	ENSMUSG00000070645
mmu05020	Prion diseases	2/199	31/6270	0.258142	0.723793	ENSMUSG00000091971/ENSMUSG00000022181	Hspa1a/C6	mmu:193740/mmu:12274	2	0		2	ENSMUSG00000091971/ENSMUSG00000022181
mmu04015	Rap1 signaling pathway	8/199	191/6270	0.260337	0.723793	ENSMUSG00000004864/ENSMUSG00000031465/ENSMUSG00000028698/ENSMUSG00000029231/ENSMUSG00000071042/ENSMUSG00000028864/ENSMUSG00000024620/ENSMUSG00000044288	Mapk13/Angpt2/Pik3r3/Pdgfra/Rasgrp3/Hgf/Pdgfrb/Cnr1	mmu:26415/mmu:11601/mmu:18710/mmu:18595/mmu:240168/mmu:15234/mmu:18596/mmu:12801	8	2	ENSMUSG00000004864/ENSMUSG00000044288	6	ENSMUSG00000031465/ENSMUSG00000028698/ENSMUSG00000029231/ENSMUSG00000071042/ENSMUSG00000028864/ENSMUSG00000024620
mmu05340	Primary immunodeficiency	2/199	32/6270	0.270037	0.742601	ENSMUSG00000029591/ENSMUSG00000030724	Ung/Cd19	mmu:22256/mmu:12478	2	1	ENSMUSG00000029591	1	ENSMUSG00000030724
mmu00430	Taurine and hypotaurine metabolism	1/199	10/6270	0.275856	0.743737	ENSMUSG00000040471	Ggt6	mmu:71522	1	1	ENSMUSG00000040471	0
mmu00980	Metabolism of xenobiotics by cytochrome P450	3/199	58/6270	0.27937	0.743737	ENSMUSG00000029260/ENSMUSG00000057425/ENSMUSG00000051483	Ugt2b34/Ugt2b37/Cbr1	mmu:100727/mmu:112417/mmu:12408	3	2	ENSMUSG00000057425/ENSMUSG00000051483	1	ENSMUSG00000029260
mmu05213	Endometrial cancer	3/199	58/6270	0.27937	0.743737	ENSMUSG00000028698/ENSMUSG00000023067/ENSMUSG00000022346	Pik3r3/Cdkn1a/Myc	mmu:18710/mmu:12575/mmu:17869	3	2	ENSMUSG00000023067/ENSMUSG00000022346	1	ENSMUSG00000028698
mmu05210	Colorectal cancer	4/199	85/6270	0.283797	0.743737	ENSMUSG00000028698/ENSMUSG00000023067/ENSMUSG00000022346/ENSMUSG00000027381	Pik3r3/Cdkn1a/Myc/Bcl2l11	mmu:18710/mmu:12575/mmu:17869/mmu:12125	4	3	ENSMUSG00000023067/ENSMUSG00000022346/ENSMUSG00000027381	1	ENSMUSG00000028698
mmu05031	Amphetamine addiction	3/199	59/6270	0.288088	0.743737	ENSMUSG00000027230/ENSMUSG00000025892/ENSMUSG00000036330	Creb3l1/Gria4/Slc18a1	mmu:26427/mmu:14802/mmu:110877	3	1	ENSMUSG00000027230	2	ENSMUSG00000025892/ENSMUSG00000036330
mmu05217	Basal cell carcinoma	3/199	59/6270	0.288088	0.743737	ENSMUSG00000030170/ENSMUSG00000023067/ENSMUSG00000064325	Wnt5b/Cdkn1a/Hhip	mmu:22419/mmu:12575/mmu:15245	3	2	ENSMUSG00000030170/ENSMUSG00000023067	1	ENSMUSG00000064325
mmu00051	Fructose and mannose metabolism	2/199	34/6270	0.293803	0.750606	ENSMUSG00000021456/ENSMUSG00000021196	Fbp2/Pfkp	mmu:14120/mmu:56421	2	2	ENSMUSG00000021456/ENSMUSG00000021196	0
mmu04024	cAMP signaling pathway	7/199	171/6270	0.299769	0.750606	ENSMUSG00000032849/ENSMUSG00000027230/ENSMUSG00000028698/ENSMUSG00000025892/ENSMUSG00000000567/ENSMUSG00000029819/ENSMUSG00000064325	Abcc4/Creb3l1/Pik3r3/Gria4/Sox9/Npy/Hhip	mmu:239273/mmu:26427/mmu:18710/mmu:14802/mmu:20682/mmu:109648/mmu:15245	7	2	ENSMUSG00000027230/ENSMUSG00000000567	5	ENSMUSG00000032849/ENSMUSG00000028698/ENSMUSG00000025892/ENSMUSG00000029819/ENSMUSG00000064325
mmu05160	Hepatitis C	5/199	115/6270	0.301323	0.750606	ENSMUSG00000004864/ENSMUSG00000028698/ENSMUSG00000023067/ENSMUSG00000037625/ENSMUSG00000022512	Mapk13/Pik3r3/Cdkn1a/Cldn11/Cldn1	mmu:26415/mmu:18710/mmu:12575/mmu:18417/mmu:12737	5	3	ENSMUSG00000004864/ENSMUSG00000023067/ENSMUSG00000022512	2	ENSMUSG00000028698/ENSMUSG00000037625
mmu00480	Glutathione metabolism	3/199	61/6270	0.305582	0.750606	ENSMUSG00000004341/ENSMUSG00000071708/ENSMUSG00000040471	Gpx6/Sms/Ggt6	mmu:75512/mmu:20603/mmu:71522	3	2	ENSMUSG00000004341/ENSMUSG00000040471	1	ENSMUSG00000071708
mmu04213	Longevity regulating pathway - multiple species	3/199	61/6270	0.305582	0.750606	ENSMUSG00000028698/ENSMUSG00000091971/ENSMUSG00000090877	Pik3r3/Hspa1a/Hspa1b	mmu:18710/mmu:193740/mmu:15511	3	0		3	ENSMUSG00000028698/ENSMUSG00000091971/ENSMUSG00000090877
mmu05167	Kaposi sarcoma-associated herpesvirus infection	7/199	173/6270	0.309973	0.75407	ENSMUSG00000004864/ENSMUSG00000024164/ENSMUSG00000031465/ENSMUSG00000028698/ENSMUSG00000023067/ENSMUSG00000073409/ENSMUSG00000022346	Mapk13/C3/Angpt2/Pik3r3/Cdkn1a/H2-Q6/Myc	mmu:26415/mmu:12266/mmu:11601/mmu:18710/mmu:12575/mmu:110557/mmu:17869	7	4	ENSMUSG00000004864/ENSMUSG00000024164/ENSMUSG00000023067/ENSMUSG00000022346	3	ENSMUSG00000031465/ENSMUSG00000028698/ENSMUSG00000073409
mmu04080	Neuroactive ligand-receptor interaction	7/199	175/6270	0.320245	0.764174	ENSMUSG00000005268/ENSMUSG00000033676/ENSMUSG00000025892/ENSMUSG00000044338/ENSMUSG00000020787/ENSMUSG00000044288/ENSMUSG00000057722	Prlr/Gabrb3/Gria4/Aplnr/P2rx1/Cnr1/Lepr	mmu:19116/mmu:14402/mmu:14802/mmu:23796/mmu:18436/mmu:12801/mmu:16847	7	1	ENSMUSG00000044288	6	ENSMUSG00000005268/ENSMUSG00000033676/ENSMUSG00000025892/ENSMUSG00000044338/ENSMUSG00000020787/ENSMUSG00000057722
mmu01522	Endocrine resistance	4/199	91/6270	0.327068	0.764174	ENSMUSG00000004864/ENSMUSG00000028551/ENSMUSG00000028698/ENSMUSG00000023067	Mapk13/Cdkn2c/Pik3r3/Cdkn1a	mmu:26415/mmu:12580/mmu:18710/mmu:12575	4	2	ENSMUSG00000004864/ENSMUSG00000023067	2	ENSMUSG00000028551/ENSMUSG00000028698
mmu04925	Aldosterone synthesis and secretion	4/199	91/6270	0.327068	0.764174	ENSMUSG00000027230/ENSMUSG00000095143/ENSMUSG00000032034/ENSMUSG00000027871	Creb3l1/Hsd3b4/Kcnj5/Hsd3b1	mmu:26427/mmu:15495/mmu:16521/mmu:15492	4	3	ENSMUSG00000027230/ENSMUSG00000095143/ENSMUSG00000027871	1	ENSMUSG00000032034
mmu04960	Aldosterone-regulated sodium reabsorption	2/199	37/6270	0.329229	0.764174	ENSMUSG00000004988/ENSMUSG00000028698	Fxyd4/Pik3r3	mmu:108017/mmu:18710	2	0		2	ENSMUSG00000004988/ENSMUSG00000028698
mmu05216	Thyroid cancer	2/199	37/6270	0.329229	0.764174	ENSMUSG00000023067/ENSMUSG00000022346	Cdkn1a/Myc	mmu:12575/mmu:17869	2	2	ENSMUSG00000023067/ENSMUSG00000022346	0
mmu04728	Dopaminergic synapse	5/199	120/6270	0.332774	0.765381	ENSMUSG00000004864/ENSMUSG00000027230/ENSMUSG00000025892/ENSMUSG00000036330/ENSMUSG00000032034	Mapk13/Creb3l1/Gria4/Slc18a1/Kcnj5	mmu:26415/mmu:26427/mmu:14802/mmu:110877/mmu:16521	5	2	ENSMUSG00000004864/ENSMUSG00000027230	3	ENSMUSG00000025892/ENSMUSG00000036330/ENSMUSG00000032034
mmu04550	Signaling pathways regulating pluripotency of stem cells	5/199	122/6270	0.34545	0.769001	ENSMUSG00000004864/ENSMUSG00000030170/ENSMUSG00000028698/ENSMUSG00000022346/ENSMUSG00000031383	Mapk13/Wnt5b/Pik3r3/Myc/Dusp9	mmu:26415/mmu:22419/mmu:18710/mmu:17869/mmu:75590	5	3	ENSMUSG00000004864/ENSMUSG00000030170/ENSMUSG00000022346	2	ENSMUSG00000028698/ENSMUSG00000031383
mmu04660	T cell receptor signaling pathway	4/199	94/6270	0.348885	0.769001	ENSMUSG00000004864/ENSMUSG00000028698/ENSMUSG00000002033/ENSMUSG00000026778	Mapk13/Pik3r3/Cd3g/Prkcq	mmu:26415/mmu:18710/mmu:12502/mmu:18761	4	1	ENSMUSG00000004864	3	ENSMUSG00000028698/ENSMUSG00000002033/ENSMUSG00000026778
mmu05231	Choline metabolism in cancer	4/199	94/6270	0.348885	0.769001	ENSMUSG00000028698/ENSMUSG00000029231/ENSMUSG00000024620/ENSMUSG00000029636	Pik3r3/Pdgfra/Pdgfrb/Wasf3	mmu:18710/mmu:18595/mmu:18596/mmu:245880	4	0		4	ENSMUSG00000028698/ENSMUSG00000029231/ENSMUSG00000024620/ENSMUSG00000029636
mmu05412	Arrhythmogenic right ventricular cardiomyopathy (ARVC)	3/199	66/6270	0.34943	0.769001	ENSMUSG00000019899/ENSMUSG00000026768/ENSMUSG00000024304	Lama2/Itga8/Cdh2	mmu:16773/mmu:241226/mmu:12558	3	0		3	ENSMUSG00000019899/ENSMUSG00000026768/ENSMUSG00000024304
mmu04152	AMPK signaling pathway	5/199	123/6270	0.3518	0.769001	ENSMUSG00000021456/ENSMUSG00000027230/ENSMUSG00000021196/ENSMUSG00000028698/ENSMUSG00000057722	Fbp2/Creb3l1/Pfkp/Pik3r3/Lepr	mmu:14120/mmu:26427/mmu:56421/mmu:18710/mmu:16847	5	3	ENSMUSG00000021456/ENSMUSG00000027230/ENSMUSG00000021196	2	ENSMUSG00000028698/ENSMUSG00000057722
mmu05219	Bladder cancer	2/199	39/6270	0.352585	0.769001	ENSMUSG00000023067/ENSMUSG00000022346	Cdkn1a/Myc	mmu:12575/mmu:17869	2	2	ENSMUSG00000023067/ENSMUSG00000022346	0
mmu05211	Renal cell carcinoma	3/199	67/6270	0.358182	0.774531	ENSMUSG00000028698/ENSMUSG00000023067/ENSMUSG00000028864	Pik3r3/Cdkn1a/Hgf	mmu:18710/mmu:12575/mmu:15234	3	1	ENSMUSG00000023067	2	ENSMUSG00000028698/ENSMUSG00000028864
mmu05133	Pertussis	3/199	68/6270	0.366919	0.786063	ENSMUSG00000004864/ENSMUSG00000024164/ENSMUSG00000073418	Mapk13/C3/C4b	mmu:26415/mmu:12266/mmu:12268	3	3	ENSMUSG00000004864/ENSMUSG00000024164/ENSMUSG00000073418	0
mmu05161	Hepatitis B	5/199	126/6270	0.370884	0.786063	ENSMUSG00000027230/ENSMUSG00000028698/ENSMUSG00000023067/ENSMUSG00000026896/ENSMUSG00000022346	Creb3l1/Pik3r3/Cdkn1a/Ifih1/Myc	mmu:26427/mmu:18710/mmu:12575/mmu:71586/mmu:17869	5	3	ENSMUSG00000027230/ENSMUSG00000023067/ENSMUSG00000022346	2	ENSMUSG00000028698/ENSMUSG00000026896
mmu05030	Cocaine addiction	2/199	41/6270	0.375657	0.786063	ENSMUSG00000027230/ENSMUSG00000036330	Creb3l1/Slc18a1	mmu:26427/mmu:110877	2	1	ENSMUSG00000027230	1	ENSMUSG00000036330
mmu00120	Primary bile acid biosynthesis	1/199	15/6270	0.383899	0.786063	ENSMUSG00000021751	Acox2	mmu:93732	1	1	ENSMUSG00000021751	0
mmu04520	Adherens junction	3/199	70/6270	0.384328	0.786063	ENSMUSG00000029636/ENSMUSG00000021823/ENSMUSG00000032012	Wasf3/Vcl/Nectin1	mmu:245880/mmu:22330/mmu:58235	3	1	ENSMUSG00000032012	2	ENSMUSG00000029636/ENSMUSG00000021823
mmu04920	Adipocytokine signaling pathway	3/199	70/6270	0.384328	0.786063	ENSMUSG00000029819/ENSMUSG00000026778/ENSMUSG00000057722	Npy/Prkcq/Lepr	mmu:109648/mmu:18761/mmu:16847	3	0		3	ENSMUSG00000029819/ENSMUSG00000026778/ENSMUSG00000057722
mmu04933	AGE-RAGE signaling pathway in diabetic complications	4/199	99/6270	0.385264	0.786063	ENSMUSG00000004864/ENSMUSG00000028698/ENSMUSG00000035385/ENSMUSG00000031273	Mapk13/Pik3r3/Ccl2/Col4a6	mmu:26415/mmu:18710/mmu:20296/mmu:94216	4	2	ENSMUSG00000004864/ENSMUSG00000035385	2	ENSMUSG00000028698/ENSMUSG00000031273
mmu04723	Retrograde endocannabinoid signaling	5/199	129/6270	0.389977	0.789313	ENSMUSG00000004864/ENSMUSG00000033676/ENSMUSG00000025892/ENSMUSG00000044288/ENSMUSG00000032034	Mapk13/Gabrb3/Gria4/Cnr1/Kcnj5	mmu:26415/mmu:14402/mmu:14802/mmu:12801/mmu:16521	5	2	ENSMUSG00000004864/ENSMUSG00000044288	3	ENSMUSG00000033676/ENSMUSG00000025892/ENSMUSG00000032034
mmu04962	Vasopressin-regulated water reabsorption	2/199	43/6270	0.398387	0.796382	ENSMUSG00000027230/ENSMUSG00000023013	Creb3l1/Aqp2	mmu:26427/mmu:11827	2	1	ENSMUSG00000027230	1	ENSMUSG00000023013
mmu04928	Parathyroid hormone synthesis, secretion and action	4/199	101/6270	0.399765	0.796382	ENSMUSG00000006469/ENSMUSG00000027230/ENSMUSG00000023067/ENSMUSG00000005583	Slc34a3/Creb3l1/Cdkn1a/Mef2c	mmu:142681/mmu:26427/mmu:12575/mmu:17260	4	2	ENSMUSG00000027230/ENSMUSG00000023067	2	ENSMUSG00000006469/ENSMUSG00000005583
mmu04750	Inflammatory mediator regulation of TRP channels	4/199	104/6270	0.421403	0.802997	ENSMUSG00000004864/ENSMUSG00000028698/ENSMUSG00000066072/ENSMUSG00000026778	Mapk13/Pik3r3/Cyp4a10/Prkcq	mmu:26415/mmu:18710/mmu:13117/mmu:18761	4	2	ENSMUSG00000004864/ENSMUSG00000066072	2	ENSMUSG00000028698/ENSMUSG00000026778
mmu05226	Gastric cancer	5/199	134/6270	0.421702	0.802997	ENSMUSG00000030170/ENSMUSG00000028698/ENSMUSG00000023067/ENSMUSG00000028864/ENSMUSG00000022346	Wnt5b/Pik3r3/Cdkn1a/Hgf/Myc	mmu:22419/mmu:18710/mmu:12575/mmu:15234/mmu:17869	5	3	ENSMUSG00000030170/ENSMUSG00000023067/ENSMUSG00000022346	2	ENSMUSG00000028698/ENSMUSG00000028864
mmu00770	Pantothenate and CoA biosynthesis	1/199	17/6270	0.422481	0.802997	ENSMUSG00000030268	Bcat1	mmu:12035	1	0		1	ENSMUSG00000030268
mmu04810	Regulation of actin cytoskeleton	7/199	196/6270	0.430145	0.802997	ENSMUSG00000026768/ENSMUSG00000028698/ENSMUSG00000029231/ENSMUSG00000024620/ENSMUSG00000020469/ENSMUSG00000061353/ENSMUSG00000021823	Itga8/Pik3r3/Pdgfra/Pdgfrb/Myl7/Cxcl12/Vcl	mmu:241226/mmu:18710/mmu:18595/mmu:18596/mmu:17898/mmu:20315/mmu:22330	7	0		7	ENSMUSG00000026768/ENSMUSG00000028698/ENSMUSG00000029231/ENSMUSG00000024620/ENSMUSG00000020469/ENSMUSG00000061353/ENSMUSG00000021823
mmu00071	Fatty acid degradation	2/199	46/6270	0.431743	0.802997	ENSMUSG00000036880/ENSMUSG00000066072	Acaa2/Cyp4a10	mmu:52538/mmu:13117	2	1	ENSMUSG00000066072	1	ENSMUSG00000036880
mmu04930	Type II diabetes mellitus	2/199	46/6270	0.431743	0.802997	ENSMUSG00000020027/ENSMUSG00000028698	Socs2/Pik3r3	mmu:216233/mmu:18710	2	1	ENSMUSG00000020027	1	ENSMUSG00000028698
mmu04979	Cholesterol metabolism	2/199	46/6270	0.431743	0.802997	ENSMUSG00000015243/ENSMUSG00000028553	Abca1/Angptl3	mmu:11303/mmu:30924	2	1	ENSMUSG00000015243	1	ENSMUSG00000028553
mmu04114	Oocyte meiosis	4/199	106/6270	0.43573	0.802997	ENSMUSG00000032218/ENSMUSG00000006398/ENSMUSG00000019942/ENSMUSG00000027379	Ccnb2/Cdc20/Cdk1/Bub1	mmu:12442/mmu:107995/mmu:12534/mmu:12235	4	4	ENSMUSG00000032218/ENSMUSG00000006398/ENSMUSG00000019942/ENSMUSG00000027379	0
mmu03320	PPAR signaling pathway	3/199	76/6270	0.435796	0.802997	ENSMUSG00000027533/ENSMUSG00000066072/ENSMUSG00000021751	Fabp5/Cyp4a10/Acox2	mmu:16592/mmu:13117/mmu:93732	3	3	ENSMUSG00000027533/ENSMUSG00000066072/ENSMUSG00000021751	0
mmu05220	Chronic myeloid leukemia	3/199	76/6270	0.435796	0.802997	ENSMUSG00000028698/ENSMUSG00000023067/ENSMUSG00000022346	Pik3r3/Cdkn1a/Myc	mmu:18710/mmu:12575/mmu:17869	3	2	ENSMUSG00000023067/ENSMUSG00000022346	1	ENSMUSG00000028698
mmu00220	Arginine biosynthesis	1/199	18/6270	0.44086	0.802997	ENSMUSG00000031700	Gpt2	mmu:108682	1	1	ENSMUSG00000031700	0
mmu05034	Alcoholism	5/199	138/6270	0.446884	0.802997	ENSMUSG00000027230/ENSMUSG00000060639/ENSMUSG00000047246/ENSMUSG00000036330/ENSMUSG00000029819	Creb3l1/Hist1h4i/Hist1h2be/Slc18a1/Npy	mmu:26427/mmu:319158/mmu:319179/mmu:110877/mmu:109648	5	1	ENSMUSG00000027230	4	ENSMUSG00000060639/ENSMUSG00000047246/ENSMUSG00000036330/ENSMUSG00000029819
mmu04540	Gap junction	3/199	78/6270	0.452613	0.802997	ENSMUSG00000029231/ENSMUSG00000024620/ENSMUSG00000019942	Pdgfra/Pdgfrb/Cdk1	mmu:18595/mmu:18596/mmu:12534	3	1	ENSMUSG00000019942	2	ENSMUSG00000029231/ENSMUSG00000024620
mmu04657	IL-17 signaling pathway	3/199	78/6270	0.452613	0.802997	ENSMUSG00000004864/ENSMUSG00000035385/ENSMUSG00000056071	Mapk13/Ccl2/S100a9	mmu:26415/mmu:20296/mmu:20202	3	3	ENSMUSG00000004864/ENSMUSG00000035385/ENSMUSG00000056071	0
mmu05206	MicroRNAs in cancer	5/199	139/6270	0.45314	0.802997	ENSMUSG00000023067/ENSMUSG00000029231/ENSMUSG00000024620/ENSMUSG00000022346/ENSMUSG00000027381	Cdkn1a/Pdgfra/Pdgfrb/Myc/Bcl2l11	mmu:12575/mmu:18595/mmu:18596/mmu:17869/mmu:12125	5	3	ENSMUSG00000023067/ENSMUSG00000022346/ENSMUSG00000027381	2	ENSMUSG00000029231/ENSMUSG00000024620
mmu00592	alpha-Linolenic acid metabolism	1/199	19/6270	0.458657	0.802997	ENSMUSG00000041202	Pla2g2d	mmu:18782	1	0		1	ENSMUSG00000041202
mmu04062	Chemokine signaling pathway	6/199	171/6270	0.460716	0.802997	ENSMUSG00000028698/ENSMUSG00000035385/ENSMUSG00000074715/ENSMUSG00000061353/ENSMUSG00000009185/ENSMUSG00000023078	Pik3r3/Ccl2/Ccl28/Cxcl12/Ccl8/Cxcl13	mmu:18710/mmu:20296/mmu:56838/mmu:20315/mmu:20307/mmu:55985	6	2	ENSMUSG00000035385/ENSMUSG00000074715	4	ENSMUSG00000028698/ENSMUSG00000061353/ENSMUSG00000009185/ENSMUSG00000023078
mmu00330	Arginine and proline metabolism	2/199	49/6270	0.464096	0.802997	ENSMUSG00000071708/ENSMUSG00000029811	Sms/Aoc1	mmu:20603/mmu:76507	2	1	ENSMUSG00000029811	1	ENSMUSG00000071708
mmu01200	Carbon metabolism	4/199	111/6270	0.471085	0.802997	ENSMUSG00000021456/ENSMUSG00000031700/ENSMUSG00000021196/ENSMUSG00000024640	Fbp2/Gpt2/Pfkp/Psat1	mmu:14120/mmu:108682/mmu:56421/mmu:107272	4	3	ENSMUSG00000021456/ENSMUSG00000031700/ENSMUSG00000021196	1	ENSMUSG00000024640
mmu00532	Glycosaminoglycan biosynthesis - chondroitin sulfate / dermatan sulfate	1/199	20/6270	0.475891	0.802997	ENSMUSG00000039497	Dse	mmu:212898	1	0		1	ENSMUSG00000039497
mmu04744	Phototransduction	1/199	20/6270	0.475891	0.802997	ENSMUSG00000024575	Pde6a	mmu:225600	1	0		1	ENSMUSG00000024575
mmu04932	Non-alcoholic fatty liver disease (NAFLD)	5/199	143/6270	0.477968	0.802997	ENSMUSG00000028698/ENSMUSG00000030785/ENSMUSG00000025488/ENSMUSG00000027381/ENSMUSG00000057722	Pik3r3/Cox6a2/Cox8b/Bcl2l11/Lepr	mmu:18710/mmu:12862/mmu:12869/mmu:12125/mmu:16847	5	1	ENSMUSG00000027381	4	ENSMUSG00000028698/ENSMUSG00000030785/ENSMUSG00000025488/ENSMUSG00000057722
mmu04919	Thyroid hormone signaling pathway	4/199	113/6270	0.485005	0.802997	ENSMUSG00000034785/ENSMUSG00000021196/ENSMUSG00000028698/ENSMUSG00000022346	Dio1/Pfkp/Pik3r3/Myc	mmu:13370/mmu:56421/mmu:18710/mmu:17869	4	2	ENSMUSG00000021196/ENSMUSG00000022346	2	ENSMUSG00000034785/ENSMUSG00000028698
mmu01212	Fatty acid metabolism	2/199	51/6270	0.485058	0.802997	ENSMUSG00000036880/ENSMUSG00000021364	Acaa2/Elovl2	mmu:52538/mmu:54326	2	0		2	ENSMUSG00000036880/ENSMUSG00000021364
mmu05321	Inflammatory bowel disease (IBD)	2/199	51/6270	0.485058	0.802997	ENSMUSG00000041538/ENSMUSG00000036594	H2-Ob/H2-Aa	mmu:15002/mmu:14960	2	0		2	ENSMUSG00000041538/ENSMUSG00000036594
mmu04012	ErbB signaling pathway	3/199	82/6270	0.485607	0.802997	ENSMUSG00000028698/ENSMUSG00000023067/ENSMUSG00000022346	Pik3r3/Cdkn1a/Myc	mmu:18710/mmu:12575/mmu:17869	3	2	ENSMUSG00000023067/ENSMUSG00000022346	1	ENSMUSG00000028698
mmu04014	Ras signaling pathway	7/199	208/6270	0.492449	0.809023	ENSMUSG00000031465/ENSMUSG00000028698/ENSMUSG00000029231/ENSMUSG00000071042/ENSMUSG00000028864/ENSMUSG00000024620/ENSMUSG00000041202	Angpt2/Pik3r3/Pdgfra/Rasgrp3/Hgf/Pdgfrb/Pla2g2d	mmu:11601/mmu:18710/mmu:18595/mmu:240168/mmu:15234/mmu:18596/mmu:18782	7	0		7	ENSMUSG00000031465/ENSMUSG00000028698/ENSMUSG00000029231/ENSMUSG00000071042/ENSMUSG00000028864/ENSMUSG00000024620/ENSMUSG00000041202
mmu04923	Regulation of lipolysis in adipocytes	2/199	53/6270	0.505508	0.825068	ENSMUSG00000028698/ENSMUSG00000029819	Pik3r3/Npy	mmu:18710/mmu:109648	2	0		2	ENSMUSG00000028698/ENSMUSG00000029819
mmu00790	Folate biosynthesis	1/199	22/6270	0.508738	0.825068	ENSMUSG00000051483	Cbr1	mmu:12408	1	1	ENSMUSG00000051483	0
mmu00561	Glycerolipid metabolism	2/199	54/6270	0.515534	0.825508	ENSMUSG00000052396/ENSMUSG00000023827	Mogat2/Agpat4	mmu:233549/mmu:68262	2	0		2	ENSMUSG00000052396/ENSMUSG00000023827
mmu04370	VEGF signaling pathway	2/199	54/6270	0.515534	0.825508	ENSMUSG00000004864/ENSMUSG00000028698	Mapk13/Pik3r3	mmu:26415/mmu:18710	2	1	ENSMUSG00000004864	1	ENSMUSG00000028698
mmu00564	Glycerophospholipid metabolism	3/199	87/6270	0.525467	0.83612	ENSMUSG00000019232/ENSMUSG00000041202/ENSMUSG00000023827	Etnppl/Pla2g2d/Agpat4	mmu:71760/mmu:18782/mmu:68262	3	1	ENSMUSG00000019232	2	ENSMUSG00000041202/ENSMUSG00000023827
mmu00982	Drug metabolism - cytochrome P450	2/199	56/6270	0.535182	0.846257	ENSMUSG00000029260/ENSMUSG00000057425	Ugt2b34/Ugt2b37	mmu:100727/mmu:112417	2	1	ENSMUSG00000057425	1	ENSMUSG00000029260
mmu00340	Histidine metabolism	1/199	24/6270	0.539535	0.847841	ENSMUSG00000029811	Aoc1	mmu:76507	1	1	ENSMUSG00000029811	0
mmu04926	Relaxin signaling pathway	4/199	122/6270	0.545677	0.8522	ENSMUSG00000004864/ENSMUSG00000027230/ENSMUSG00000028698/ENSMUSG00000031273	Mapk13/Creb3l1/Pik3r3/Col4a6	mmu:26415/mmu:26427/mmu:18710/mmu:94216	4	2	ENSMUSG00000004864/ENSMUSG00000027230	2	ENSMUSG00000028698/ENSMUSG00000031273
mmu05152	Tuberculosis	5/199	155/6270	0.549924	0.852701	ENSMUSG00000004864/ENSMUSG00000024164/ENSMUSG00000041538/ENSMUSG00000054580/ENSMUSG00000036594	Mapk13/C3/H2-Ob/Pla2r1/H2-Aa	mmu:26415/mmu:12266/mmu:15002/mmu:18779/mmu:14960	5	2	ENSMUSG00000004864/ENSMUSG00000024164	3	ENSMUSG00000041538/ENSMUSG00000054580/ENSMUSG00000036594
mmu00310	Lysine degradation	2/199	58/6270	0.55428	0.852701	ENSMUSG00000079834/ENSMUSG00000071350	Tmlhe/Setdb2	mmu:192289/mmu:239122	2	1	ENSMUSG00000071350	1	ENSMUSG00000079834
mmu04064	NF-kappa B signaling pathway	3/199	91/6270	0.556109	0.852701	ENSMUSG00000061353/ENSMUSG00000026778/ENSMUSG00000024399	Cxcl12/Prkcq/Ltb	mmu:20315/mmu:18761/mmu:16994	3	0		3	ENSMUSG00000061353/ENSMUSG00000026778/ENSMUSG00000024399
mmu04664	Fc epsilon RI signaling pathway	2/199	59/6270	0.56362	0.859012	ENSMUSG00000004864/ENSMUSG00000028698	Mapk13/Pik3r3	mmu:26415/mmu:18710	2	1	ENSMUSG00000004864	1	ENSMUSG00000028698
mmu00010	Glycolysis / Gluconeogenesis	2/199	60/6270	0.57282	0.865483	ENSMUSG00000021456/ENSMUSG00000021196	Fbp2/Pfkp	mmu:14120/mmu:56421	2	2	ENSMUSG00000021456/ENSMUSG00000021196	0
mmu05200	Pathways in cancer	15/199	485/6270	0.581848	0.865483	ENSMUSG00000019899/ENSMUSG00000030170/ENSMUSG00000026840/ENSMUSG00000028698/ENSMUSG00000023067/ENSMUSG00000029231/ENSMUSG00000071042/ENSMUSG00000028864/ENSMUSG00000024620/ENSMUSG00000022346/ENSMUSG00000061353/ENSMUSG00000006235/ENSMUSG00000031273/ENSMUSG00000064325/ENSMUSG00000027381	Lama2/Wnt5b/Lamc3/Pik3r3/Cdkn1a/Pdgfra/Rasgrp3/Hgf/Pdgfrb/Myc/Cxcl12/Epor/Col4a6/Hhip/Bcl2l11	mmu:16773/mmu:22419/mmu:23928/mmu:18710/mmu:12575/mmu:18595/mmu:240168/mmu:15234/mmu:18596/mmu:17869/mmu:20315/mmu:13857/mmu:94216/mmu:15245/mmu:12125	15	4	ENSMUSG00000030170/ENSMUSG00000023067/ENSMUSG00000022346/ENSMUSG00000027381	11	ENSMUSG00000019899/ENSMUSG00000026840/ENSMUSG00000028698/ENSMUSG00000029231/ENSMUSG00000071042/ENSMUSG00000028864/ENSMUSG00000024620/ENSMUSG00000061353/ENSMUSG00000006235/ENSMUSG00000031273/ENSMUSG00000064325
mmu04924	Renin secretion	2/199	61/6270	0.581879	0.865483	ENSMUSG00000031980/ENSMUSG00000070645	Agt/Ren1	mmu:11606/mmu:19701	2	1	ENSMUSG00000031980	1	ENSMUSG00000070645
mmu03060	Protein export	1/199	27/6270	0.582166	0.865483	ENSMUSG00000048040	Arxes2	mmu:76976	1	1	ENSMUSG00000048040	0
mmu05205	Proteoglycans in cancer	6/199	194/6270	0.584971	0.865483	ENSMUSG00000004864/ENSMUSG00000030170/ENSMUSG00000028698/ENSMUSG00000023067/ENSMUSG00000028864/ENSMUSG00000022346	Mapk13/Wnt5b/Pik3r3/Cdkn1a/Hgf/Myc	mmu:26415/mmu:22419/mmu:18710/mmu:12575/mmu:15234/mmu:17869	6	4	ENSMUSG00000004864/ENSMUSG00000030170/ENSMUSG00000023067/ENSMUSG00000022346	2	ENSMUSG00000028698/ENSMUSG00000028864
mmu04072	Phospholipase D signaling pathway	4/199	130/6270	0.59639	0.865615	ENSMUSG00000028698/ENSMUSG00000029231/ENSMUSG00000024620/ENSMUSG00000023827	Pik3r3/Pdgfra/Pdgfrb/Agpat4	mmu:18710/mmu:18595/mmu:18596/mmu:68262	4	0		4	ENSMUSG00000028698/ENSMUSG00000029231/ENSMUSG00000024620/ENSMUSG00000023827
mmu05224	Breast cancer	4/199	131/6270	0.602491	0.865615	ENSMUSG00000030170/ENSMUSG00000028698/ENSMUSG00000023067/ENSMUSG00000022346	Wnt5b/Pik3r3/Cdkn1a/Myc	mmu:22419/mmu:18710/mmu:12575/mmu:17869	4	3	ENSMUSG00000030170/ENSMUSG00000023067/ENSMUSG00000022346	1	ENSMUSG00000028698
mmu05221	Acute myeloid leukemia	2/199	64/6270	0.608208	0.865615	ENSMUSG00000028698/ENSMUSG00000022346	Pik3r3/Myc	mmu:18710/mmu:17869	2	1	ENSMUSG00000022346	1	ENSMUSG00000028698
mmu00052	Galactose metabolism	1/199	29/6270	0.608381	0.865615	ENSMUSG00000021196	Pfkp	mmu:56421	1	1	ENSMUSG00000021196	0
mmu05170	Human immunodeficiency virus 1 infection	6/199	199/6270	0.610055	0.865615	ENSMUSG00000004864/ENSMUSG00000028698/ENSMUSG00000002033/ENSMUSG00000073409/ENSMUSG00000032218/ENSMUSG00000019942	Mapk13/Pik3r3/Cd3g/H2-Q6/Ccnb2/Cdk1	mmu:26415/mmu:18710/mmu:12502/mmu:110557/mmu:12442/mmu:12534	6	3	ENSMUSG00000004864/ENSMUSG00000032218/ENSMUSG00000019942	3	ENSMUSG00000028698/ENSMUSG00000002033/ENSMUSG00000073409
mmu05225	Hepatocellular carcinoma	5/199	166/6270	0.611485	0.865615	ENSMUSG00000030170/ENSMUSG00000028698/ENSMUSG00000023067/ENSMUSG00000028864/ENSMUSG00000022346	Wnt5b/Pik3r3/Cdkn1a/Hgf/Myc	mmu:22419/mmu:18710/mmu:12575/mmu:15234/mmu:17869	5	3	ENSMUSG00000030170/ENSMUSG00000023067/ENSMUSG00000022346	2	ENSMUSG00000028698/ENSMUSG00000028864
mmu04066	HIF-1 signaling pathway	3/199	99/6270	0.613726	0.865615	ENSMUSG00000031465/ENSMUSG00000028698/ENSMUSG00000023067	Angpt2/Pik3r3/Cdkn1a	mmu:11601/mmu:18710/mmu:12575	3	1	ENSMUSG00000023067	2	ENSMUSG00000031465/ENSMUSG00000028698
mmu00591	Linoleic acid metabolism	1/199	30/6270	0.620868	0.865615	ENSMUSG00000041202	Pla2g2d	mmu:18782	1	0		1	ENSMUSG00000041202
mmu01523	Antifolate resistance	1/199	30/6270	0.620868	0.865615	ENSMUSG00000032849	Abcc4	mmu:239273	1	0		1	ENSMUSG00000032849
mmu04215	Apoptosis - multiple species	1/199	30/6270	0.620868	0.865615	ENSMUSG00000027381	Bcl2l11	mmu:12125	1	1	ENSMUSG00000027381	0
mmu05223	Non-small cell lung cancer	2/199	66/6270	0.625053	0.865615	ENSMUSG00000028698/ENSMUSG00000023067	Pik3r3/Cdkn1a	mmu:18710/mmu:12575	2	1	ENSMUSG00000023067	1	ENSMUSG00000028698
mmu05012	Parkinson disease	4/199	135/6270	0.626335	0.865615	ENSMUSG00000030785/ENSMUSG00000025488/ENSMUSG00000036330/ENSMUSG00000027078	Cox6a2/Cox8b/Slc18a1/Ube2l6	mmu:12862/mmu:12869/mmu:110877/mmu:56791	4	0		4	ENSMUSG00000030785/ENSMUSG00000025488/ENSMUSG00000036330/ENSMUSG00000027078
mmu05418	Fluid shear stress and atherosclerosis	4/199	136/6270	0.632154	0.865615	ENSMUSG00000004864/ENSMUSG00000028698/ENSMUSG00000035385/ENSMUSG00000005583	Mapk13/Pik3r3/Ccl2/Mef2c	mmu:26415/mmu:18710/mmu:20296/mmu:17260	4	2	ENSMUSG00000004864/ENSMUSG00000035385	2	ENSMUSG00000028698/ENSMUSG00000005583
mmu00410	beta-Alanine metabolism	1/199	31/6270	0.632959	0.865615	ENSMUSG00000071708	Sms	mmu:20603	1	0		1	ENSMUSG00000071708
mmu04260	Cardiac muscle contraction	2/199	69/6270	0.649267	0.87842	ENSMUSG00000030785/ENSMUSG00000025488	Cox6a2/Cox8b	mmu:12862/mmu:12869	2	0		2	ENSMUSG00000030785/ENSMUSG00000025488
mmu04918	Thyroid hormone synthesis	2/199	69/6270	0.649267	0.87842	ENSMUSG00000027230/ENSMUSG00000004341	Creb3l1/Gpx6	mmu:26427/mmu:75512	2	2	ENSMUSG00000027230/ENSMUSG00000004341	0
mmu04931	Insulin resistance	3/199	107/6270	0.66614	0.890441	ENSMUSG00000027230/ENSMUSG00000028698/ENSMUSG00000026778	Creb3l1/Pik3r3/Prkcq	mmu:26427/mmu:18710/mmu:18761	3	1	ENSMUSG00000027230	2	ENSMUSG00000028698/ENSMUSG00000026778
mmu03410	Base excision repair	1/199	34/6270	0.666978	0.890441	ENSMUSG00000029591	Ung	mmu:22256	1	1	ENSMUSG00000029591	0
mmu04727	GABAergic synapse	2/199	72/6270	0.67223	0.890441	ENSMUSG00000033676/ENSMUSG00000017740	Gabrb3/Slc12a5	mmu:14402/mmu:57138	2	0		2	ENSMUSG00000033676/ENSMUSG00000017740
mmu05100	Bacterial invasion of epithelial cells	2/199	72/6270	0.67223	0.890441	ENSMUSG00000028698/ENSMUSG00000021823	Pik3r3/Vcl	mmu:18710/mmu:22330	2	0		2	ENSMUSG00000028698/ENSMUSG00000021823
mmu04973	Carbohydrate digestion and absorption	1/199	35/6270	0.677605	0.892886	ENSMUSG00000028698	Pik3r3	mmu:18710	1	0		1	ENSMUSG00000028698
mmu04911	Insulin secretion	2/199	75/6270	0.693966	0.905018	ENSMUSG00000027230/ENSMUSG00000014351	Creb3l1/Gip	mmu:26427/mmu:14607	2	1	ENSMUSG00000027230	1	ENSMUSG00000014351
mmu05212	Pancreatic cancer	2/199	75/6270	0.693966	0.905018	ENSMUSG00000028698/ENSMUSG00000023067	Pik3r3/Cdkn1a	mmu:18710/mmu:12575	2	1	ENSMUSG00000023067	1	ENSMUSG00000028698
mmu01524	Platinum drug resistance	2/199	76/6270	0.700944	0.906085	ENSMUSG00000028698/ENSMUSG00000023067	Pik3r3/Cdkn1a	mmu:18710/mmu:12575	2	1	ENSMUSG00000023067	1	ENSMUSG00000028698
mmu04270	Vascular smooth muscle contraction	3/199	113/6270	0.701947	0.906085	ENSMUSG00000066072/ENSMUSG00000026778/ENSMUSG00000041202	Cyp4a10/Prkcq/Pla2g2d	mmu:13117/mmu:18761/mmu:18782	3	1	ENSMUSG00000066072	2	ENSMUSG00000026778/ENSMUSG00000041202
mmu05410	Hypertrophic cardiomyopathy (HCM)	2/199	77/6270	0.707789	0.908989	ENSMUSG00000019899/ENSMUSG00000026768	Lama2/Itga8	mmu:16773/mmu:241226	2	0		2	ENSMUSG00000019899/ENSMUSG00000026768
mmu05032	Morphine addiction	2/199	79/6270	0.721091	0.918247	ENSMUSG00000033676/ENSMUSG00000032034	Gabrb3/Kcnj5	mmu:14402/mmu:16521	2	0		2	ENSMUSG00000033676/ENSMUSG00000032034
mmu04611	Platelet activation	3/199	117/6270	0.724159	0.918247	ENSMUSG00000004864/ENSMUSG00000028698/ENSMUSG00000020787	Mapk13/Pik3r3/P2rx1	mmu:26415/mmu:18710/mmu:18436	3	1	ENSMUSG00000004864	2	ENSMUSG00000028698/ENSMUSG00000020787
mmu00565	Ether lipid metabolism	1/199	40/6270	0.725887	0.918247	ENSMUSG00000041202	Pla2g2d	mmu:18782	1	0		1	ENSMUSG00000041202
mmu05414	Dilated cardiomyopathy (DCM)	2/199	81/6270	0.733881	0.92374	ENSMUSG00000019899/ENSMUSG00000026768	Lama2/Itga8	mmu:16773/mmu:241226	2	0		2	ENSMUSG00000019899/ENSMUSG00000026768
mmu04620	Toll-like receptor signaling pathway	2/199	83/6270	0.746171	0.93456	ENSMUSG00000004864/ENSMUSG00000028698	Mapk13/Pik3r3	mmu:26415/mmu:18710	2	1	ENSMUSG00000004864	1	ENSMUSG00000028698
mmu04666	Fc gamma R-mediated phagocytosis	2/199	84/6270	0.752132	0.937057	ENSMUSG00000028698/ENSMUSG00000029636	Pik3r3/Wasf3	mmu:18710/mmu:245880	2	0		2	ENSMUSG00000028698/ENSMUSG00000029636
mmu04340	Hedgehog signaling pathway	1/199	44/6270	0.759275	0.937057	ENSMUSG00000064325	Hhip	mmu:15245	1	0		1	ENSMUSG00000064325
mmu04978	Mineral absorption	1/199	44/6270	0.759275	0.937057	ENSMUSG00000024727	Trpm6	mmu:225997	1	1	ENSMUSG00000024727	0
mmu04713	Circadian entrainment	2/199	86/6270	0.763696	0.937905	ENSMUSG00000025892/ENSMUSG00000032034	Gria4/Kcnj5	mmu:14802/mmu:16521	2	0		2	ENSMUSG00000025892/ENSMUSG00000032034
mmu00190	Oxidative phosphorylation	3/199	127/6270	0.774052	0.937905	ENSMUSG00000030785/ENSMUSG00000025488/ENSMUSG00000030946	Cox6a2/Cox8b/Lhpp	mmu:12862/mmu:12869/mmu:76429	3	0		3	ENSMUSG00000030785/ENSMUSG00000025488/ENSMUSG00000030946
mmu04623	Cytosolic DNA-sensing pathway	1/199	46/6270	0.774419	0.937905	ENSMUSG00000026535	Ifi202b	mmu:26388	1	0		1	ENSMUSG00000026535
mmu04211	Longevity regulating pathway	2/199	88/6270	0.774791	0.937905	ENSMUSG00000027230/ENSMUSG00000028698	Creb3l1/Pik3r3	mmu:26427/mmu:18710	2	1	ENSMUSG00000027230	1	ENSMUSG00000028698
mmu05014	Amyotrophic lateral sclerosis (ALS)	1/199	47/6270	0.781632	0.939051	ENSMUSG00000004864	Mapk13	mmu:26415	1	1	ENSMUSG00000004864	0
mmu04650	Natural killer cell mediated cytotoxicity	2/199	90/6270	0.785431	0.939051	ENSMUSG00000028698/ENSMUSG00000039304	Pik3r3/Tnfsf10	mmu:18710/mmu:22035	2	0		2	ENSMUSG00000028698/ENSMUSG00000039304
mmu04210	Apoptosis	3/199	130/6270	0.787508	0.939051	ENSMUSG00000028698/ENSMUSG00000039304/ENSMUSG00000027381	Pik3r3/Tnfsf10/Bcl2l11	mmu:18710/mmu:22035/mmu:12125	3	1	ENSMUSG00000027381	2	ENSMUSG00000028698/ENSMUSG00000039304
mmu04916	Melanogenesis	2/199	91/6270	0.790585	0.939051	ENSMUSG00000030170/ENSMUSG00000027230	Wnt5b/Creb3l1	mmu:22419/mmu:26427	2	2	ENSMUSG00000030170/ENSMUSG00000027230	0
mmu04910	Insulin signaling pathway	3/199	135/6270	0.808463	0.953311	ENSMUSG00000020027/ENSMUSG00000021456/ENSMUSG00000028698	Socs2/Fbp2/Pik3r3	mmu:216233/mmu:14120/mmu:18710	3	2	ENSMUSG00000020027/ENSMUSG00000021456	1	ENSMUSG00000028698
mmu04724	Glutamatergic synapse	2/199	95/6270	0.810126	0.953311	ENSMUSG00000025892/ENSMUSG00000003279	Gria4/Dlgap1	mmu:14802/mmu:224997	2	0		2	ENSMUSG00000025892/ENSMUSG00000003279
mmu04921	Oxytocin signaling pathway	3/199	137/6270	0.816348	0.956185	ENSMUSG00000023067/ENSMUSG00000005583/ENSMUSG00000032034	Cdkn1a/Mef2c/Kcnj5	mmu:12575/mmu:17260/mmu:16521	3	1	ENSMUSG00000023067	2	ENSMUSG00000005583/ENSMUSG00000032034
mmu04725	Cholinergic synapse	2/199	98/6270	0.823704	0.960355	ENSMUSG00000027230/ENSMUSG00000028698	Creb3l1/Pik3r3	mmu:26427/mmu:18710	2	1	ENSMUSG00000027230	1	ENSMUSG00000028698
mmu04721	Synaptic vesicle cycle	1/199	56/6270	0.837043	0.970839	ENSMUSG00000036330	Slc18a1	mmu:110877	1	0		1	ENSMUSG00000036330
mmu04714	Thermogenesis	5/199	222/6270	0.840371	0.970839	ENSMUSG00000004864/ENSMUSG00000027230/ENSMUSG00000030785/ENSMUSG00000025488/ENSMUSG00000044288	Mapk13/Creb3l1/Cox6a2/Cox8b/Cnr1	mmu:26415/mmu:26427/mmu:12862/mmu:12869/mmu:12801	5	3	ENSMUSG00000004864/ENSMUSG00000027230/ENSMUSG00000044288	2	ENSMUSG00000030785/ENSMUSG00000025488
mmu04625	C-type lectin receptor signaling pathway	2/199	105/6270	0.852063	0.972209	ENSMUSG00000004864/ENSMUSG00000028698	Mapk13/Pik3r3	mmu:26415/mmu:18710	2	1	ENSMUSG00000004864	1	ENSMUSG00000028698
mmu04390	Hippo signaling pathway	3/199	148/6270	0.854961	0.972209	ENSMUSG00000030170/ENSMUSG00000022346/ENSMUSG00000039004	Wnt5b/Myc/Bmp6	mmu:22419/mmu:17869/mmu:12161	3	3	ENSMUSG00000030170/ENSMUSG00000022346/ENSMUSG00000039004	0
mmu04530	Tight junction	3/199	154/6270	0.872898	0.972209	ENSMUSG00000037625/ENSMUSG00000022512/ENSMUSG00000043079	Cldn11/Cldn1/Synpo	mmu:18417/mmu:12737/mmu:104027	3	1	ENSMUSG00000022512	2	ENSMUSG00000037625/ENSMUSG00000043079
mmu04020	Calcium signaling pathway	3/199	158/6270	0.883745	0.972209	ENSMUSG00000029231/ENSMUSG00000024620/ENSMUSG00000020787	Pdgfra/Pdgfrb/P2rx1	mmu:18595/mmu:18596/mmu:18436	3	0		3	ENSMUSG00000029231/ENSMUSG00000024620/ENSMUSG00000020787
mmu04141	Protein processing in endoplasmic reticulum	3/199	158/6270	0.883745	0.972209	ENSMUSG00000057069/ENSMUSG00000091971/ENSMUSG00000090877	Ero1lb/Hspa1a/Hspa1b	mmu:67475/mmu:193740/mmu:15511	3	0		3	ENSMUSG00000057069/ENSMUSG00000091971/ENSMUSG00000090877
mmu04971	Gastric acid secretion	1/199	68/6270	0.889772	0.972209	ENSMUSG00000037624	Kcnk2	mmu:16526	1	0		1	ENSMUSG00000037624
mmu04071	Sphingolipid signaling pathway	2/199	117/6270	0.891206	0.972209	ENSMUSG00000004864/ENSMUSG00000028698	Mapk13/Pik3r3	mmu:26415/mmu:18710	2	1	ENSMUSG00000004864	1	ENSMUSG00000028698
mmu04722	Neurotrophin signaling pathway	2/199	118/6270	0.893993	0.972209	ENSMUSG00000004864/ENSMUSG00000028698	Mapk13/Pik3r3	mmu:26415/mmu:18710	2	1	ENSMUSG00000004864	1	ENSMUSG00000028698
mmu04380	Osteoclast differentiation	2/199	119/6270	0.896715	0.972209	ENSMUSG00000004864/ENSMUSG00000028698	Mapk13/Pik3r3	mmu:26415/mmu:18710	2	1	ENSMUSG00000004864	1	ENSMUSG00000028698
mmu00562	Inositol phosphate metabolism	1/199	71/6270	0.900047	0.972209	ENSMUSG00000022613	Miox	mmu:56727	1	0		1	ENSMUSG00000022613
mmu04144	Endocytosis	5/199	249/6270	0.903037	0.972209	ENSMUSG00000029231/ENSMUSG00000073409/ENSMUSG00000091971/ENSMUSG00000024065/ENSMUSG00000090877	Pdgfra/H2-Q6/Hspa1a/Ehd3/Hspa1b	mmu:18595/mmu:110557/mmu:193740/mmu:57440/mmu:15511	5	0		5	ENSMUSG00000029231/ENSMUSG00000073409/ENSMUSG00000091971/ENSMUSG00000024065/ENSMUSG00000090877
mmu05132	Salmonella infection	1/199	73/6270	0.906362	0.972209	ENSMUSG00000004864	Mapk13	mmu:26415	1	1	ENSMUSG00000004864	0
mmu03018	RNA degradation	1/199	74/6270	0.909369	0.972209	ENSMUSG00000021196	Pfkp	mmu:56421	1	1	ENSMUSG00000021196	0
mmu03040	Spliceosome	2/199	126/6270	0.914025	0.972209	ENSMUSG00000091971/ENSMUSG00000090877	Hspa1a/Hspa1b	mmu:193740/mmu:15511	2	0		2	ENSMUSG00000091971/ENSMUSG00000090877
mmu04140	Autophagy - animal	2/199	127/6270	0.916265	0.972209	ENSMUSG00000028698/ENSMUSG00000026778	Pik3r3/Prkcq	mmu:18710/mmu:18761	2	0		2	ENSMUSG00000028698/ENSMUSG00000026778
mmu04912	GnRH signaling pathway	1/199	79/6270	0.923022	0.972209	ENSMUSG00000004864	Mapk13	mmu:26415	1	1	ENSMUSG00000004864	0
mmu04972	Pancreatic secretion	1/199	79/6270	0.923022	0.972209	ENSMUSG00000041202	Pla2g2d	mmu:18782	1	0		1	ENSMUSG00000041202
mmu03010	Ribosome	2/199	132/6270	0.926667	0.972209	ENSMUSG00000050621/ENSMUSG00000090862	Rps27rt/Rps13	mmu:100043813/mmu:68052	2	1	ENSMUSG00000090862	1	ENSMUSG00000050621
mmu04371	Apelin signaling pathway	2/199	133/6270	0.928596	0.972209	ENSMUSG00000005583/ENSMUSG00000044338	Mef2c/Aplnr	mmu:17260/mmu:23796	2	0		2	ENSMUSG00000005583/ENSMUSG00000044338
mmu04261	Adrenergic signaling in cardiomyocytes	2/199	136/6270	0.934102	0.972209	ENSMUSG00000004864/ENSMUSG00000027230	Mapk13/Creb3l1	mmu:26415/mmu:26427	2	2	ENSMUSG00000004864/ENSMUSG00000027230	0
mmu04146	Peroxisome	1/199	84/6270	0.934627	0.972209	ENSMUSG00000021751	Acox2	mmu:93732	1	1	ENSMUSG00000021751	0
mmu04120	Ubiquitin mediated proteolysis	2/199	137/6270	0.935846	0.972209	ENSMUSG00000006398/ENSMUSG00000027078	Cdc20/Ube2l6	mmu:107995/mmu:56791	2	1	ENSMUSG00000006398	1	ENSMUSG00000027078
mmu04310	Wnt signaling pathway	2/199	137/6270	0.935846	0.972209	ENSMUSG00000030170/ENSMUSG00000022346	Wnt5b/Myc	mmu:22419/mmu:17869	2	2	ENSMUSG00000030170/ENSMUSG00000022346	0
mmu05016	Huntington disease	3/199	184/6270	0.936256	0.972209	ENSMUSG00000027230/ENSMUSG00000030785/ENSMUSG00000025488	Creb3l1/Cox6a2/Cox8b	mmu:26427/mmu:12862/mmu:12869	3	1	ENSMUSG00000027230	2	ENSMUSG00000030785/ENSMUSG00000025488
mmu03015	mRNA surveillance pathway	1/199	86/6270	0.938766	0.972209	ENSMUSG00000034681	Rnps1	mmu:19826	1	1	ENSMUSG00000034681	0
mmu04150	mTOR signaling pathway	2/199	145/6270	0.948313	0.972209	ENSMUSG00000030170/ENSMUSG00000028698	Wnt5b/Pik3r3	mmu:22419/mmu:18710	2	1	ENSMUSG00000030170	1	ENSMUSG00000028698
mmu04922	Glucagon signaling pathway	1/199	92/6270	0.949681	0.972209	ENSMUSG00000027230	Creb3l1	mmu:26427	1	1	ENSMUSG00000027230	0
mmu04070	Phosphatidylinositol signaling system	1/199	93/6270	0.951302	0.972209	ENSMUSG00000028698	Pik3r3	mmu:18710	1	0		1	ENSMUSG00000028698
mmu04621	NOD-like receptor signaling pathway	2/199	149/6270	0.953649	0.972209	ENSMUSG00000004864/ENSMUSG00000035385	Mapk13/Ccl2	mmu:26415/mmu:20296	2	2	ENSMUSG00000004864/ENSMUSG00000035385	0
mmu03013	RNA transport	2/199	153/6270	0.958458	0.972209	ENSMUSG00000032939/ENSMUSG00000034681	Nup93/Rnps1	mmu:71805/mmu:19826	2	2	ENSMUSG00000032939/ENSMUSG00000034681	0
mmu04022	cGMP-PKG signaling pathway	2/199	155/6270	0.960681	0.972209	ENSMUSG00000027230/ENSMUSG00000005583	Creb3l1/Mef2c	mmu:26427/mmu:17260	2	1	ENSMUSG00000027230	1	ENSMUSG00000005583
mmu05010	Alzheimer disease	2/199	161/6270	0.966687	0.97439	ENSMUSG00000030785/ENSMUSG00000025488	Cox6a2/Cox8b	mmu:12862/mmu:12869	2	0		2	ENSMUSG00000030785/ENSMUSG00000025488
mmu04217	Necroptosis	1/199	124/6270	0.982399	0.986297	ENSMUSG00000039304	Tnfsf10	mmu:22035	1	0		1	ENSMUSG00000039304
mmu00230	Purine metabolism	1/199	163/6270	0.995144	0.995144	ENSMUSG00000024575	Pde6a	mmu:225600	1	0		1	ENSMUSG00000024575

## Sheet: KOvsWT_Reactome_enrich
ReactomeID	Description	GeneRatio	BgRatio	pvalue	padj	geneID	geneName	keggID	Count	Up	Up_Gene_id	Down	Down_Gene_id
R-MMU-8957275	Post-translational protein phosphorylation	8/120	106/7939	0.000189085	0.0686916	ENSMUSG00000024164/ENSMUSG00000073418/ENSMUSG00000024947/ENSMUSG00000031283/ENSMUSG00000020303/ENSMUSG00000035104/ENSMUSG00000026295/ENSMUSG00000024304	C3/C4b/Men1/Chrdl1/Stc2/Eva1a/Spp2/Cdh2	12266/12268/17283/83453/20856/232146/75396/12558	8	4	ENSMUSG00000024164/ENSMUSG00000073418/ENSMUSG00000020303/ENSMUSG00000035104	4	ENSMUSG00000024947/ENSMUSG00000031283/ENSMUSG00000026295/ENSMUSG00000024304
R-MMU-381426	Regulation of Insulin-like Growth Factor (IGF) transport and uptake by Insulin-like Growth Factor Binding Proteins (IGFBPs)	8/120	116/7939	0.000351364	0.0686916	ENSMUSG00000024164/ENSMUSG00000073418/ENSMUSG00000024947/ENSMUSG00000031283/ENSMUSG00000020303/ENSMUSG00000035104/ENSMUSG00000026295/ENSMUSG00000024304	C3/C4b/Men1/Chrdl1/Stc2/Eva1a/Spp2/Cdh2	12266/12268/17283/83453/20856/232146/75396/12558	8	4	ENSMUSG00000024164/ENSMUSG00000073418/ENSMUSG00000020303/ENSMUSG00000035104	4	ENSMUSG00000024947/ENSMUSG00000031283/ENSMUSG00000026295/ENSMUSG00000024304
R-MMU-1237044	Erythrocytes take up carbon dioxide and release oxygen	3/120	13/7939	0.000862376	0.0785113	ENSMUSG00000052305/ENSMUSG00000073940/ENSMUSG00000069919	Hbb-bs/Hbb-bt/Hba-a1	100503605/101488143/15122	3	0		3	ENSMUSG00000052305/ENSMUSG00000073940/ENSMUSG00000069919
R-MMU-1480926	O2/CO2 exchange in erythrocytes	3/120	13/7939	0.000862376	0.0785113	ENSMUSG00000052305/ENSMUSG00000073940/ENSMUSG00000069919	Hbb-bs/Hbb-bt/Hba-a1	100503605/101488143/15122	3	0		3	ENSMUSG00000052305/ENSMUSG00000073940/ENSMUSG00000069919
R-MMU-8874081	MET activates PTK2 signaling	4/120	30/7939	0.00100398	0.0785113	ENSMUSG00000019899/ENSMUSG00000028864/ENSMUSG00000045672/ENSMUSG00000026840	Lama2/Hgf/Col27a1/Lamc3	16773/15234/373864/23928	4	0		4	ENSMUSG00000019899/ENSMUSG00000028864/ENSMUSG00000045672/ENSMUSG00000026840
R-MMU-68962	Activation of the pre-replicative complex	4/120	32/7939	0.00128709	0.0798407	ENSMUSG00000006585/ENSMUSG00000041859/ENSMUSG00000002870/ENSMUSG00000026355	Cdt1/Mcm3/Mcm2/Mcm6	67177/17215/17216/17219	4	4	ENSMUSG00000006585/ENSMUSG00000041859/ENSMUSG00000002870/ENSMUSG00000026355	0
R-MMU-2173782	Binding and Uptake of Ligands by Scavenger Receptors	4/120	34/7939	0.00162175	0.0798407	ENSMUSG00000052305/ENSMUSG00000073940/ENSMUSG00000069919/ENSMUSG00000036655	Hbb-bs/Hbb-bt/Hba-a1/Colec11	100503605/101488143/15122/71693	4	0		4	ENSMUSG00000052305/ENSMUSG00000073940/ENSMUSG00000069919/ENSMUSG00000036655
R-MMU-166663	Initial triggering of complement	3/120	16/7939	0.00163357	0.0798407	ENSMUSG00000024164/ENSMUSG00000073418/ENSMUSG00000036655	C3/C4b/Colec11	12266/12268/71693	3	2	ENSMUSG00000024164/ENSMUSG00000073418	1	ENSMUSG00000036655
R-MMU-2168880	Scavenging of heme from plasma	3/120	19/7939	0.00273477	0.116553	ENSMUSG00000052305/ENSMUSG00000073940/ENSMUSG00000069919	Hbb-bs/Hbb-bt/Hba-a1	100503605/101488143/15122	3	0		3	ENSMUSG00000052305/ENSMUSG00000073940/ENSMUSG00000069919
R-MMU-8875878	MET promotes cell motility	4/120	40/7939	0.0029809	0.116553	ENSMUSG00000019899/ENSMUSG00000028864/ENSMUSG00000045672/ENSMUSG00000026840	Lama2/Hgf/Col27a1/Lamc3	16773/15234/373864/23928	4	0		4	ENSMUSG00000019899/ENSMUSG00000028864/ENSMUSG00000045672/ENSMUSG00000026840
R-MMU-8948216	Collagen chain trimerization	4/120	42/7939	0.00356725	0.1268	ENSMUSG00000032332/ENSMUSG00000091345/ENSMUSG00000045672/ENSMUSG00000063564	Col12a1/Col6a5/Col27a1/Col23a1	12816/665033/373864/237759	4	1	ENSMUSG00000032332	3	ENSMUSG00000091345/ENSMUSG00000045672/ENSMUSG00000063564
R-MMU-166658	Complement cascade	4/120	45/7939	0.00458651	0.149444	ENSMUSG00000024164/ENSMUSG00000073418/ENSMUSG00000026365/ENSMUSG00000036655	C3/C4b/Cfh/Colec11	12266/12268/12628/71693	4	2	ENSMUSG00000024164/ENSMUSG00000073418	2	ENSMUSG00000026365/ENSMUSG00000036655
R-MMU-70614	Amino acid synthesis and interconversion (transamination)	3/120	29/7939	0.00924148	0.263055	ENSMUSG00000043943/ENSMUSG00000031700/ENSMUSG00000029752	Naalad2/Gpt2/Asns	72560/108682/27053	3	2	ENSMUSG00000031700/ENSMUSG00000029752	1	ENSMUSG00000043943
R-MMU-373753	Nephrin family interactions	2/120	10/7939	0.00941885	0.263055	ENSMUSG00000026602/ENSMUSG00000006649	Nphs2/Nphs1	170484/54631	2	0		2	ENSMUSG00000026602/ENSMUSG00000006649
R-MMU-114608	Platelet degranulation	6/120	122/7939	0.010254	0.267287	ENSMUSG00000032849/ENSMUSG00000009281/ENSMUSG00000028864/ENSMUSG00000021823/ENSMUSG00000033880/ENSMUSG00000026295	Abcc4/Rarres2/Hgf/Vcl/Lgals3bp/Spp2	239273/71660/15234/22330/19039/75396	6	1	ENSMUSG00000009281	5	ENSMUSG00000032849/ENSMUSG00000028864/ENSMUSG00000021823/ENSMUSG00000033880/ENSMUSG00000026295
R-MMU-76005	Response to elevated platelet cytosolic Ca2+	6/120	127/7939	0.0123435	0.301645	ENSMUSG00000032849/ENSMUSG00000009281/ENSMUSG00000028864/ENSMUSG00000021823/ENSMUSG00000033880/ENSMUSG00000026295	Abcc4/Rarres2/Hgf/Vcl/Lgals3bp/Spp2	239273/71660/15234/22330/19039/75396	6	1	ENSMUSG00000009281	5	ENSMUSG00000032849/ENSMUSG00000028864/ENSMUSG00000021823/ENSMUSG00000033880/ENSMUSG00000026295
R-MMU-8939211	ESR-mediated signaling	5/120	94/7939	0.013691	0.314892	ENSMUSG00000060639/ENSMUSG00000022346/ENSMUSG00000024222/ENSMUSG00000047246/ENSMUSG00000052684	Hist1h4i/Myc/Fkbp5/Hist1h2be/Jun	319158/17869/14229/319179/16476	5	3	ENSMUSG00000022346/ENSMUSG00000024222/ENSMUSG00000052684	2	ENSMUSG00000060639/ENSMUSG00000047246
R-MMU-68867	Assembly of the pre-replicative complex	4/120	63/7939	0.014904	0.323427	ENSMUSG00000006585/ENSMUSG00000041859/ENSMUSG00000002870/ENSMUSG00000026355	Cdt1/Mcm3/Mcm2/Mcm6	67177/17215/17216/17219	4	4	ENSMUSG00000006585/ENSMUSG00000041859/ENSMUSG00000002870/ENSMUSG00000026355	0
R-MMU-1650814	Collagen biosynthesis and modifying enzymes	4/120	64/7939	0.0157164	0.323427	ENSMUSG00000032332/ENSMUSG00000091345/ENSMUSG00000045672/ENSMUSG00000063564	Col12a1/Col6a5/Col27a1/Col23a1	12816/665033/373864/237759	4	1	ENSMUSG00000032332	3	ENSMUSG00000091345/ENSMUSG00000045672/ENSMUSG00000063564
R-MMU-68949	Orc1 removal from chromatin	4/120	65/7939	0.0165562	0.323674	ENSMUSG00000006585/ENSMUSG00000041859/ENSMUSG00000002870/ENSMUSG00000026355	Cdt1/Mcm3/Mcm2/Mcm6	67177/17215/17216/17219	4	4	ENSMUSG00000006585/ENSMUSG00000041859/ENSMUSG00000002870/ENSMUSG00000026355	0
R-MMU-176187	Activation of ATR in response to replication stress	3/120	37/7939	0.018011	0.32544	ENSMUSG00000041859/ENSMUSG00000002870/ENSMUSG00000026355	Mcm3/Mcm2/Mcm6	17215/17216/17219	3	3	ENSMUSG00000041859/ENSMUSG00000002870/ENSMUSG00000026355	0
R-MMU-2022377	Metabolism of Angiotensinogen to Angiotensins	2/120	14/7939	0.0183112	0.32544	ENSMUSG00000031980/ENSMUSG00000070645	Agt/Ren1	11606/19701	2	1	ENSMUSG00000031980	1	ENSMUSG00000070645
R-MMU-211859	Biological oxidations	8/120	223/7939	0.019478	0.331127	ENSMUSG00000029260/ENSMUSG00000005547/ENSMUSG00000019278/ENSMUSG00000057425/ENSMUSG00000047638/ENSMUSG00000029811/ENSMUSG00000023122/ENSMUSG00000074206	Ugt2b34/Cyp2a5/Dpep1/Ugt2b37/Nr1h4/Aoc1/Sult1c2/Adh6b	100727/13087/13479/112417/20186/76507/69083/100417514	8	6	ENSMUSG00000005547/ENSMUSG00000057425/ENSMUSG00000047638/ENSMUSG00000029811/ENSMUSG00000023122/ENSMUSG00000074206	2	ENSMUSG00000029260/ENSMUSG00000019278
R-MMU-977606	Regulation of Complement cascade	3/120	40/7939	0.0221685	0.359975	ENSMUSG00000024164/ENSMUSG00000073418/ENSMUSG00000026365	C3/C4b/Cfh	12266/12268/12628	3	2	ENSMUSG00000024164/ENSMUSG00000073418	1	ENSMUSG00000026365
R-MMU-69481	G2/M Checkpoints	6/120	146/7939	0.0230163	0.359975	ENSMUSG00000041859/ENSMUSG00000002870/ENSMUSG00000026355/ENSMUSG00000060639/ENSMUSG00000032218/ENSMUSG00000047246	Mcm3/Mcm2/Mcm6/Hist1h4i/Ccnb2/Hist1h2be	17215/17216/17219/319158/12442/319179	6	4	ENSMUSG00000041859/ENSMUSG00000002870/ENSMUSG00000026355/ENSMUSG00000032218	2	ENSMUSG00000060639/ENSMUSG00000047246
R-MMU-6806834	Signaling by MET	4/120	76/7939	0.0276696	0.400168	ENSMUSG00000019899/ENSMUSG00000028864/ENSMUSG00000045672/ENSMUSG00000026840	Lama2/Hgf/Col27a1/Lamc3	16773/15234/373864/23928	4	0		4	ENSMUSG00000019899/ENSMUSG00000028864/ENSMUSG00000045672/ENSMUSG00000026840
R-MMU-156588	Glucuronidation	2/120	18/7939	0.0296032	0.400168	ENSMUSG00000029260/ENSMUSG00000057425	Ugt2b34/Ugt2b37	100727/112417	2	1	ENSMUSG00000057425	1	ENSMUSG00000029260
R-MMU-159418	Recycling of bile acids and salts	2/120	18/7939	0.0296032	0.400168	ENSMUSG00000030237/ENSMUSG00000047638	Slco1a4/Nr1h4	28250/20186	2	2	ENSMUSG00000030237/ENSMUSG00000047638	0
R-MMU-68874	M/G1 Transition	4/120	79/7939	0.0313165	0.400168	ENSMUSG00000006585/ENSMUSG00000041859/ENSMUSG00000002870/ENSMUSG00000026355	Cdt1/Mcm3/Mcm2/Mcm6	67177/17215/17216/17219	4	4	ENSMUSG00000006585/ENSMUSG00000041859/ENSMUSG00000002870/ENSMUSG00000026355	0
R-MMU-69002	DNA Replication Pre-Initiation	4/120	79/7939	0.0313165	0.400168	ENSMUSG00000006585/ENSMUSG00000041859/ENSMUSG00000002870/ENSMUSG00000026355	Cdt1/Mcm3/Mcm2/Mcm6	67177/17215/17216/17219	4	4	ENSMUSG00000006585/ENSMUSG00000041859/ENSMUSG00000002870/ENSMUSG00000026355	0
R-MMU-5423646	Aflatoxin activation and detoxification	2/120	20/7939	0.0360511	0.400168	ENSMUSG00000005547/ENSMUSG00000019278	Cyp2a5/Dpep1	13087/13479	2	1	ENSMUSG00000005547	1	ENSMUSG00000019278
R-MMU-2559580	Oxidative Stress Induced Senescence	4/120	83/7939	0.0366	0.400168	ENSMUSG00000028551/ENSMUSG00000060639/ENSMUSG00000047246/ENSMUSG00000052684	Cdkn2c/Hist1h4i/Hist1h2be/Jun	12580/319158/319179/16476	4	1	ENSMUSG00000052684	3	ENSMUSG00000028551/ENSMUSG00000060639/ENSMUSG00000047246
R-MMU-1474244	Extracellular matrix organization	8/120	252/7939	0.0367585	0.400168	ENSMUSG00000026768/ENSMUSG00000019899/ENSMUSG00000032332/ENSMUSG00000091345/ENSMUSG00000002020/ENSMUSG00000045672/ENSMUSG00000026840/ENSMUSG00000063564	Itga8/Lama2/Col12a1/Col6a5/Ltbp2/Col27a1/Lamc3/Col23a1	241226/16773/12816/665033/16997/373864/23928/237759	8	2	ENSMUSG00000032332/ENSMUSG00000002020	6	ENSMUSG00000026768/ENSMUSG00000019899/ENSMUSG00000091345/ENSMUSG00000045672/ENSMUSG00000026840/ENSMUSG00000063564
R-MMU-69052	Switching of origins to a post-replicative state	4/120	84/7939	0.0379965	0.400168	ENSMUSG00000006585/ENSMUSG00000041859/ENSMUSG00000002870/ENSMUSG00000026355	Cdt1/Mcm3/Mcm2/Mcm6	67177/17215/17216/17219	4	4	ENSMUSG00000006585/ENSMUSG00000041859/ENSMUSG00000002870/ENSMUSG00000026355	0
R-MMU-1474290	Collagen formation	4/120	86/7939	0.0408806	0.400168	ENSMUSG00000032332/ENSMUSG00000091345/ENSMUSG00000045672/ENSMUSG00000063564	Col12a1/Col6a5/Col27a1/Col23a1	12816/665033/373864/237759	4	1	ENSMUSG00000032332	3	ENSMUSG00000091345/ENSMUSG00000045672/ENSMUSG00000063564
R-MMU-453279	Mitotic G1-G1/S phases	5/120	126/7939	0.0417982	0.400168	ENSMUSG00000028551/ENSMUSG00000006585/ENSMUSG00000041859/ENSMUSG00000002870/ENSMUSG00000026355	Cdkn2c/Cdt1/Mcm3/Mcm2/Mcm6	12580/67177/17215/17216/17219	5	4	ENSMUSG00000006585/ENSMUSG00000041859/ENSMUSG00000002870/ENSMUSG00000026355	1	ENSMUSG00000028551
R-MMU-9018519	Estrogen-dependent gene expression	4/120	87/7939	0.0423682	0.400168	ENSMUSG00000060639/ENSMUSG00000022346/ENSMUSG00000047246/ENSMUSG00000052684	Hist1h4i/Myc/Hist1h2be/Jun	319158/17869/319179/16476	4	2	ENSMUSG00000022346/ENSMUSG00000052684	2	ENSMUSG00000060639/ENSMUSG00000047246
R-MMU-2142691	Synthesis of Leukotrienes (LT) and Eoxins (EX)	2/120	22/7939	0.0429848	0.400168	ENSMUSG00000019278/ENSMUSG00000020377	Dpep1/Ltc4s	13479/17001	2	1	ENSMUSG00000020377	1	ENSMUSG00000019278
R-MMU-375170	CDO in myogenesis	2/120	22/7939	0.0429848	0.400168	ENSMUSG00000005583/ENSMUSG00000024304	Mef2c/Cdh2	17260/12558	2	0		2	ENSMUSG00000005583/ENSMUSG00000024304
R-MMU-389357	CD28 dependent PI3K/Akt signaling	2/120	22/7939	0.0429848	0.400168	ENSMUSG00000028698/ENSMUSG00000036106	Pik3r3/Prr5	18710/109270	2	1	ENSMUSG00000036106	1	ENSMUSG00000028698
R-MMU-445355	Smooth Muscle Contraction	2/120	22/7939	0.0429848	0.400168	ENSMUSG00000021823/ENSMUSG00000020469	Vcl/Myl7	22330/17898	2	0		2	ENSMUSG00000021823/ENSMUSG00000020469
R-MMU-525793	Myogenesis	2/120	22/7939	0.0429848	0.400168	ENSMUSG00000005583/ENSMUSG00000024304	Mef2c/Cdh2	17260/12558	2	0		2	ENSMUSG00000005583/ENSMUSG00000024304
R-MMU-69620	Cell Cycle Checkpoints	8/120	265/7939	0.0471147	0.425274	ENSMUSG00000041859/ENSMUSG00000002870/ENSMUSG00000026355/ENSMUSG00000060639/ENSMUSG00000050621/ENSMUSG00000032218/ENSMUSG00000047246/ENSMUSG00000006398	Mcm3/Mcm2/Mcm6/Hist1h4i/Rps27rt/Ccnb2/Hist1h2be/Cdc20	17215/17216/17219/319158/100043813/12442/319179/107995	8	5	ENSMUSG00000041859/ENSMUSG00000002870/ENSMUSG00000026355/ENSMUSG00000032218/ENSMUSG00000006398	3	ENSMUSG00000060639/ENSMUSG00000050621/ENSMUSG00000047246
R-MMU-2980736	Peptide hormone metabolism	3/120	54/7939	0.0478569	0.425274	ENSMUSG00000031980/ENSMUSG00000070645/ENSMUSG00000048040	Agt/Ren1/Arxes2	11606/19701/76976	3	2	ENSMUSG00000031980/ENSMUSG00000048040	1	ENSMUSG00000070645
R-MMU-201451	Signaling by BMP	2/120	25/7939	0.0542215	0.460883	ENSMUSG00000031283/ENSMUSG00000048616	Chrdl1/Nog	83453/18121	2	1	ENSMUSG00000048616	1	ENSMUSG00000031283
R-MMU-77387	Insulin receptor recycling	2/120	25/7939	0.0542215	0.460883	ENSMUSG00000039347/ENSMUSG00000020566	Atp6v0e2/Atp6v1c2	76252/68775	2	0		2	ENSMUSG00000039347/ENSMUSG00000020566
R-MMU-2022090	Assembly of collagen fibrils and other multimeric structures	3/120	58/7939	0.0570379	0.474506	ENSMUSG00000032332/ENSMUSG00000091345/ENSMUSG00000045672	Col12a1/Col6a5/Col27a1	12816/665033/373864	3	1	ENSMUSG00000032332	2	ENSMUSG00000091345/ENSMUSG00000045672
R-MMU-201722	Formation of the beta-catenin:TCF transactivating complex	3/120	59/7939	0.0594547	0.478498	ENSMUSG00000024947/ENSMUSG00000060639/ENSMUSG00000047246	Men1/Hist1h4i/Hist1h2be	17283/319158/319179	3	0		3	ENSMUSG00000024947/ENSMUSG00000060639/ENSMUSG00000047246
R-MMU-2559586	DNA Damage/Telomere Stress Induced Senescence	3/120	60/7939	0.0619193	0.478498	ENSMUSG00000036181/ENSMUSG00000060639/ENSMUSG00000047246	Hist1h1c/Hist1h4i/Hist1h2be	50708/319158/319179	3	0		3	ENSMUSG00000036181/ENSMUSG00000060639/ENSMUSG00000047246
R-MMU-69206	G1/S Transition	4/120	99/7939	0.062577	0.478498	ENSMUSG00000006585/ENSMUSG00000041859/ENSMUSG00000002870/ENSMUSG00000026355	Cdt1/Mcm3/Mcm2/Mcm6	67177/17215/17216/17219	4	4	ENSMUSG00000006585/ENSMUSG00000041859/ENSMUSG00000002870/ENSMUSG00000026355	0
R-MMU-9006934	Signaling by Receptor Tyrosine Kinases	10/120	382/7939	0.0629406	0.478498	ENSMUSG00000004864/ENSMUSG00000019899/ENSMUSG00000028698/ENSMUSG00000036106/ENSMUSG00000091345/ENSMUSG00000039347/ENSMUSG00000028864/ENSMUSG00000045672/ENSMUSG00000020566/ENSMUSG00000026840	Mapk13/Lama2/Pik3r3/Prr5/Col6a5/Atp6v0e2/Hgf/Col27a1/Atp6v1c2/Lamc3	26415/16773/18710/109270/665033/76252/15234/373864/68775/23928	10	2	ENSMUSG00000004864/ENSMUSG00000036106	8	ENSMUSG00000019899/ENSMUSG00000028698/ENSMUSG00000091345/ENSMUSG00000039347/ENSMUSG00000028864/ENSMUSG00000045672/ENSMUSG00000020566/ENSMUSG00000026840
R-MMU-2559583	Cellular Senescence	5/120	142/7939	0.0636365	0.478498	ENSMUSG00000028551/ENSMUSG00000036181/ENSMUSG00000060639/ENSMUSG00000047246/ENSMUSG00000052684	Cdkn2c/Hist1h1c/Hist1h4i/Hist1h2be/Jun	12580/50708/319158/319179/16476	5	1	ENSMUSG00000052684	4	ENSMUSG00000028551/ENSMUSG00000036181/ENSMUSG00000060639/ENSMUSG00000047246
R-MMU-9006931	Signaling by Nuclear Receptors	5/120	143/7939	0.0651805	0.48053	ENSMUSG00000060639/ENSMUSG00000022346/ENSMUSG00000024222/ENSMUSG00000047246/ENSMUSG00000052684	Hist1h4i/Myc/Fkbp5/Hist1h2be/Jun	319158/17869/14229/319179/16476	5	3	ENSMUSG00000022346/ENSMUSG00000024222/ENSMUSG00000052684	2	ENSMUSG00000060639/ENSMUSG00000047246
R-MMU-3000157	Laminin interactions	2/120	28/7939	0.0663648	0.48053	ENSMUSG00000019899/ENSMUSG00000026840	Lama2/Lamc3	16773/23928	2	0		2	ENSMUSG00000019899/ENSMUSG00000026840
R-MMU-917977	Transferrin endocytosis and recycling	2/120	30/7939	0.0749132	0.532565	ENSMUSG00000039347/ENSMUSG00000020566	Atp6v0e2/Atp6v1c2	76252/68775	2	0		2	ENSMUSG00000039347/ENSMUSG00000020566
R-MMU-397014	Muscle contraction	5/120	151/7939	0.0782854	0.534676	ENSMUSG00000004988/ENSMUSG00000005220/ENSMUSG00000021823/ENSMUSG00000020469/ENSMUSG00000038670	Fxyd4/Corin/Vcl/Myl7/Mybpc2	108017/53419/22330/17898/233199	5	1	ENSMUSG00000038670	4	ENSMUSG00000004988/ENSMUSG00000005220/ENSMUSG00000021823/ENSMUSG00000020469
R-MMU-76002	Platelet activation, signaling and aggregation	7/120	246/7939	0.0786851	0.534676	ENSMUSG00000032849/ENSMUSG00000009281/ENSMUSG00000028698/ENSMUSG00000028864/ENSMUSG00000021823/ENSMUSG00000033880/ENSMUSG00000026295	Abcc4/Rarres2/Pik3r3/Hgf/Vcl/Lgals3bp/Spp2	239273/71660/18710/15234/22330/19039/75396	7	1	ENSMUSG00000009281	6	ENSMUSG00000032849/ENSMUSG00000028698/ENSMUSG00000028864/ENSMUSG00000021823/ENSMUSG00000033880/ENSMUSG00000026295
R-MMU-1222556	ROS, RNS production in phagocytes	2/120	31/7939	0.0793125	0.534676	ENSMUSG00000039347/ENSMUSG00000020566	Atp6v0e2/Atp6v1c2	76252/68775	2	0		2	ENSMUSG00000039347/ENSMUSG00000020566
R-MMU-389356	CD28 co-stimulation	2/120	33/7939	0.0883443	0.581613	ENSMUSG00000028698/ENSMUSG00000036106	Pik3r3/Prr5	18710/109270	2	1	ENSMUSG00000036106	1	ENSMUSG00000028698
R-MMU-69239	Synthesis of DNA	4/120	112/7939	0.0892501	0.581613	ENSMUSG00000006585/ENSMUSG00000041859/ENSMUSG00000002870/ENSMUSG00000026355	Cdt1/Mcm3/Mcm2/Mcm6	67177/17215/17216/17219	4	4	ENSMUSG00000006585/ENSMUSG00000041859/ENSMUSG00000002870/ENSMUSG00000026355	0
R-MMU-2559582	Senescence-Associated Secretory Phenotype (SASP)	3/120	72/7939	0.0950026	0.596672	ENSMUSG00000028551/ENSMUSG00000060639/ENSMUSG00000047246	Cdkn2c/Hist1h4i/Hist1h2be	12580/319158/319179	3	0		3	ENSMUSG00000028551/ENSMUSG00000060639/ENSMUSG00000047246
R-MMU-1266738	Developmental Biology	9/120	362/7939	0.0966787	0.596672	ENSMUSG00000004864/ENSMUSG00000052516/ENSMUSG00000028698/ENSMUSG00000054146/ENSMUSG00000091345/ENSMUSG00000087303/ENSMUSG00000039252/ENSMUSG00000005583/ENSMUSG00000024304	Mapk13/Robo2/Pik3r3/Krt15/Col6a5/Lipo2/Lgi2/Mef2c/Cdh2	26415/268902/18710/16665/665033/101055671/246316/17260/12558	9	3	ENSMUSG00000004864/ENSMUSG00000087303/ENSMUSG00000039252	6	ENSMUSG00000052516/ENSMUSG00000028698/ENSMUSG00000054146/ENSMUSG00000091345/ENSMUSG00000005583/ENSMUSG00000024304
R-MMU-69278	Cell Cycle, Mitotic	11/120	469/7939	0.0967758	0.596672	ENSMUSG00000028551/ENSMUSG00000006585/ENSMUSG00000041859/ENSMUSG00000001525/ENSMUSG00000002870/ENSMUSG00000026355/ENSMUSG00000060639/ENSMUSG00000050621/ENSMUSG00000032218/ENSMUSG00000047246/ENSMUSG00000006398	Cdkn2c/Cdt1/Mcm3/Tubb5/Mcm2/Mcm6/Hist1h4i/Rps27rt/Ccnb2/Hist1h2be/Cdc20	12580/67177/17215/22154/17216/17219/319158/100043813/12442/319179/107995	11	7	ENSMUSG00000006585/ENSMUSG00000041859/ENSMUSG00000001525/ENSMUSG00000002870/ENSMUSG00000026355/ENSMUSG00000032218/ENSMUSG00000006398	4	ENSMUSG00000028551/ENSMUSG00000060639/ENSMUSG00000050621/ENSMUSG00000047246
R-MMU-427413	NoRC negatively regulates rRNA expression	2/120	35/7939	0.097665	0.596672	ENSMUSG00000060639/ENSMUSG00000047246	Hist1h4i/Hist1h2be	319158/319179	2	0		2	ENSMUSG00000060639/ENSMUSG00000047246
R-MMU-2129379	Molecules associated with elastic fibres	2/120	36/7939	0.102426	0.611904	ENSMUSG00000026768/ENSMUSG00000002020	Itga8/Ltbp2	241226/16997	2	1	ENSMUSG00000002020	1	ENSMUSG00000026768
R-MMU-3769402	Deactivation of the beta-catenin transactivating complex	2/120	37/7939	0.107249	0.611904	ENSMUSG00000024947/ENSMUSG00000000567	Men1/Sox9	17283/20682	2	1	ENSMUSG00000000567	1	ENSMUSG00000024947
R-MMU-427359	SIRT1 negatively regulates rRNA expression	2/120	37/7939	0.107249	0.611904	ENSMUSG00000060639/ENSMUSG00000047246	Hist1h4i/Hist1h2be	319158/319179	2	0		2	ENSMUSG00000060639/ENSMUSG00000047246
R-MMU-73728	RNA Polymerase I Promoter Opening	2/120	37/7939	0.107249	0.611904	ENSMUSG00000060639/ENSMUSG00000047246	Hist1h4i/Hist1h2be	319158/319179	2	0		2	ENSMUSG00000060639/ENSMUSG00000047246
R-MMU-69306	DNA Replication	4/120	120/7939	0.107983	0.611904	ENSMUSG00000006585/ENSMUSG00000041859/ENSMUSG00000002870/ENSMUSG00000026355	Cdt1/Mcm3/Mcm2/Mcm6	67177/17215/17216/17219	4	4	ENSMUSG00000006585/ENSMUSG00000041859/ENSMUSG00000002870/ENSMUSG00000026355	0
R-MMU-5250941	Negative epigenetic regulation of rRNA expression	2/120	38/7939	0.112133	0.626344	ENSMUSG00000060639/ENSMUSG00000047246	Hist1h4i/Hist1h2be	319158/319179	2	0		2	ENSMUSG00000060639/ENSMUSG00000047246
R-MMU-211945	Phase I - Functionalization of compounds	4/120	123/7939	0.115433	0.631846	ENSMUSG00000005547/ENSMUSG00000047638/ENSMUSG00000029811/ENSMUSG00000074206	Cyp2a5/Nr1h4/Aoc1/Adh6b	13087/20186/76507/100417514	4	4	ENSMUSG00000005547/ENSMUSG00000047638/ENSMUSG00000029811/ENSMUSG00000074206	0
R-MMU-5625886	Activated PKN1 stimulates transcription of AR (androgen receptor) regulated genes KLK2 and KLK3	2/120	39/7939	0.117074	0.631846	ENSMUSG00000060639/ENSMUSG00000047246	Hist1h4i/Hist1h2be	319158/319179	2	0		2	ENSMUSG00000060639/ENSMUSG00000047246
R-MMU-8957322	Metabolism of steroids	4/120	124/7939	0.117966	0.631846	ENSMUSG00000030237/ENSMUSG00000035540/ENSMUSG00000047638/ENSMUSG00000095143	Slco1a4/Gc/Nr1h4/Hsd3b4	28250/14473/20186/15495	4	4	ENSMUSG00000030237/ENSMUSG00000035540/ENSMUSG00000047638/ENSMUSG00000095143	0
R-MMU-1500931	Cell-Cell communication	3/120	83/7939	0.13037	0.640602	ENSMUSG00000026602/ENSMUSG00000006649/ENSMUSG00000024304	Nphs2/Nphs1/Cdh2	170484/54631/12558	3	0		3	ENSMUSG00000026602/ENSMUSG00000006649/ENSMUSG00000024304
R-MMU-71291	Metabolism of amino acids and derivatives	6/120	231/7939	0.136779	0.640602	ENSMUSG00000043943/ENSMUSG00000074768/ENSMUSG00000031700/ENSMUSG00000089678/ENSMUSG00000029752/ENSMUSG00000079834	Naalad2/Bhmt/Gpt2/Agxt2/Asns/Tmlhe	72560/12116/108682/268782/27053/192289	6	2	ENSMUSG00000031700/ENSMUSG00000029752	4	ENSMUSG00000043943/ENSMUSG00000074768/ENSMUSG00000089678/ENSMUSG00000079834
R-MMU-9006936	Signaling by TGF-beta family members	3/120	85/7939	0.137243	0.640602	ENSMUSG00000024947/ENSMUSG00000031283/ENSMUSG00000048616	Men1/Chrdl1/Nog	17283/83453/18121	3	1	ENSMUSG00000048616	2	ENSMUSG00000024947/ENSMUSG00000031283
R-MMU-1566948	Elastic fibre formation	2/120	43/7939	0.137353	0.640602	ENSMUSG00000026768/ENSMUSG00000002020	Itga8/Ltbp2	241226/16997	2	1	ENSMUSG00000002020	1	ENSMUSG00000026768
R-MMU-166786	Creation of C4 and C2 activators	1/120	10/7939	0.14135	0.640602	ENSMUSG00000036655	Colec11	71693	1	0		1	ENSMUSG00000036655
R-MMU-3000480	Scavenging by Class A Receptors	1/120	10/7939	0.14135	0.640602	ENSMUSG00000036655	Colec11	71693	1	0		1	ENSMUSG00000036655
R-MMU-450341	Activation of the AP-1 family of transcription factors	1/120	10/7939	0.14135	0.640602	ENSMUSG00000052684	Jun	16476	1	1	ENSMUSG00000052684	0
R-MMU-5682910	LGI-ADAM interactions	1/120	10/7939	0.14135	0.640602	ENSMUSG00000039252	Lgi2	246316	1	1	ENSMUSG00000039252	0
R-MMU-73929	Base-Excision Repair, AP Site Formation	1/120	10/7939	0.14135	0.640602	ENSMUSG00000029591	Ung	22256	1	1	ENSMUSG00000029591	0
R-MMU-8875555	MET activates RAP1 and RAC1	1/120	10/7939	0.14135	0.640602	ENSMUSG00000028864	Hgf	15234	1	0		1	ENSMUSG00000028864
R-MMU-8875656	MET receptor recycling	1/120	10/7939	0.14135	0.640602	ENSMUSG00000028864	Hgf	15234	1	0		1	ENSMUSG00000028864
R-MMU-982772	Growth hormone receptor signaling	1/120	10/7939	0.14135	0.640602	ENSMUSG00000005268	Prlr	19116	1	0		1	ENSMUSG00000005268
R-MMU-375276	Peptide ligand-binding receptors	4/120	133/7939	0.141819	0.640602	ENSMUSG00000024164/ENSMUSG00000031980/ENSMUSG00000074715/ENSMUSG00000037010	C3/Agt/Ccl28/Apln	12266/11606/56838/30878	4	4	ENSMUSG00000024164/ENSMUSG00000031980/ENSMUSG00000074715/ENSMUSG00000037010	0
R-MMU-3000178	ECM proteoglycans	2/120	44/7939	0.142538	0.640602	ENSMUSG00000026768/ENSMUSG00000091345	Itga8/Col6a5	241226/665033	2	0		2	ENSMUSG00000026768/ENSMUSG00000091345
R-MMU-2299718	Condensation of Prophase Chromosomes	2/120	45/7939	0.147765	0.642009	ENSMUSG00000060639/ENSMUSG00000047246	Hist1h4i/Hist1h2be	319158/319179	2	0		2	ENSMUSG00000060639/ENSMUSG00000047246
R-MMU-140342	Apoptosis induced DNA fragmentation	1/120	11/7939	0.154345	0.642009	ENSMUSG00000036181	Hist1h1c	50708	1	0		1	ENSMUSG00000036181
R-MMU-189451	Heme biosynthesis	1/120	11/7939	0.154345	0.642009	ENSMUSG00000025270	Alas2	11656	1	0		1	ENSMUSG00000025270
R-MMU-211227	Activation of DNA fragmentation factor	1/120	11/7939	0.154345	0.642009	ENSMUSG00000036181	Hist1h1c	50708	1	0		1	ENSMUSG00000036181
R-MMU-71384	Ethanol oxidation	1/120	11/7939	0.154345	0.642009	ENSMUSG00000074206	Adh6b	100417514	1	1	ENSMUSG00000074206	0
R-MMU-8851805	MET activates RAS signaling	1/120	11/7939	0.154345	0.642009	ENSMUSG00000028864	Hgf	15234	1	0		1	ENSMUSG00000028864
R-MMU-8963889	Assembly of active LPL and LIPC lipase complexes	1/120	11/7939	0.154345	0.642009	ENSMUSG00000028553	Angptl3	30924	1	0		1	ENSMUSG00000028553
R-MMU-212300	PRC2 methylates histones and DNA	2/120	47/7939	0.158333	0.646397	ENSMUSG00000060639/ENSMUSG00000047246	Hist1h4i/Hist1h2be	319158/319179	2	0		2	ENSMUSG00000060639/ENSMUSG00000047246
R-MMU-69242	S Phase	4/120	139/7939	0.158706	0.646397	ENSMUSG00000006585/ENSMUSG00000041859/ENSMUSG00000002870/ENSMUSG00000026355	Cdt1/Mcm3/Mcm2/Mcm6	67177/17215/17216/17219	4	4	ENSMUSG00000006585/ENSMUSG00000041859/ENSMUSG00000002870/ENSMUSG00000026355	0
R-MMU-1442490	Collagen degradation	2/120	48/7939	0.163669	0.647066	ENSMUSG00000032332/ENSMUSG00000091345	Col12a1/Col6a5	12816/665033	2	1	ENSMUSG00000032332	1	ENSMUSG00000091345
R-MMU-194068	Bile acid and bile salt metabolism	2/120	48/7939	0.163669	0.647066	ENSMUSG00000030237/ENSMUSG00000047638	Slco1a4/Nr1h4	28250/20186	2	2	ENSMUSG00000030237/ENSMUSG00000047638	0
R-MMU-1483213	Synthesis of PE	1/120	12/7939	0.167145	0.647066	ENSMUSG00000019232	Etnppl	71760	1	1	ENSMUSG00000019232	0
R-MMU-1855183	Synthesis of IP2, IP, and Ins in the cytosol	1/120	12/7939	0.167145	0.647066	ENSMUSG00000022613	Miox	56727	1	0		1	ENSMUSG00000022613
R-MMU-435354	Zinc transporters	1/120	12/7939	0.167145	0.647066	ENSMUSG00000022094	Slc39a14	213053	1	1	ENSMUSG00000022094	0
R-MMU-156580	Phase II - Conjugation of compounds	3/120	95/7939	0.173328	0.64977	ENSMUSG00000029260/ENSMUSG00000057425/ENSMUSG00000023122	Ugt2b34/Ugt2b37/Sult1c2	100727/112417/69083	3	2	ENSMUSG00000057425/ENSMUSG00000023122	1	ENSMUSG00000029260
R-MMU-5693565	Recruitment and ATM-mediated phosphorylation of repair and signaling proteins at DNA double strand breaks	2/120	50/7939	0.174436	0.64977	ENSMUSG00000060639/ENSMUSG00000047246	Hist1h4i/Hist1h2be	319158/319179	2	0		2	ENSMUSG00000060639/ENSMUSG00000047246
R-MMU-194002	Glucocorticoid biosynthesis	1/120	13/7939	0.179753	0.64977	ENSMUSG00000095143	Hsd3b4	15495	1	1	ENSMUSG00000095143	0
R-MMU-438066	Unblocking of NMDA receptor, glutamate binding and activation	1/120	13/7939	0.179753	0.64977	ENSMUSG00000025892	Gria4	14802	1	0		1	ENSMUSG00000025892
R-MMU-8963743	Digestion and absorption	1/120	13/7939	0.179753	0.64977	ENSMUSG00000032978	Guca2b	14916	1	1	ENSMUSG00000032978	0
R-MMU-5693571	Nonhomologous End-Joining (NHEJ)	2/120	51/7939	0.179862	0.64977	ENSMUSG00000060639/ENSMUSG00000047246	Hist1h4i/Hist1h2be	319158/319179	2	0		2	ENSMUSG00000060639/ENSMUSG00000047246
R-MMU-5693606	DNA Double Strand Break Response	2/120	51/7939	0.179862	0.64977	ENSMUSG00000060639/ENSMUSG00000047246	Hist1h4i/Hist1h2be	319158/319179	2	0		2	ENSMUSG00000060639/ENSMUSG00000047246
R-MMU-606279	Deposition of new CENPA-containing nucleosomes at the centromere	2/120	52/7939	0.185314	0.64977	ENSMUSG00000060639/ENSMUSG00000047246	Hist1h4i/Hist1h2be	319158/319179	2	0		2	ENSMUSG00000060639/ENSMUSG00000047246
R-MMU-774815	Nucleosome assembly	2/120	52/7939	0.185314	0.64977	ENSMUSG00000060639/ENSMUSG00000047246	Hist1h4i/Hist1h2be	319158/319179	2	0		2	ENSMUSG00000060639/ENSMUSG00000047246
R-MMU-917937	Iron uptake and transport	2/120	53/7939	0.19079	0.64977	ENSMUSG00000039347/ENSMUSG00000020566	Atp6v0e2/Atp6v1c2	76252/68775	2	0		2	ENSMUSG00000039347/ENSMUSG00000020566
R-MMU-416993	Trafficking of GluR2-containing AMPA receptors	1/120	14/7939	0.192171	0.64977	ENSMUSG00000025892	Gria4	14802	1	0		1	ENSMUSG00000025892
R-MMU-879518	Transport of organic anions	1/120	14/7939	0.192171	0.64977	ENSMUSG00000030237	Slco1a4	28250	1	1	ENSMUSG00000030237	0
R-MMU-9006115	Signaling by NTRK2 (TRKB)	1/120	14/7939	0.192171	0.64977	ENSMUSG00000028864	Hgf	15234	1	0		1	ENSMUSG00000028864
R-MMU-975577	N-Glycan antennae elongation	1/120	14/7939	0.192171	0.64977	ENSMUSG00000028413	B4galt1	14595	1	1	ENSMUSG00000028413	0
R-MMU-8936459	RUNX1 regulates genes involved in megakaryocyte differentiation and platelet function	2/120	54/7939	0.196287	0.64977	ENSMUSG00000060639/ENSMUSG00000047246	Hist1h4i/Hist1h2be	319158/319179	2	0		2	ENSMUSG00000060639/ENSMUSG00000047246
R-MMU-6805567	Keratinization	2/120	55/7939	0.201805	0.64977	ENSMUSG00000054146/ENSMUSG00000087303	Krt15/Lipo2	16665/101055671	2	1	ENSMUSG00000087303	1	ENSMUSG00000054146
R-MMU-6809371	Formation of the cornified envelope	2/120	55/7939	0.201805	0.64977	ENSMUSG00000054146/ENSMUSG00000087303	Krt15/Lipo2	16665/101055671	2	1	ENSMUSG00000087303	1	ENSMUSG00000054146
R-MMU-68875	Mitotic Prophase	3/120	103/7939	0.203912	0.64977	ENSMUSG00000060639/ENSMUSG00000032218/ENSMUSG00000047246	Hist1h4i/Ccnb2/Hist1h2be	319158/12442/319179	3	1	ENSMUSG00000032218	2	ENSMUSG00000060639/ENSMUSG00000047246
R-MMU-1461957	Beta defensins	1/120	15/7939	0.204403	0.64977	ENSMUSG00000044863	Defb36	266620	1	1	ENSMUSG00000044863	0
R-MMU-1461973	Defensins	1/120	15/7939	0.204403	0.64977	ENSMUSG00000044863	Defb36	266620	1	1	ENSMUSG00000044863	0
R-MMU-193048	Androgen biosynthesis	1/120	15/7939	0.204403	0.64977	ENSMUSG00000095143	Hsd3b4	15495	1	1	ENSMUSG00000095143	0
R-MMU-422085	Synthesis, secretion, and deacylation of Ghrelin	1/120	15/7939	0.204403	0.64977	ENSMUSG00000048040	Arxes2	76976	1	1	ENSMUSG00000048040	0
R-MMU-1369062	ABC transporters in lipid homeostasis	1/120	16/7939	0.216452	0.665939	ENSMUSG00000041797	Abca9	217262	1	0		1	ENSMUSG00000041797
R-MMU-2559584	Formation of Senescence-Associated Heterochromatin Foci (SAHF)	1/120	16/7939	0.216452	0.665939	ENSMUSG00000036181	Hist1h1c	50708	1	0		1	ENSMUSG00000036181
R-MMU-2559585	Oncogene Induced Senescence	1/120	16/7939	0.216452	0.665939	ENSMUSG00000028551	Cdkn2c	12580	1	0		1	ENSMUSG00000028551
R-MMU-983712	Ion channel transport	4/120	158/7939	0.216504	0.665939	ENSMUSG00000004988/ENSMUSG00000039347/ENSMUSG00000020566/ENSMUSG00000030340	Fxyd4/Atp6v0e2/Atp6v1c2/Scnn1a	108017/76252/68775/20276	4	1	ENSMUSG00000030340	3	ENSMUSG00000004988/ENSMUSG00000039347/ENSMUSG00000020566
R-MMU-5625740	RHO GTPases activate PKNs	2/120	58/7939	0.218458	0.665939	ENSMUSG00000060639/ENSMUSG00000047246	Hist1h4i/Hist1h2be	319158/319179	2	0		2	ENSMUSG00000060639/ENSMUSG00000047246
R-MMU-1187000	Fertilization	1/120	17/7939	0.228319	0.665939	ENSMUSG00000028413	B4galt1	14595	1	1	ENSMUSG00000028413	0
R-MMU-1474165	Reproduction	1/120	17/7939	0.228319	0.665939	ENSMUSG00000028413	B4galt1	14595	1	1	ENSMUSG00000028413	0
R-MMU-189445	Metabolism of porphyrins	1/120	17/7939	0.228319	0.665939	ENSMUSG00000025270	Alas2	11656	1	0		1	ENSMUSG00000025270
R-MMU-196757	Metabolism of folate and pterines	1/120	17/7939	0.228319	0.665939	ENSMUSG00000005667	Mthfd2	17768	1	1	ENSMUSG00000005667	0
R-MMU-5635838	Activation of SMO	1/120	17/7939	0.228319	0.665939	ENSMUSG00000006538	Ihh	16147	1	1	ENSMUSG00000006538	0
R-MMU-3214847	HATs acetylate histones	2/120	60/7939	0.229627	0.665939	ENSMUSG00000060639/ENSMUSG00000047246	Hist1h4i/Hist1h2be	319158/319179	2	0		2	ENSMUSG00000060639/ENSMUSG00000047246
R-MMU-388841	Costimulation by the CD28 family	2/120	61/7939	0.235227	0.665939	ENSMUSG00000028698/ENSMUSG00000036106	Pik3r3/Prr5	18710/109270	2	1	ENSMUSG00000036106	1	ENSMUSG00000028698
R-MMU-193807	Synthesis of bile acids and bile salts via 27-hydroxycholesterol	1/120	18/7939	0.240008	0.665939	ENSMUSG00000047638	Nr1h4	20186	1	1	ENSMUSG00000047638	0
R-MMU-210993	Tie2 Signaling	1/120	18/7939	0.240008	0.665939	ENSMUSG00000031465	Angpt2	11601	1	0		1	ENSMUSG00000031465
R-MMU-8849932	Synaptic adhesion-like molecules	1/120	18/7939	0.240008	0.665939	ENSMUSG00000025892	Gria4	14802	1	0		1	ENSMUSG00000025892
R-MMU-74752	Signaling by Insulin receptor	2/120	62/7939	0.240835	0.665939	ENSMUSG00000039347/ENSMUSG00000020566	Atp6v0e2/Atp6v1c2	76252/68775	2	0		2	ENSMUSG00000039347/ENSMUSG00000020566
R-MMU-425407	SLC-mediated transmembrane transport	5/120	223/7939	0.247763	0.665939	ENSMUSG00000030237/ENSMUSG00000006469/ENSMUSG00000038178/ENSMUSG00000037490/ENSMUSG00000022094	Slco1a4/Slc34a3/Slc43a2/Slc2a12/Slc39a14	28250/142681/215113/353169/213053	5	2	ENSMUSG00000030237/ENSMUSG00000022094	3	ENSMUSG00000006469/ENSMUSG00000038178/ENSMUSG00000037490
R-MMU-176407	Conversion from APC/C:Cdc20 to APC/C:Cdh1 in late anaphase	1/120	19/7939	0.251522	0.665939	ENSMUSG00000006398	Cdc20	107995	1	1	ENSMUSG00000006398	0
R-MMU-211999	CYP2E1 reactions	1/120	19/7939	0.251522	0.665939	ENSMUSG00000005547	Cyp2a5	13087	1	1	ENSMUSG00000005547	0
R-MMU-2453902	The canonical retinoid cycle in rods (twilight vision)	1/120	19/7939	0.251522	0.665939	ENSMUSG00000032327	Stra6	20897	1	1	ENSMUSG00000032327	0
R-MMU-6807004	Negative regulation of MET activity	1/120	19/7939	0.251522	0.665939	ENSMUSG00000028864	Hgf	15234	1	0		1	ENSMUSG00000028864
R-MMU-8864260	Transcriptional regulation by the AP-2 (TFAP2) family of transcription factors	1/120	19/7939	0.251522	0.665939	ENSMUSG00000022346	Myc	17869	1	1	ENSMUSG00000022346	0
R-MMU-2142753	Arachidonic acid metabolism	2/120	64/7939	0.252069	0.665939	ENSMUSG00000019278/ENSMUSG00000020377	Dpep1/Ltc4s	13479/17001	2	1	ENSMUSG00000020377	1	ENSMUSG00000019278
R-MMU-5250913	Positive epigenetic regulation of rRNA expression	2/120	64/7939	0.252069	0.665939	ENSMUSG00000060639/ENSMUSG00000047246	Hist1h4i/Hist1h2be	319158/319179	2	0		2	ENSMUSG00000060639/ENSMUSG00000047246
R-MMU-5250924	B-WICH complex positively regulates rRNA expression	2/120	64/7939	0.252069	0.665939	ENSMUSG00000060639/ENSMUSG00000047246	Hist1h4i/Hist1h2be	319158/319179	2	0		2	ENSMUSG00000060639/ENSMUSG00000047246
R-MMU-141405	Inhibition of the proteolytic activity of APC/C required for the onset of anaphase by mitotic spindle checkpoint components	1/120	20/7939	0.262863	0.666138	ENSMUSG00000006398	Cdc20	107995	1	1	ENSMUSG00000006398	0
R-MMU-141430	Inactivation of APC/C via direct inhibition of the APC/C complex	1/120	20/7939	0.262863	0.666138	ENSMUSG00000006398	Cdc20	107995	1	1	ENSMUSG00000006398	0
R-MMU-156584	Cytosolic sulfonation of small molecules	1/120	20/7939	0.262863	0.666138	ENSMUSG00000023122	Sult1c2	69083	1	1	ENSMUSG00000023122	0
R-MMU-419037	NCAM1 interactions	1/120	20/7939	0.262863	0.666138	ENSMUSG00000091345	Col6a5	665033	1	0		1	ENSMUSG00000091345
R-MMU-425410	Metal ion SLC transporters	1/120	20/7939	0.262863	0.666138	ENSMUSG00000022094	Slc39a14	213053	1	1	ENSMUSG00000022094	0
R-MMU-912631	Regulation of signaling by CBL	1/120	20/7939	0.262863	0.666138	ENSMUSG00000028698	Pik3r3	18710	1	0		1	ENSMUSG00000028698
R-MMU-2500257	Resolution of Sister Chromatid Cohesion	3/120	118/7939	0.26407	0.666138	ENSMUSG00000050621/ENSMUSG00000032218/ENSMUSG00000006398	Rps27rt/Ccnb2/Cdc20	100043813/12442/107995	3	2	ENSMUSG00000032218/ENSMUSG00000006398	1	ENSMUSG00000050621
R-MMU-201681	TCF dependent signaling in response to WNT	4/120	175/7939	0.272336	0.680238	ENSMUSG00000024947/ENSMUSG00000060639/ENSMUSG00000000567/ENSMUSG00000047246	Men1/Hist1h4i/Sox9/Hist1h2be	17283/319158/20682/319179	4	1	ENSMUSG00000000567	3	ENSMUSG00000024947/ENSMUSG00000060639/ENSMUSG00000047246
R-MMU-3238698	WNT ligand biogenesis and trafficking	1/120	21/7939	0.274033	0.680238	ENSMUSG00000030170	Wnt5b	22419	1	1	ENSMUSG00000030170	0
R-MMU-2262752	Cellular responses to stress	7/120	349/7939	0.275596	0.680238	ENSMUSG00000028551/ENSMUSG00000036181/ENSMUSG00000060639/ENSMUSG00000004341/ENSMUSG00000024222/ENSMUSG00000047246/ENSMUSG00000052684	Cdkn2c/Hist1h1c/Hist1h4i/Gpx6/Fkbp5/Hist1h2be/Jun	12580/50708/319158/75512/14229/319179/16476	7	3	ENSMUSG00000004341/ENSMUSG00000024222/ENSMUSG00000052684	4	ENSMUSG00000028551/ENSMUSG00000036181/ENSMUSG00000060639/ENSMUSG00000047246
R-MMU-1266695	Interleukin-7 signaling	1/120	22/7939	0.285035	0.680238	ENSMUSG00000028698	Pik3r3	18710	1	0		1	ENSMUSG00000028698
R-MMU-174048	APC/C:Cdc20 mediated degradation of Cyclin B	1/120	22/7939	0.285035	0.680238	ENSMUSG00000006398	Cdc20	107995	1	1	ENSMUSG00000006398	0
R-MMU-189200	Cellular hexose transport	1/120	22/7939	0.285035	0.680238	ENSMUSG00000037490	Slc2a12	353169	1	0		1	ENSMUSG00000037490
R-MMU-211976	Endogenous sterols	1/120	22/7939	0.285035	0.680238	ENSMUSG00000047638	Nr1h4	20186	1	1	ENSMUSG00000047638	0
R-MMU-975576	N-glycan antennae elongation in the medial/trans-Golgi	1/120	22/7939	0.285035	0.680238	ENSMUSG00000028413	B4galt1	14595	1	1	ENSMUSG00000028413	0
R-MMU-6798695	Neutrophil degranulation	9/120	476/7939	0.292313	0.680238	ENSMUSG00000024164/ENSMUSG00000052305/ENSMUSG00000073940/ENSMUSG00000001525/ENSMUSG00000028413/ENSMUSG00000025431/ENSMUSG00000058057/ENSMUSG00000021823/ENSMUSG00000029811	C3/Hbb-bs/Hbb-bt/Tubb5/B4galt1/Crisp1/Mettl7a3/Vcl/Aoc1	12266/100503605/101488143/22154/14595/11571/668178/22330/76507	9	6	ENSMUSG00000024164/ENSMUSG00000001525/ENSMUSG00000028413/ENSMUSG00000025431/ENSMUSG00000058057/ENSMUSG00000029811	3	ENSMUSG00000052305/ENSMUSG00000073940/ENSMUSG00000021823
R-MMU-1614635	Sulfur amino acid metabolism	1/120	23/7939	0.295872	0.680238	ENSMUSG00000074768	Bhmt	12116	1	0		1	ENSMUSG00000074768
R-MMU-2022854	Keratan sulfate biosynthesis	1/120	23/7939	0.295872	0.680238	ENSMUSG00000028413	B4galt1	14595	1	1	ENSMUSG00000028413	0
R-MMU-69273	Cyclin A/B1/B2 associated events during G2/M transition	1/120	23/7939	0.295872	0.680238	ENSMUSG00000032218	Ccnb2	12442	1	1	ENSMUSG00000032218	0
R-MMU-70895	Branched-chain amino acid catabolism	1/120	23/7939	0.295872	0.680238	ENSMUSG00000079834	Tmlhe	192289	1	0		1	ENSMUSG00000079834
R-MMU-8963899	Plasma lipoprotein remodeling	1/120	23/7939	0.295872	0.680238	ENSMUSG00000028553	Angptl3	30924	1	0		1	ENSMUSG00000028553
R-MMU-983231	Factors involved in megakaryocyte development and platelet production	3/120	127/7939	0.301196	0.680238	ENSMUSG00000052305/ENSMUSG00000073940/ENSMUSG00000024065	Hbb-bs/Hbb-bt/Ehd3	100503605/101488143/57440	3	0		3	ENSMUSG00000052305/ENSMUSG00000073940/ENSMUSG00000024065
R-MMU-179409	APC-Cdc20 mediated degradation of Nek2A	1/120	24/7939	0.306546	0.680238	ENSMUSG00000006398	Cdc20	107995	1	1	ENSMUSG00000006398	0
R-MMU-2173796	SMAD2/SMAD3:SMAD4 heterotrimer regulates transcription	1/120	24/7939	0.306546	0.680238	ENSMUSG00000024947	Men1	17283	1	0		1	ENSMUSG00000024947
R-MMU-373752	Netrin-1 signaling	1/120	24/7939	0.306546	0.680238	ENSMUSG00000004864	Mapk13	26415	1	1	ENSMUSG00000004864	0
R-MMU-376176	Signaling by ROBO receptors	1/120	24/7939	0.306546	0.680238	ENSMUSG00000052516	Robo2	268902	1	0		1	ENSMUSG00000052516
R-MMU-5626467	RHO GTPases activate IQGAPs	1/120	24/7939	0.306546	0.680238	ENSMUSG00000024947	Men1	17283	1	0		1	ENSMUSG00000024947
R-MMU-211897	Cytochrome P450 - arranged by substrate type	2/120	74/7939	0.30825	0.680238	ENSMUSG00000005547/ENSMUSG00000047638	Cyp2a5/Nr1h4	13087/20186	2	2	ENSMUSG00000005547/ENSMUSG00000047638	0
R-MMU-216083	Integrin cell surface interactions	2/120	74/7939	0.30825	0.680238	ENSMUSG00000026768/ENSMUSG00000091345	Itga8/Col6a5	241226/665033	2	0		2	ENSMUSG00000026768/ENSMUSG00000091345
R-MMU-68877	Mitotic Prometaphase	4/120	186/7939	0.309727	0.680238	ENSMUSG00000001525/ENSMUSG00000050621/ENSMUSG00000032218/ENSMUSG00000006398	Tubb5/Rps27rt/Ccnb2/Cdc20	22154/100043813/12442/107995	4	3	ENSMUSG00000001525/ENSMUSG00000032218/ENSMUSG00000006398	1	ENSMUSG00000050621
R-MMU-399719	Trafficking of AMPA receptors	1/120	25/7939	0.317059	0.680238	ENSMUSG00000025892	Gria4	14802	1	0		1	ENSMUSG00000025892
R-MMU-399721	Glutamate binding, activation of AMPA receptors and synaptic plasticity	1/120	25/7939	0.317059	0.680238	ENSMUSG00000025892	Gria4	14802	1	0		1	ENSMUSG00000025892
R-MMU-5218920	VEGFR2 mediated vascular permeability	1/120	25/7939	0.317059	0.680238	ENSMUSG00000036106	Prr5	109270	1	1	ENSMUSG00000036106	0
R-MMU-912526	Interleukin receptor SHC signaling	1/120	25/7939	0.317059	0.680238	ENSMUSG00000028698	Pik3r3	18710	1	0		1	ENSMUSG00000028698
R-MMU-70326	Glucose metabolism	2/120	77/7939	0.324991	0.680238	ENSMUSG00000021456/ENSMUSG00000021196	Fbp2/Pfkp	14120/56421	2	2	ENSMUSG00000021456/ENSMUSG00000021196	0
R-MMU-195721	Signaling by WNT	5/120	250/7939	0.326947	0.680238	ENSMUSG00000024947/ENSMUSG00000060639/ENSMUSG00000030170/ENSMUSG00000000567/ENSMUSG00000047246	Men1/Hist1h4i/Wnt5b/Sox9/Hist1h2be	17283/319158/22419/20682/319179	5	2	ENSMUSG00000030170/ENSMUSG00000000567	3	ENSMUSG00000024947/ENSMUSG00000060639/ENSMUSG00000047246
R-MMU-193368	Synthesis of bile acids and bile salts via 7alpha-hydroxycholesterol	1/120	26/7939	0.327415	0.680238	ENSMUSG00000047638	Nr1h4	20186	1	1	ENSMUSG00000047638	0
R-MMU-418990	Adherens junctions interactions	1/120	26/7939	0.327415	0.680238	ENSMUSG00000024304	Cdh2	12558	1	0		1	ENSMUSG00000024304
R-MMU-9018677	Biosynthesis of DHA-derived SPMs	1/120	26/7939	0.327415	0.680238	ENSMUSG00000020377	Ltc4s	17001	1	1	ENSMUSG00000020377	0
R-MMU-5578749	Transcriptional regulation by small RNAs	2/120	78/7939	0.33055	0.680238	ENSMUSG00000060639/ENSMUSG00000047246	Hist1h4i/Hist1h2be	319158/319179	2	0		2	ENSMUSG00000060639/ENSMUSG00000047246
R-MMU-69473	G2/M DNA damage checkpoint	2/120	78/7939	0.33055	0.680238	ENSMUSG00000060639/ENSMUSG00000047246	Hist1h4i/Hist1h2be	319158/319179	2	0		2	ENSMUSG00000060639/ENSMUSG00000047246
R-MMU-73886	Chromosome Maintenance	2/120	78/7939	0.33055	0.680238	ENSMUSG00000060639/ENSMUSG00000047246	Hist1h4i/Hist1h2be	319158/319179	2	0		2	ENSMUSG00000060639/ENSMUSG00000047246
R-MMU-73854	RNA Polymerase I Promoter Clearance	2/120	79/7939	0.336097	0.687538	ENSMUSG00000060639/ENSMUSG00000047246	Hist1h4i/Hist1h2be	319158/319179	2	0		2	ENSMUSG00000060639/ENSMUSG00000047246
R-MMU-9018678	Biosynthesis of specialized proresolving mediators (SPMs)	1/120	27/7939	0.337615	0.687538	ENSMUSG00000020377	Ltc4s	17001	1	1	ENSMUSG00000020377	0
R-MMU-163125	Post-translational modification: synthesis of GPI-anchored proteins	2/120	80/7939	0.34163	0.688543	ENSMUSG00000037005/ENSMUSG00000022595	Xpnpep2/Lypd2	170745/68311	2	1	ENSMUSG00000037005	1	ENSMUSG00000022595
R-MMU-73864	RNA Polymerase I Transcription	2/120	80/7939	0.34163	0.688543	ENSMUSG00000060639/ENSMUSG00000047246	Hist1h4i/Hist1h2be	319158/319179	2	0		2	ENSMUSG00000060639/ENSMUSG00000047246
R-MMU-389661	Glyoxylate metabolism and glycine degradation	1/120	28/7939	0.347661	0.693548	ENSMUSG00000089678	Agxt2	268782	1	0		1	ENSMUSG00000089678
R-MMU-450282	MAPK targets/ Nuclear events mediated by MAP kinases	1/120	28/7939	0.347661	0.693548	ENSMUSG00000052684	Jun	16476	1	1	ENSMUSG00000052684	0
R-MMU-212165	Epigenetic regulation of gene expression	2/120	82/7939	0.352653	0.699936	ENSMUSG00000060639/ENSMUSG00000047246	Hist1h4i/Hist1h2be	319158/319179	2	0		2	ENSMUSG00000060639/ENSMUSG00000047246
R-MMU-1638074	Keratan sulfate/keratin metabolism	1/120	29/7939	0.357556	0.702535	ENSMUSG00000028413	B4galt1	14595	1	1	ENSMUSG00000028413	0
R-MMU-168638	NOD1/2 Signaling Pathway	1/120	29/7939	0.357556	0.702535	ENSMUSG00000004864	Mapk13	26415	1	1	ENSMUSG00000004864	0
R-MMU-2565942	Regulation of PLK1 Activity at G2/M Transition	2/120	84/7939	0.363614	0.710865	ENSMUSG00000001525/ENSMUSG00000032218	Tubb5/Ccnb2	22154/12442	2	2	ENSMUSG00000001525/ENSMUSG00000032218	0
R-MMU-390522	Striated Muscle Contraction	1/120	30/7939	0.367302	0.710866	ENSMUSG00000038670	Mybpc2	233199	1	1	ENSMUSG00000038670	0
R-MMU-70263	Gluconeogenesis	1/120	30/7939	0.367302	0.710866	ENSMUSG00000021456	Fbp2	14120	1	1	ENSMUSG00000021456	0
R-MMU-6811558	PI5P, PP2A and IER3 Regulate PI3K/AKT Signaling	2/120	85/7939	0.369069	0.710866	ENSMUSG00000028698/ENSMUSG00000028864	Pik3r3/Hgf	18710/15234	2	0		2	ENSMUSG00000028698/ENSMUSG00000028864
R-MMU-2871796	FCERI mediated MAPK activation	1/120	31/7939	0.376902	0.711951	ENSMUSG00000052684	Jun	16476	1	1	ENSMUSG00000052684	0
R-MMU-3299685	Detoxification of Reactive Oxygen Species	1/120	31/7939	0.376902	0.711951	ENSMUSG00000004341	Gpx6	75512	1	1	ENSMUSG00000004341	0
R-MMU-442755	Activation of NMDA receptor and postsynaptic events	1/120	31/7939	0.376902	0.711951	ENSMUSG00000025892	Gria4	14802	1	0		1	ENSMUSG00000025892
R-MMU-195258	RHO GTPase Effectors	5/120	267/7939	0.378253	0.711951	ENSMUSG00000024947/ENSMUSG00000060639/ENSMUSG00000050621/ENSMUSG00000047246/ENSMUSG00000006398	Men1/Hist1h4i/Rps27rt/Hist1h2be/Cdc20	17283/319158/100043813/319179/107995	5	1	ENSMUSG00000006398	4	ENSMUSG00000024947/ENSMUSG00000060639/ENSMUSG00000050621/ENSMUSG00000047246
R-MMU-211000	Gene Silencing by RNA	2/120	87/7939	0.379923	0.711951	ENSMUSG00000060639/ENSMUSG00000047246	Hist1h4i/Hist1h2be	319158/319179	2	0		2	ENSMUSG00000060639/ENSMUSG00000047246
R-MMU-4420097	VEGFA-VEGFR2 Pathway	2/120	88/7939	0.385322	0.711951	ENSMUSG00000004864/ENSMUSG00000036106	Mapk13/Prr5	26415/109270	2	2	ENSMUSG00000004864/ENSMUSG00000036106	0
R-MMU-211935	Fatty acids	1/120	32/7939	0.386357	0.711951	ENSMUSG00000005547	Cyp2a5	13087	1	1	ENSMUSG00000005547	0
R-MMU-352230	Amino acid transport across the plasma membrane	1/120	32/7939	0.386357	0.711951	ENSMUSG00000038178	Slc43a2	215113	1	0		1	ENSMUSG00000038178
R-MMU-6791312	TP53 Regulates Transcription of Cell Cycle Genes	1/120	32/7939	0.386357	0.711951	ENSMUSG00000036390	Gadd45a	13197	1	1	ENSMUSG00000036390	0
R-MMU-6804757	Regulation of TP53 Degradation	1/120	33/7939	0.39567	0.711951	ENSMUSG00000036106	Prr5	109270	1	1	ENSMUSG00000036106	0
R-MMU-6806003	Regulation of TP53 Expression and Degradation	1/120	33/7939	0.39567	0.711951	ENSMUSG00000036106	Prr5	109270	1	1	ENSMUSG00000036106	0
R-MMU-418594	G alpha (i) signalling events	5/120	275/7939	0.40245	0.711951	ENSMUSG00000024164/ENSMUSG00000031980/ENSMUSG00000032327/ENSMUSG00000074715/ENSMUSG00000037010	C3/Agt/Stra6/Ccl28/Apln	12266/11606/20897/56838/30878	5	5	ENSMUSG00000024164/ENSMUSG00000031980/ENSMUSG00000032327/ENSMUSG00000074715/ENSMUSG00000037010	0
R-MMU-114604	GPVI-mediated activation cascade	1/120	34/7939	0.404843	0.711951	ENSMUSG00000028698	Pik3r3	18710	1	0		1	ENSMUSG00000028698
R-MMU-3301854	Nuclear Pore Complex (NPC) Disassembly	1/120	34/7939	0.404843	0.711951	ENSMUSG00000032218	Ccnb2	12442	1	1	ENSMUSG00000032218	0
R-MMU-199418	Negative regulation of the PI3K/AKT network	2/120	92/7939	0.40671	0.711951	ENSMUSG00000028698/ENSMUSG00000028864	Pik3r3/Hgf	18710/15234	2	0		2	ENSMUSG00000028698/ENSMUSG00000028864
R-MMU-141424	Amplification of signal from the kinetochores	2/120	93/7939	0.412003	0.711951	ENSMUSG00000050621/ENSMUSG00000006398	Rps27rt/Cdc20	100043813/107995	2	1	ENSMUSG00000006398	1	ENSMUSG00000050621
R-MMU-141444	Amplification of signal from unattached kinetochores via a MAD2 inhibitory signal	2/120	93/7939	0.412003	0.711951	ENSMUSG00000050621/ENSMUSG00000006398	Rps27rt/Cdc20	100043813/107995	2	1	ENSMUSG00000006398	1	ENSMUSG00000050621
R-MMU-196071	Metabolism of steroid hormones	1/120	35/7939	0.413877	0.711951	ENSMUSG00000095143	Hsd3b4	15495	1	1	ENSMUSG00000095143	0
R-MMU-211981	Xenobiotics	1/120	35/7939	0.413877	0.711951	ENSMUSG00000005547	Cyp2a5	13087	1	1	ENSMUSG00000005547	0
R-MMU-68886	M Phase	6/120	343/7939	0.417266	0.711951	ENSMUSG00000001525/ENSMUSG00000060639/ENSMUSG00000050621/ENSMUSG00000032218/ENSMUSG00000047246/ENSMUSG00000006398	Tubb5/Hist1h4i/Rps27rt/Ccnb2/Hist1h2be/Cdc20	22154/319158/100043813/12442/319179/107995	6	3	ENSMUSG00000001525/ENSMUSG00000032218/ENSMUSG00000006398	3	ENSMUSG00000060639/ENSMUSG00000050621/ENSMUSG00000047246
R-MMU-382556	ABC-family proteins mediated transport	2/120	94/7939	0.417272	0.711951	ENSMUSG00000032849/ENSMUSG00000041797	Abcc4/Abca9	239273/217262	2	0		2	ENSMUSG00000032849/ENSMUSG00000041797
R-MMU-192105	Synthesis of bile acids and bile salts	1/120	36/7939	0.422776	0.711951	ENSMUSG00000047638	Nr1h4	20186	1	1	ENSMUSG00000047638	0
R-MMU-8866654	E3 ubiquitin ligases ubiquitinate target proteins	1/120	36/7939	0.422776	0.711951	ENSMUSG00000047246	Hist1h2be	319179	1	0		1	ENSMUSG00000047246
R-MMU-194138	Signaling by VEGF	2/120	96/7939	0.427741	0.711951	ENSMUSG00000004864/ENSMUSG00000036106	Mapk13/Prr5	26415/109270	2	2	ENSMUSG00000004864/ENSMUSG00000036106	0
R-MMU-425393	Transport of inorganic cations/anions and amino acids/oligopeptides	2/120	96/7939	0.427741	0.711951	ENSMUSG00000006469/ENSMUSG00000038178	Slc34a3/Slc43a2	142681/215113	2	0		2	ENSMUSG00000006469/ENSMUSG00000038178
R-MMU-8953897	Cellular responses to external stimuli	7/120	412/7939	0.431349	0.711951	ENSMUSG00000028551/ENSMUSG00000036181/ENSMUSG00000060639/ENSMUSG00000004341/ENSMUSG00000024222/ENSMUSG00000047246/ENSMUSG00000052684	Cdkn2c/Hist1h1c/Hist1h4i/Gpx6/Fkbp5/Hist1h2be/Jun	12580/50708/319158/75512/14229/319179/16476	7	3	ENSMUSG00000004341/ENSMUSG00000024222/ENSMUSG00000052684	4	ENSMUSG00000028551/ENSMUSG00000036181/ENSMUSG00000060639/ENSMUSG00000047246
R-MMU-375165	NCAM signaling for neurite out-growth	1/120	37/7939	0.431541	0.711951	ENSMUSG00000091345	Col6a5	665033	1	0		1	ENSMUSG00000091345
R-MMU-421270	Cell-cell junction organization	1/120	37/7939	0.431541	0.711951	ENSMUSG00000024304	Cdh2	12558	1	0		1	ENSMUSG00000024304
R-MMU-425397	Transport of vitamins, nucleosides, and related molecules	1/120	37/7939	0.431541	0.711951	ENSMUSG00000030237	Slco1a4	28250	1	1	ENSMUSG00000030237	0
R-MMU-6803157	Antimicrobial peptides	1/120	37/7939	0.431541	0.711951	ENSMUSG00000044863	Defb36	266620	1	1	ENSMUSG00000044863	0
R-MMU-73884	Base Excision Repair	1/120	37/7939	0.431541	0.711951	ENSMUSG00000029591	Ung	22256	1	1	ENSMUSG00000029591	0
R-MMU-73933	Resolution of Abasic Sites (AP sites)	1/120	37/7939	0.431541	0.711951	ENSMUSG00000029591	Ung	22256	1	1	ENSMUSG00000029591	0
[truncated: 156 more rows]
