# Supplementary material for: Loss of MEN1 leads to renal fibrosis and decreases HGF‐Adamts5 pathway activity via an epigenetic mechanism
Source: Clin Transl Med. 2022 Aug 15;12(8):e982. doi: 10.1002/ctm2.982 (PMC9377152; doi:10.1002/ctm2.982)
Supplement: Supplementary file 11 — Supplement Material [file CTM2-12-e982-s011.xlsx]

## Sheet: Sample-1-menin-ChIP_vs_inpu
Chr:Start-End	Length	Summit_position	TagCounts_in_peak	-10*LOG(p-value)	Fold_enrichment	FDR(%)	Peak_Classification	Refseq_name	Symbol	Chr	TSS	TTS	Strand	Peak_to_TSS
chr3:101627358-101627887	530	265	30	387.19	53.41	0	intergenic	NM_144900	Atp1a1	chr3	101604707	101576218	-	-22915
chr1:121396568-121397357	790	177	28	267.55	44.51	0	intergenic	NM_029955	Ccdc93	chr1	121431066	121506460	+	-34104
chr1:121396568-121397357	790	177	28	267.55	44.51	0	intergenic	NM_001025156	Ccdc93	chr1	121431066	121506460	+	-34104
chr9:67062530-67062969	440	220	24	372.25	42.73	0	upstream	NM_001164255	Tpm1	chr9	67049213	67023841	-	-13536
chr9:67062530-67062969	440	220	24	372.25	42.73	0	upstream	NM_001164253	Tpm1	chr9	67043871	67022592	-	-18878
chr9:67062530-67062969	440	220	24	372.25	42.73	0	upstream	NM_001164252	Tpm1	chr9	67043871	67022592	-	-18878
chr9:67062530-67062969	440	220	24	372.25	42.73	0	upstream	NM_001164249	Tpm1	chr9	67049213	67022592	-	-13536
chr9:67062530-67062969	440	220	24	372.25	42.73	0	upstream	NM_024427	Tpm1	chr9	67049213	67022592	-	-13536
chr9:67062530-67062969	440	220	24	372.25	42.73	0	upstream	NM_001164250	Tpm1	chr9	67049213	67022592	-	-13536
chr9:67062530-67062969	440	220	24	372.25	42.73	0	upstream	NM_001164251	Tpm1	chr9	67049213	67027889	-	-13536
chr9:67062530-67062969	440	220	24	372.25	42.73	0	upstream	NM_001164248	Tpm1	chr9	67049213	67027889	-	-13536
chr9:67062530-67062969	440	220	24	372.25	42.73	0	upstream	NM_001164256	Tpm1	chr9	67043871	67023841	-	-18878
chr9:67062530-67062969	440	220	24	372.25	42.73	0	upstream	NM_001164254	Tpm1	chr9	67043871	67027889	-	-18878
chr18:24043677-24044344	668	496	30	312.42	41.7	0	intergenic	NM_021559	Zfp24	chr18	24020813	24009716	-	-23197
chr14:113390788-113391297	510	255	23	285.39	40.95	0	intergenic	NR_045661	4930524C18Rik	chr14	114831964	114861327	+	-1440922
chr6:118208955-118209334	380	190	22	402.25	39.17	0	upstream	NM_009050	Ret	chr6	118197744	118151747	-	-11400
chr6:118208955-118209334	380	190	22	402.25	39.17	0	upstream	NM_001080780	Ret	chr6	118197744	118151747	-	-11400
chr1:168320959-168321268	310	155	22	526.77	39.17	0	intron	NM_001291508	Pbx1	chr1	168432169	168153526	-	111056
chr1:168320959-168321268	310	155	22	526.77	39.17	0	intron	NM_183355	Pbx1	chr1	168432169	168153526	-	111056
chr1:168320959-168321268	310	155	22	526.77	39.17	0	intron	NM_001291509	Pbx1	chr1	168432169	168153526	-	111056
chr1:168320959-168321268	310	155	22	526.77	39.17	0	intron	NM_008783	Pbx1	chr1	168432169	168119363	-	111056
chr8:79068725-79069060	336	168	22	463.65	39.17	0	intron	NM_001294279	Zfp827	chr8	79028436	79193766	+	40456
chr8:79068725-79069060	336	168	22	463.65	39.17	0	intron	NM_178267	Zfp827	chr8	79028436	79193766	+	40456
chr5:137527009-137527320	312	156	22	510.84	39.17	0	intergenic	NR_105846	Mir6418	chr5	137529594	137529479	-	2430
chr5:128638331-128639379	1049	252	23	176.7	39.17	0	intergenic	NM_175284	Fzd10	chr5	128601105	128604093	+	37749
chr1:110461843-110462202	360	180	22	432.73	39.17	0	intergenic	NM_172853	Cdh7	chr1	109983722	110139903	+	478300
chr2:140059470-140059807	338	169	23	481.39	37.92	0	intron	NM_001159640	Tasp1	chr2	140066805	139833478	-	7167
chr2:140059470-140059807	338	169	23	481.39	37.92	0	intron	NR_110352	Tasp1	chr2	140066805	139833478	-	7167
chr2:140059470-140059807	338	169	23	481.39	37.92	0	intron	NR_110350	Tasp1	chr2	140066805	139833478	-	7167
chr2:140059470-140059807	338	169	23	481.39	37.92	0	intron	NM_001159641	Tasp1	chr2	140066805	139833478	-	7167
chr2:140059470-140059807	338	169	23	481.39	37.92	0	intron	NR_110351	Tasp1	chr2	140066805	139833478	-	7167
chr2:140059470-140059807	338	169	23	481.39	37.92	0	intron	NM_175225	Tasp1	chr2	140066805	139833478	-	7167
chr2:140059470-140059807	338	169	23	481.39	37.92	0	intron	NM_001289611	Tasp1	chr2	140066805	139976218	-	7167
chr2:132871161-132872214	1054	790	31	233.16	37.7	0	intron	NM_177303	Lrrn4	chr2	132880862	132868515	-	9175
chr6:142748931-142749424	494	247	21	257.61	37.39	0	upstream	NM_009908	Cmas	chr6	142756685	142775714	+	-7508
chr2:101568780-101569333	554	277	21	217.17	37.39	0	intron	NM_001362687	B230118H07Rik	chr2	101621046	101560778	-	51990
chr4:39685489-39685801	313	156	21	479.28	37.39	0	intergenic	NM_001081095	1700009N14Rik	chr4	39450292	39451778	+	235352
chr14:58526282-58526923	642	177	24	224.74	37.39	0	intergenic	NM_013518	Fgf9	chr14	58072685	58112720	+	453917
chr12:113335804-113336788	985	273	28	241.28	37.39	0	intergenic	NM_153776	Tmem121	chr12	113185902	113189522	+	150393
chr19:23027230-23027806	577	288	21	217.17	37.39	0	intergenic	NM_001362508	Trpm3	chr19	22915959	22995410	+	111558
chr1:31360508-31360889	382	191	21	372.25	37.39	0	intergenic	NR_015347	Gm4850	chr1	31264846	31268061	+	95852
chr8:123573903-123575346	1444	780	44	301.16	36.93	0	upstream	NR_046152	Gm25212	chr8	123555881	123555760	-	-18743
chr8:123573903-123575346	1444	780	44	301.16	36.93	0	upstream	NR_046155	Gm23284	chr8	123555881	123555760	-	-18743
chr8:123573903-123575346	1444	780	44	301.16	36.93	0	upstream	NR_046127	Gm25018	chr8	123555881	123555760	-	-18743
chr8:123573903-123575346	1444	780	44	301.16	36.93	0	upstream	NR_046154	Gm22291	chr8	123555881	123555760	-	-18743
chr8:123573903-123575346	1444	780	44	301.16	36.93	0	upstream	NR_046147	Gm22109	chr8	123555881	123555760	-	-18743
chr8:123573903-123575346	1444	780	44	301.16	36.93	0	upstream	NR_046140	Gm26391	chr8	123555881	123555760	-	-18743
chr8:123573903-123575346	1444	780	44	301.16	36.93	0	upstream	NR_046147	Gm22109	chr8	123566087	123565966	-	-8537
chr8:123573903-123575346	1444	780	44	301.16	36.93	0	upstream	NR_046127	Gm25018	chr8	123566087	123565966	-	-8537
chr8:123573903-123575346	1444	780	44	301.16	36.93	0	upstream	NR_046152	Gm25212	chr8	123566087	123565966	-	-8537
chr8:123573903-123575346	1444	780	44	301.16	36.93	0	upstream	NR_046154	Gm22291	chr8	123566087	123565966	-	-8537
chr8:123573903-123575346	1444	780	44	301.16	36.93	0	upstream	NR_046140	Gm26391	chr8	123566087	123565966	-	-8537
chr8:123573903-123575346	1444	780	44	301.16	36.93	0	upstream	NR_046155	Gm23284	chr8	123566087	123565966	-	-8537
chr8:123573903-123575346	1444	780	44	301.16	36.93	0	upstream	NR_046155	Gm23284	chr8	123561006	123560885	-	-13618
chr8:123573903-123575346	1444	780	44	301.16	36.93	0	upstream	NR_046152	Gm25212	chr8	123561006	123560885	-	-13618
chr8:123573903-123575346	1444	780	44	301.16	36.93	0	upstream	NR_046140	Gm26391	chr8	123561006	123560885	-	-13618
chr8:123573903-123575346	1444	780	44	301.16	36.93	0	upstream	NR_046147	Gm22109	chr8	123561006	123560885	-	-13618
chr8:123573903-123575346	1444	780	44	301.16	36.93	0	upstream	NR_046127	Gm25018	chr8	123561006	123560885	-	-13618
chr8:123573903-123575346	1444	780	44	301.16	36.93	0	upstream	NR_046154	Gm22291	chr8	123561006	123560885	-	-13618
chr8:123573903-123575346	1444	780	44	301.16	36.93	0	upstream	NR_046155	Gm23284	chr8	123557608	123557487	-	-17016
chr8:123573903-123575346	1444	780	44	301.16	36.93	0	upstream	NR_046152	Gm25212	chr8	123557608	123557487	-	-17016
chr8:123573903-123575346	1444	780	44	301.16	36.93	0	upstream	NR_046140	Gm26391	chr8	123557608	123557487	-	-17016
chr8:123573903-123575346	1444	780	44	301.16	36.93	0	upstream	NR_046127	Gm25018	chr8	123557608	123557487	-	-17016
chr8:123573903-123575346	1444	780	44	301.16	36.93	0	upstream	NR_046154	Gm22291	chr8	123557608	123557487	-	-17016
chr8:123573903-123575346	1444	780	44	301.16	36.93	0	upstream	NR_046147	Gm22109	chr8	123557608	123557487	-	-17016
chr14:43058823-43059755	933	513	34	272.69	36.04	0	intergenic	NM_001244671	Gm10377	chr14	43015576	43010187	-	-43712
chr17:34498096-34498405	310	155	20	463.65	35.6	0	promoter	NR_004051	Btnl5-ps	chr17	34497429	34487405	-	-821
chr15:12455593-12456358	766	531	23	207.29	35.6	0	intron	NM_001081064	Pdzd2	chr15	12739892	12359710	-	283917
chr15:78047554-78048007	454	227	20	271.42	35.6	0	intron	NM_007583	Cacng2	chr15	78119280	77993622	-	71500
chr17:13849821-13850131	311	155	20	448.14	35.6	0	intron	NR_151731	Afdn	chr17	13760540	13905794	+	89435
chr17:13849821-13850131	311	155	20	448.14	35.6	0	intron	NM_010806	Afdn	chr17	13760540	13905794	+	89435
chr19:56954674-56955345	672	516	23	220.21	35.6	0	intron	NM_001177797	Afap1l2	chr19	57008575	56912353	-	53566
chr19:56954674-56955345	672	516	23	220.21	35.6	0	intron	NM_001177796	Afap1l2	chr19	57008575	56912353	-	53566
chr19:56954674-56955345	672	516	23	220.21	35.6	0	intron	NM_146102	Afap1l2	chr19	57008575	56912353	-	53566
chr19:15835778-15836254	477	238	20	257.61	35.6	0	intergenic	NM_001205339	Psat1	chr19	15924622	15905122	-	88607
chr13:116500310-116500620	311	155	20	448.14	35.6	0	intergenic	NM_021459	Isl1	chr13	116309688	116298269	-	-190776
chr8:21976962-21977271	310	155	20	463.65	35.6	0	intergenic	NM_026459	Ccdc70	chr8	21970595	21974055	+	6521
chr14:96581413-96581771	359	179	20	372.25	35.6	0	intergenic	NM_053105	Klhl1	chr14	96519034	96105264	-	-62557
chr2:59367803-59368295	493	246	20	243.96	35.6	0	intergenic	NR_040510	5330411J11Rik	chr2	59386682	59382492	-	18634
chr5:30017492-30018497	1006	264	25	193.32	35.55	0	intron	NM_001314054	Il6	chr5	30013113	30019975	+	4881
chr5:30017492-30018497	1006	264	25	193.32	35.55	0	intron	NM_031168	Il6	chr5	30013113	30019975	+	4881
chr5:135068019-135069274	1256	1012	27	201.52	35.51	0	upstream	NM_001363327	Bud23	chr5	135064959	135052956	-	-3687
chr5:135068019-135069274	1256	1012	27	201.52	35.51	0	upstream	NM_025375	Bud23	chr5	135064959	135052956	-	-3687
chr5:135068019-135069274	1256	1012	27	201.52	35.51	0	upstream	NM_001363324	Bud23	chr5	135064959	135052956	-	-3687
chr5:135068019-135069274	1256	1012	27	201.52	35.51	0	upstream	NM_001363325	Bud23	chr5	135064959	135052956	-	-3687
chr5:135068019-135069274	1256	1012	27	201.52	35.51	0	upstream	NM_001363326	Bud23	chr5	135064959	135052956	-	-3687
chr14:4926657-4927165	509	254	21	247.14	33.93	0	intergenic	NM_001242945	Gm3264	chr14	4855522	4876908	+	71388
chr4:142651590-142652166	577	288	21	207.96	33.93	0	intergenic	NM_001109685	Kazn	chr4	142239401	142139239	-	-412476
chr7:10095245-10095803	559	279	19	191.12	33.82	0	intron	NM_001105179	Vmn2r51	chr7	10105659	10087197	-	10136
chr17:14908324-14908631	308	154	19	432.73	33.82	0	intron	NM_175173	Wdr27	chr17	14943124	14818671	-	34647
chr13:17486536-17486921	386	193	19	313.79	33.82	0	intron	NM_138654	Sugct	chr13	17694765	16857474	-	208037
chr13:33986121-33986446	326	163	19	402.25	33.82	0	upstream	NM_001359997	Ripk1	chr13	34002362	34035170	+	-16079
chr13:33986121-33986446	326	163	19	402.25	33.82	0	upstream	NM_009068	Ripk1	chr13	34002873	34035170	+	-16590
chr10:116890815-116891123	309	154	19	432.73	33.82	0	intron	NM_001033333	Myrfl	chr10	116896879	116776544	-	5911
chr16:33422433-33422839	407	203	19	299.52	33.82	0	intron	NM_001358569	Zfp148	chr16	33400444	33503903	+	22191
chr16:33422433-33422839	407	203	19	299.52	33.82	0	intron	NM_001358570	Zfp148	chr16	33381301	33503903	+	41334
chr16:33422433-33422839	407	203	19	299.52	33.82	0	intron	NM_011749	Zfp148	chr16	33380774	33503903	+	41861
chr1:130672316-130673026	711	525	22	202.02	33.82	0	intron	NR_028304	C4bp-ps1	chr1	130681571	130670201	-	8901
chr14:79100390-79101264	875	718	20	159.68	33.82	0	intron	NM_027906	Vwa8	chr14	78849177	79202310	+	251649
chr11:34740141-34740520	380	190	19	328.2	33.82	0	intron	NM_033374	Dock2	chr11	34783905	34226820	-	43575
chr4:45630017-45630604	588	294	19	178.39	33.82	0	upstream	NR_151513	Gm12408	chr4	45639935	45642222	+	-9625
chr4:150665560-150666321	762	593	22	195.49	33.82	0	upstream	NM_173774	Slc45a1	chr4	150652174	150629395	-	-13766
chr4:150665560-150666321	762	593	22	195.49	33.82	0	upstream	NM_001355737	Slc45a1	chr4	150652174	150629395	-	-13766
chr14:12608938-12609374	437	218	19	271.42	33.82	0	intron	NM_001359919	Cadps	chr14	12823079	12372559	-	213924
chr14:12608938-12609374	437	218	19	271.42	33.82	0	intron	NM_001359920	Cadps	chr14	12823079	12372559	-	213924
chr14:12608938-12609374	437	218	19	271.42	33.82	0	intron	NM_001359921	Cadps	chr14	12823079	12372559	-	213924
chr14:12608938-12609374	437	218	19	271.42	33.82	0	intron	NM_001042617	Cadps	chr14	12823079	12372562	-	213924
chr14:12608938-12609374	437	218	19	271.42	33.82	0	intron	NM_012061	Cadps	chr14	12823079	12372562	-	213924
chr10:61450898-61451275	378	189	19	328.2	33.82	0	promoter	NM_010124	Eif4ebp2	chr10	61452669	61432496	-	1583
chr17:45027966-45028547	582	291	19	178.39	33.82	0	intron	NM_178652	Supt3	chr17	44777165	45119290	+	251091
chr17:45027966-45028547	582	291	19	178.39	33.82	0	intron	NR_158206	Supt3	chr17	44777165	45119290	+	251091
chr5:75652132-75652662	531	265	19	204.05	33.82	0	intron	NM_021099	Kit	chr5	75574990	75656721	+	77406
chr5:75652132-75652662	531	265	19	204.05	33.82	0	intron	NM_001122733	Kit	chr5	75574986	75656721	+	77410
chr7:101671014-101671744	731	502	22	199.4	33.82	0	intron	NM_009191	Clpb	chr7	101663750	101790168	+	7628
chr7:101671014-101671744	731	502	22	199.4	33.82	0	intron	NM_001363991	Clpb	chr7	101663750	101795460	+	7628
chr1:56131108-56131772	665	364	22	195.63	33.82	0	intergenic	NR_126076	1700003I22Rik	chr1	56018977	56020203	+	112462
chr1:56131108-56131772	665	364	22	195.63	33.82	0	intergenic	NR_126075	1700003I22Rik	chr1	56018977	56020203	+	112462
chr1:29188379-29188784	406	203	19	299.52	33.82	0	intergenic	NR_105760	Mir6342	chr1	29421487	29421612	+	-232906
chr8:117864587-117864993	407	203	19	299.52	33.82	0	intergenic	NM_001357233	Mphosph6	chr8	117801974	117791636	-	-62815
chr8:117864587-117864993	407	203	19	299.52	33.82	0	intergenic	NM_001357232	Mphosph6	chr8	117801974	117791636	-	-62815
chr8:117864587-117864993	407	203	19	299.52	33.82	0	intergenic	NM_026758	Mphosph6	chr8	117801974	117791636	-	-62815
chr1:35034509-35034832	324	162	19	402.25	33.82	0	intergenic	NM_001357425	Plekhb2	chr1	34849988	34879554	+	184682
chr16:47651042-47651427	386	193	19	313.79	33.82	0	intergenic	NR_152166	6430553K19Rik	chr16	48158499	48122073	-	507265
chr8:5433950-5434327	378	189	19	328.2	33.82	0	intergenic	NM_011388	Slc10a2	chr8	5105287	5083218	-	-328851
chr14:98982570-98982881	312	156	19	417.43	33.82	0	intergenic	NM_175245	Mzt1	chr14	99046136	99034543	-	63411
chr8:117770698-117771008	311	155	19	432.73	33.82	0	intergenic	NM_001357233	Mphosph6	chr8	117801974	117791636	-	31122
chr8:117770698-117771008	311	155	19	432.73	33.82	0	intergenic	NM_001357232	Mphosph6	chr8	117801974	117791636	-	31122
chr8:117770698-117771008	311	155	19	432.73	33.82	0	intergenic	NM_026758	Mphosph6	chr8	117801974	117791636	-	31122
chr4:136354940-136355357	418	209	19	285.39	33.82	0	intergenic	NM_001355182	Hnrnpr	chr4	136311597	136345979	+	43551
chr12:70799783-70800165	383	191	19	328.2	33.82	0	intergenic	NM_028127	Frmd6	chr12	70825513	70902234	+	-25540
chr1:28510125-28510674	550	275	19	191.12	33.82	0	intergenic	NM_001013750	Gm597	chr1	28780252	28776121	-	269853
chr9:85816860-85817365	506	253	19	217.17	33.82	0	intergenic	NM_011627	Tpbg	chr9	85842379	85847055	+	-25267
chr17:4626000-4626647	648	300	29	252.63	32.57	0	upstream	NR_130984	4930517M08Rik	chr17	4634979	4637477	+	-8656
chr4:48525217-48525529	313	156	18	387.19	32.04	0	upstream	NM_001145925	Msantd3	chr4	48539945	48561920	+	-14573
chr15:6783105-6783499	395	197	18	285.39	32.04	0	intron	NM_030168	Rictor	chr15	6708380	6800400	+	74921
chr12:74212463-74212922	460	230	18	230.47	32.04	0	intron	NM_001364283	Syt16	chr12	73997776	74267916	+	214916
chr12:74212463-74212922	460	230	18	230.47	32.04	0	intron	NM_001364281	Syt16	chr12	73997776	74267916	+	214916
chr12:74212463-74212922	460	230	18	230.47	32.04	0	intron	NM_001364282	Syt16	chr12	73997776	74267916	+	214916
chr12:74212463-74212922	460	230	18	230.47	32.04	0	intron	NM_001364284	Syt16	chr12	73997776	74267916	+	214916
chr12:74212463-74212922	460	230	18	230.47	32.04	0	intron	NM_001364285	Syt16	chr12	73997776	74267916	+	214916
chr12:74212463-74212922	460	230	18	230.47	32.04	0	intron	NM_172804	Syt16	chr12	73997776	74267916	+	214916
chr2:61811917-61812658	742	255	20	173.7	32.04	0	exon	NM_009322	Tbr1	chr2	61804452	61814113	+	7835
chr2:13257726-13258036	311	155	18	402.25	32.04	0	intron	NM_009105	Rsu1	chr2	13271415	13076966	-	13535
chr15:8367028-8367550	523	261	18	191.12	32.04	0	intron	NM_027707	Nipbl	chr15	8444463	8289823	-	77175
chr15:8367028-8367550	523	261	18	191.12	32.04	0	intron	NM_201232	Nipbl	chr15	8444463	8289823	-	77175
chr15:35614182-35614658	477	238	18	217.17	32.04	0	intron	NM_177151	Vps13b	chr15	35371117	35931229	+	243302
chr13:81058458-81058969	512	256	18	204.05	32.04	0	intron	NR_015587	9330111N05Rik	chr13	80964073	81079857	+	94640
chr12:56978250-56978780	531	265	18	191.12	32.04	0	intron	NM_001167976	Slc25a21	chr12	57160643	56712633	-	182129
chr12:56978250-56978780	531	265	18	191.12	32.04	0	intron	NM_172577	Slc25a21	chr12	57197472	56712633	-	218958
chr1:192331141-192331450	310	155	18	402.25	32.04	0	intron	NM_010600	Kcnh1	chr1	192190776	192510159	+	140519
chr1:192331141-192331450	310	155	18	402.25	32.04	0	intron	NM_001038607	Kcnh1	chr1	192190776	192510159	+	140519
chr6:85428191-85428733	543	271	18	191.12	32.04	0	upstream	NM_144918	Smyd5	chr6	85431975	85446429	+	-3514
chr5:113015089-113015864	776	179	21	181.73	32.04	0	promoter	NM_001285806	Grk3	chr5	113015538	112910477	-	62
chr5:113015089-113015864	776	179	21	181.73	32.04	0	promoter	NM_177078	Grk3	chr5	113015538	112910477	-	62
chr19:59045636-59046522	887	163	22	181.28	32.04	0	intron	NM_001114312	Shtn1	chr19	59076069	58973357	-	29991
chr19:59045636-59046522	887	163	22	181.28	32.04	0	intron	NM_175172	Shtn1	chr19	59076069	58973357	-	29991
chr12:57692917-57693700	784	552	20	169	32.04	0	intron	NM_001312644	Ttc6	chr12	57564114	57737904	+	129194
chr4:20280183-20280496	314	157	18	387.19	32.04	0	intron	NM_172987	Nkain3	chr4	20778668	20243852	-	498329
chr4:20280183-20280496	314	157	18	387.19	32.04	0	intron	NM_001290410	Nkain3	chr4	20778668	20118873	-	498329
chr5:115405753-115406394	642	200	21	186.13	32.04	0	intergenic	NM_008629	Msi1	chr5	115429684	115454202	+	-23611
chr2:123664067-123664623	557	278	18	178.39	32.04	0	intergenic	NM_001290997	Sema6d	chr2	124089968	124667789	+	-425624
chr11:36985488-36985965	478	239	18	217.17	32.04	0	intergenic	NM_001290702	Tenm2	chr11	36944241	36006655	-	-41485
chr11:36985488-36985965	478	239	18	217.17	32.04	0	intergenic	NM_011856	Tenm2	chr11	36944241	36006655	-	-41485
chr7:26098929-26099237	309	154	18	402.25	32.04	0	intergenic	NM_007813	Cyp2b13	chr7	26061494	26096196	+	37588
chr10:57096497-57096973	477	238	18	217.17	32.04	0	intergenic	NR_045353	4930467K11Rik	chr10	57486353	57478382	-	389619
chr3:4212798-4213294	497	248	18	204.05	32.04	0	intergenic	NR_045272	1110015O18Rik	chr3	4798707	4814911	+	-585662
chr1:86328710-86329021	312	156	18	387.19	32.04	0	intergenic	NR_028478	Snora75	chr1	86351285	86351169	-	22420
chr1:9518277-9518834	558	279	18	178.39	32.04	0	intergenic	NM_021511	Rrs1	chr1	9545407	9547455	+	-26852
chr2:150030240-150030668	429	214	18	257.61	32.04	0	intergenic	NM_023266	Zfp120	chr2	150136678	150114406	-	106225
chr2:150030240-150030668	429	214	18	257.61	32.04	0	intergenic	NM_181266	Zfp120	chr2	150136678	150114406	-	106225
chr5:70670545-70671109	565	282	18	178.39	32.04	0	intergenic	NM_010252	Gabrg1	chr5	70842617	70751046	-	171791
chr6:120485166-120485749	584	292	18	165.87	32.04	0	intergenic	NM_033567	Tmem121b	chr6	120493946	120488938	-	8489
chr3:51109764-51110146	383	191	18	299.52	32.04	0	intergenic	NM_009834	Noct	chr3	51224446	51251654	+	-114492
chr11:33622028-33622517	490	245	18	217.17	32.04	0	intergenic	NM_146017	Gabrp	chr11	33578957	33550780	-	-43315
chr11:39592184-39592612	429	214	18	257.61	32.04	0	intergenic	NR_126439	4930553C11Rik	chr11	39390225	39307702	-	-202172
chr18:57716058-57716522	465	232	18	230.47	32.04	0	intergenic	NR_152224	Gm19519	chr18	57779995	57774163	-	63706
chr9:91863342-91863927	586	293	18	165.87	32.04	0	intergenic	NM_001195693	Plscr5	chr9	92193092	92210234	+	-329458
chr14:63170946-63171489	544	272	18	190.89	31.96	0	intron	NM_001360211	Fdft1	chr14	63177887	63145150	-	6670
chr2:138259367-138259694	328	164	25	508.48	31.81	0	upstream	NM_145534	Btbd3	chr2	138278492	138287422	+	-18962
chr12:79862984-79863294	311	155	22	472.69	31.74	0	intergenic	NR_131075	9430078K24Rik	chr12	79924733	79917018	-	61595
chr3:135399660-135400007	348	174	21	391.83	31.71	0	intergenic	NM_025902	Cisd2	chr3	135423433	135406411	-	23600
chr1:133029023-133029864	842	155	21	173.23	31.61	0	promoter	NM_001302802	Mdm4	chr1	133030587	132986104	-	1144
chr1:87415457-87415989	533	266	22	233.07	31.18	0	intron	NM_001110212	Gigyf2	chr1	87326997	87450810	+	88725
chr1:87415457-87415989	533	266	22	233.07	31.18	0	intron	NM_146112	Gigyf2	chr1	87326997	87450810	+	88725
chr9:72718149-72719225	1077	893	34	263.73	30.97	0	intron	NM_010890	Nedd4	chr9	72662330	72749850	+	56356
chr9:72718149-72719225	1077	893	34	263.73	30.97	0	intron	NM_001357998	Nedd4	chr9	72693297	72749850	+	25389
chr15:32312967-32313337	371	185	18	309.39	30.94	0	intron	NM_009154	Sema5a	chr15	32244812	32696341	+	68339
chr3:24609782-24610376	595	297	21	186.67	30.85	0	intron	NM_001326288	Naaladl2	chr3	24784006	23798102	-	173928
chr1:149985744-149986201	458	229	21	263.01	30.85	0	intergenic	NM_008869	Pla2g4a	chr1	149961290	149829618	-	-24682
chr12:94888434-94889174	741	587	24	219.05	30.79	0	intergenic	NM_201518	Flrt2	chr12	95692225	95785213	+	-803422
chr3:117324850-117325609	760	554	22	186.65	30.7	0	intron	NM_177664	Plppr4	chr3	117360876	117319145	-	35647
chr9:92565713-92566658	946	749	24	193.61	30.61	0	intron	NM_001142916	Plod2	chr9	92542222	92608427	+	23963
chr9:92565713-92566658	946	749	24	193.61	30.61	0	intron	NM_011961	Plod2	chr9	92542222	92608427	+	23963
chr3:126700167-126700805	639	162	23	209.85	30.49	0	intron	NM_023813	Camk2d	chr3	126596950	126846326	+	103535
chr3:126700167-126700805	639	162	23	209.85	30.49	0	intron	NM_001293663	Camk2d	chr3	126596950	126846326	+	103535
chr3:126700167-126700805	639	162	23	209.85	30.49	0	intron	NM_001293664	Camk2d	chr3	126596950	126846326	+	103535
chr3:126700167-126700805	639	162	23	209.85	30.49	0	intron	NM_001346635	Camk2d	chr3	126596950	126846326	+	103535
chr3:126700167-126700805	639	162	23	209.85	30.49	0	intron	NM_001346636	Camk2d	chr3	126596950	126846326	+	103535
chr3:126700167-126700805	639	162	23	209.85	30.49	0	intron	NM_001293665	Camk2d	chr3	126596950	126846326	+	103535
chr3:126700167-126700805	639	162	23	209.85	30.49	0	intron	NM_001025439	Camk2d	chr3	126596950	126846326	+	103535
chr3:126700167-126700805	639	162	23	209.85	30.49	0	intron	NM_001025438	Camk2d	chr3	126596950	126846326	+	103535
chr3:126700167-126700805	639	162	23	209.85	30.49	0	intron	NM_001293666	Camk2d	chr3	126596950	126818798	+	103535
chr18:46580926-46581519	594	297	18	161.51	30.3	0	upstream	NM_010120	Eif1a	chr18	46597703	46610225	+	-16481
chr18:46580926-46581519	594	297	18	161.51	30.3	0	upstream	NM_173394	Ticam2	chr18	46574533	46558230	-	-6689
chr8:117753067-117753911	845	629	18	140.26	30.26	0.03	intron	NM_008290	Hsd17b2	chr8	117701945	117759029	+	51543
chr4:64001321-64001900	580	290	17	153.58	30.26	0	intron	NM_001369213	Tnc	chr4	64046936	63959788	-	45326
chr4:64001321-64001900	580	290	17	153.58	30.26	0	intron	NM_001369212	Tnc	chr4	64046936	63959788	-	45326
chr4:64001321-64001900	580	290	17	153.58	30.26	0	intron	NM_001369211	Tnc	chr4	64046936	63959788	-	45326
chr4:64001321-64001900	580	290	17	153.58	30.26	0	intron	NM_001369214	Tnc	chr4	64046936	63959788	-	45326
chr12:7984323-7984958	636	481	20	186.94	30.26	0	intron	NM_009693	Apob	chr12	7977676	8016839	+	6964
chr15:79563221-79563645	425	212	17	243.96	30.26	0	upstream	NM_199079	Ddx17	chr15	79546741	79534660	-	-16691
chr15:79563221-79563645	425	212	17	243.96	30.26	0	upstream	NM_199080	Ddx17	chr15	79546741	79527695	-	-16691
chr15:79563221-79563645	425	212	17	243.96	30.26	0	upstream	NM_001040187	Ddx17	chr15	79546741	79527695	-	-16691
chr17:26103700-26104377	678	421	20	181.43	30.26	0	upstream	NM_011933	Decr2	chr17	26090164	26081210	-	-13874
chr17:26103700-26104377	678	421	20	181.43	30.26	0	upstream	NM_021793	Tmem8	chr17	26113315	26123253	+	-9277
chr17:26103700-26104377	678	421	20	181.43	30.26	0	upstream	NM_024227	Mrpl28	chr17	26123502	26126613	+	-19464
chr17:26103700-26104377	678	421	20	181.43	30.26	0	upstream	NM_019731	Nme4	chr17	26095470	26091744	-	-8568
chr13:54309202-54309654	453	226	17	217.17	30.26	0	intron	NM_001362218	Cplx2	chr13	54302555	54383917	+	6872
chr13:54309202-54309654	453	226	17	217.17	30.26	0	intron	NR_155492	Cplx2	chr13	54302555	54312797	+	6872
chr9:101960979-101961372	394	197	17	271.42	30.26	0	intron	NM_001168296	Ephb1	chr9	102354693	101922127	-	393518
chr9:101960979-101961372	394	197	17	271.42	30.26	0	intron	NM_173447	Ephb1	chr9	102354693	101922127	-	393518
chr5:27264962-27265314	353	176	17	313.79	30.26	0	intron	NM_001198886	Dpp6	chr5	26904777	27727500	+	360360
chr5:27264962-27265314	353	176	17	313.79	30.26	0	intron	NM_207282	Dpp6	chr5	27049198	27727500	+	215939
chr5:27264962-27265314	353	176	17	313.79	30.26	0	intron	NM_001136060	Dpp6	chr5	27261934	27727500	+	3203
chr5:27264962-27265314	353	176	17	313.79	30.26	0	intron	NM_010075	Dpp6	chr5	26817356	27727500	+	447781
chr7:33539016-33539785	770	157	18	147.36	30.26	0	upstream	NM_001310615	Scgb2b21	chr7	33520455	33518487	-	-18945
chr2:140229896-140230204	309	154	17	372.25	30.26	0	exon	NM_001033296	Sel1l2	chr2	140389710	140229857	-	159661
chr18:5772924-5773297	374	187	17	285.39	30.26	0	exon	NM_001360981	Zeb1	chr18	5592646	5775468	+	180464
chr18:5772924-5773297	374	187	17	285.39	30.26	0	exon	NM_001360982	Zeb1	chr18	5592646	5775468	+	180464
chr18:5772924-5773297	374	187	17	285.39	30.26	0	exon	NM_011546	Zeb1	chr18	5591859	5775468	+	181251
chr14:21714477-21715321	845	680	18	140.26	30.26	0.03	promoter	NM_001013826	Dupd1	chr14	21714576	21676571	-	-322
chr4:127104720-127105085	366	183	17	299.52	30.26	0	intron	NM_001285887	Zmym6	chr4	127077382	127124374	+	27520
chr4:127104720-127105085	366	183	17	299.52	30.26	0	intron	NR_104366	Zmym6	chr4	127077382	127124374	+	27520
chr4:127104720-127105085	366	183	17	299.52	30.26	0	intron	NM_001285888	Zmym6	chr4	127077382	127124374	+	27520
chr4:127104720-127105085	366	183	17	299.52	30.26	0	intron	NM_001285885	Zmym6	chr4	127077382	127124374	+	27520
chr4:127104720-127105085	366	183	17	299.52	30.26	0	intron	NM_177462	Zmym6	chr4	127077382	127124374	+	27520
chr11:96205120-96205695	576	288	17	153.58	30.26	0	promoter	NR_108029	Gm11538	chr11	96203453	96205480	+	1954
chr4:102803921-102804805	885	636	20	158.72	30.26	0	intron	NM_001285860	Sgip1	chr4	102760134	102972682	+	44228
chr4:102803921-102804805	885	636	20	158.72	30.26	0	intron	NM_144906	Sgip1	chr4	102760134	102972682	+	44228
chr4:102803921-102804805	885	636	20	158.72	30.26	0	intron	NM_001285859	Sgip1	chr4	102760134	102972682	+	44228
chr4:102803921-102804805	885	636	20	158.72	30.26	0	intron	NM_001285862	Sgip1	chr4	102760134	102972682	+	44228
chr4:102803921-102804805	885	636	20	158.72	30.26	0	intron	NM_001285852	Sgip1	chr4	102760134	102972682	+	44228
chr2:42189427-42190039	613	155	21	203	30.26	0	intron	NM_053011	Lrp1b	chr2	42653598	40596772	-	463866
chr17:26274028-26274506	479	239	17	204.05	30.26	0	intron	NM_028190	Luc7l	chr17	26252909	26285506	+	21357
chr17:26274028-26274506	479	239	17	204.05	30.26	0	intron	NR_037905	Luc7l	chr17	26252909	26280730	+	21357
chr17:26274028-26274506	479	239	17	204.05	30.26	0	intron	NM_025881	Luc7l	chr17	26252909	26280730	+	21357
chr17:26274028-26274506	479	239	17	204.05	30.26	0	intron	NR_037906	Luc7l	chr17	26252909	26280730	+	21357
chr2:164983682-164983992	311	155	17	372.25	30.26	0	intron	NM_020333	Slc12a5	chr2	164967987	164999731	+	15849
chr19:4203591-4203903	313	156	17	357.44	30.26	0	upstream	NM_011237	Rad9a	chr19	4201603	4195197	-	-2143
chr19:4203591-4203903	313	156	17	357.44	30.26	0	upstream	NM_178650	Tbc1d10c	chr19	4191047	4184356	-	-12699
chr6:113227572-113228969	1398	633	23	149.45	30.26	0	upstream	NM_026849	Mtmr14	chr6	113237842	113281392	+	-9572
chr6:113227572-113228969	1398	633	23	149.45	30.26	0	upstream	NR_155434	Mtmr14	chr6	113237842	113281392	+	-9572
chr6:113227572-113228969	1398	633	23	149.45	30.26	0	upstream	NM_001362185	Mtmr14	chr6	113237842	113281392	+	-9572
chr6:113227572-113228969	1398	633	23	149.45	30.26	0	upstream	NM_001362183	Mtmr14	chr6	113237842	113281392	+	-9572
chr6:113227572-113228969	1398	633	23	149.45	30.26	0	upstream	NM_001362182	Mtmr14	chr6	113237842	113281392	+	-9572
chr6:113227572-113228969	1398	633	23	149.45	30.26	0	upstream	NR_155432	Mtmr14	chr6	113237842	113272439	+	-9572
chr6:113227572-113228969	1398	633	23	149.45	30.26	0	upstream	NR_155433	Mtmr14	chr6	113237842	113272439	+	-9572
chr17:45637242-45637810	569	284	17	165.87	30.26	0	intron	NM_001013767	Capn11	chr17	45659309	45630203	-	21784
chr12:66952255-66952730	476	238	17	204.05	30.26	0	intron	NM_207010	Mdga2	chr12	67222549	66466058	-	270057
chr12:66952255-66952730	476	238	17	204.05	30.26	0	intron	NM_001193266	Mdga2	chr12	67222549	66466058	-	270057
chr4:133305269-133305579	311	155	17	372.25	30.26	0	intron	NM_199306	Wdtc1	chr4	133339315	133292465	-	33892
chr10:83296218-83296595	378	189	17	285.39	30.26	0	intron	NM_177388	Slc41a2	chr10	83337817	83231138	-	41411
chr5:130726146-130726453	308	154	17	372.25	30.26	0	intron	NM_021371	Caln1	chr5	130448791	130840645	+	277508
chr5:130726146-130726453	308	154	17	372.25	30.26	0	intron	NM_181045	Caln1	chr5	130369457	130840645	+	356842
chr2:145617392-145617713	322	161	17	342.75	30.26	0	intron	NM_001356497	Slc24a3	chr2	145167774	145642165	+	449778
chr2:145617392-145617713	322	161	17	342.75	30.26	0	intron	NM_053195	Slc24a3	chr2	145242610	145642165	+	374942
chr5:69213538-69214318	781	235	23	205.38	30.26	0	intron	NM_175519	Kctd8	chr5	69341709	69109284	-	127782
chr5:88083901-88084497	597	298	17	153.58	30.26	0	upstream	NM_001252681	Smr2	chr5	88086555	88109053	+	-2357
chr5:88083901-88084497	597	298	17	153.58	30.26	0	upstream	NM_001252680	Smr2	chr5	88086555	88109053	+	-2357
chr5:88083901-88084497	597	298	17	153.58	30.26	0	upstream	NM_001252679	Smr2	chr5	88086555	88109053	+	-2357
chr5:88083901-88084497	597	298	17	153.58	30.26	0	upstream	NM_021289	Smr2	chr5	88086555	88109053	+	-2357
chr1:156814621-156815033	413	206	17	243.96	30.26	0	intron	NM_001357391	Ralgps2	chr1	156939626	156804165	-	124800
chr1:156814621-156815033	413	206	17	243.96	30.26	0	intron	NM_001159967	Ralgps2	chr1	156939626	156804165	-	124800
chr1:156814621-156815033	413	206	17	243.96	30.26	0	intron	NM_023884	Ralgps2	chr1	156939626	156804165	-	124800
chr1:156814621-156815033	413	206	17	243.96	30.26	0	intron	NM_001159968	Ralgps2	chr1	156939626	156804165	-	124800
chr1:156814621-156815033	413	206	17	243.96	30.26	0	intron	NM_001159965	Ralgps2	chr1	156939626	156804165	-	124800
chr14:32588496-32588803	308	154	17	372.25	30.26	0	upstream	NM_001347590	Prrxl1	chr14	32599407	32630969	+	-10758
chr14:32588496-32588803	308	154	17	372.25	30.26	0	upstream	NM_001001796	Prrxl1	chr14	32599926	32649246	+	-11277
chr19:15400279-15400585	307	153	17	372.25	30.26	0	intergenic	NM_001205339	Psat1	chr19	15924622	15905122	-	524191
chr12:35458385-35458704	320	160	17	357.44	30.26	0	intergenic	NM_013464	Ahr	chr12	35534989	35497978	-	76445
chr12:35458385-35458704	320	160	17	357.44	30.26	0	intergenic	NM_001314027	Ahr	chr12	35534989	35497978	-	76445
chr5:50226353-50226738	386	193	17	271.42	30.26	0	intergenic	NR_106197	Mir8117	chr5	50252761	50252868	+	-26216
chrX:161567392-161567716	325	162	17	342.75	30.26	0	intergenic	NM_001103367	Rai2	chrX	161717035	161779494	+	-149482
chr13:106314993-106315722	730	558	19	163.17	30.26	0	intergenic	NM_001360897	Ipo11	chr13	106936958	106794438	-	621601
chr13:106314993-106315722	730	558	19	163.17	30.26	0	intergenic	NM_029665	Ipo11	chr13	106936958	106794438	-	621601
chrX:123863417-123863723	307	153	17	372.25	30.26	0	intergenic	NR_152851	Astx5	chrX	123893753	123890525	-	30184
chr3:125989929-125990506	578	289	17	153.58	30.26	0	intergenic	NM_011674	Ugt8a	chr3	125938652	125865271	-	-51565
chr3:125989929-125990506	578	289	17	153.58	30.26	0	intergenic	NR_149311	Ugt8a	chr3	125938652	125865271	-	-51565
chr17:5354772-5355085	314	157	17	357.44	30.26	0	intergenic	NM_175349	Ldhal6b	chr17	5418767	5417322	-	63839
chr3:91387124-91387718	595	297	17	153.58	30.26	0	intergenic	NM_001101461	S100a7l2	chr3	91090805	91088136	-	-296615
chr5:109547447-109548350	904	219	20	156.93	30.26	0	intergenic	NM_016715	Crlf2	chr5	109558993	109554708	-	11095
chr5:109547447-109548350	904	219	20	156.93	30.26	0	intergenic	NM_001310694	Crlf2	chr5	109558993	109554708	-	11095
chr5:109547447-109548350	904	219	20	156.93	30.26	0	intergenic	NM_001164735	Crlf2	chr5	109558993	109554708	-	11095
chr10:15044957-15045502	546	273	17	165.87	30.26	0	intergenic	NM_008703	Nmbr	chr10	14759946	14771458	+	285283
chr1:3726673-3726982	310	155	17	372.25	30.26	0	intergenic	NM_001011874	Xkr4	chr1	3671498	3214481	-	-55329
chr18:27037419-27037824	406	203	17	257.61	30.26	0	intergenic	NM_001146293	Celf4	chr18	25754157	25477619	-	-1283464
chr18:27037419-27037824	406	203	17	257.61	30.26	0	intergenic	NM_001362310	Celf4	chr18	25754157	25477619	-	-1283464
chr18:27037419-27037824	406	203	17	257.61	30.26	0	intergenic	NM_001362277	Celf4	chr18	25754157	25477619	-	-1283464
chr18:27037419-27037824	406	203	17	257.61	30.26	0	intergenic	NR_155527	Celf4	chr18	25754157	25477619	-	-1283464
chr18:27037419-27037824	406	203	17	257.61	30.26	0	intergenic	NM_001362332	Celf4	chr18	25754157	25477619	-	-1283464
chr18:27037419-27037824	406	203	17	257.61	30.26	0	intergenic	NM_001362331	Celf4	chr18	25754157	25477619	-	-1283464
chr18:27037419-27037824	406	203	17	257.61	30.26	0	intergenic	NM_001362329	Celf4	chr18	25754157	25477619	-	-1283464
chr18:27037419-27037824	406	203	17	257.61	30.26	0	intergenic	NM_001362309	Celf4	chr18	25754157	25477619	-	-1283464
chr18:27037419-27037824	406	203	17	257.61	30.26	0	intergenic	NM_001362308	Celf4	chr18	25754157	25477619	-	-1283464
chr18:27037419-27037824	406	203	17	257.61	30.26	0	intergenic	NM_001362276	Celf4	chr18	25754157	25477619	-	-1283464
chr18:27037419-27037824	406	203	17	257.61	30.26	0	intergenic	NM_001362295	Celf4	chr18	25754157	25477619	-	-1283464
chr18:27037419-27037824	406	203	17	257.61	30.26	0	intergenic	NM_001362301	Celf4	chr18	25754157	25477619	-	-1283464
chr18:27037419-27037824	406	203	17	257.61	30.26	0	intergenic	NM_001362286	Celf4	chr18	25754157	25477619	-	-1283464
chr18:27037419-27037824	406	203	17	257.61	30.26	0	intergenic	NM_001362288	Celf4	chr18	25754157	25477619	-	-1283464
chr18:27037419-27037824	406	203	17	257.61	30.26	0	intergenic	NM_001146292	Celf4	chr18	25754157	25477619	-	-1283464
chr18:27037419-27037824	406	203	17	257.61	30.26	0	intergenic	NM_001146294	Celf4	chr18	25754157	25477619	-	-1283464
chr18:27037419-27037824	406	203	17	257.61	30.26	0	intergenic	NM_001362322	Celf4	chr18	25754157	25477619	-	-1283464
chr18:27037419-27037824	406	203	17	257.61	30.26	0	intergenic	NM_001362316	Celf4	chr18	25754157	25477619	-	-1283464
chr18:27037419-27037824	406	203	17	257.61	30.26	0	intergenic	NM_001362315	Celf4	chr18	25754157	25477619	-	-1283464
chr18:27037419-27037824	406	203	17	257.61	30.26	0	intergenic	NM_001362313	Celf4	chr18	25754157	25477619	-	-1283464
chr18:27037419-27037824	406	203	17	257.61	30.26	0	intergenic	NM_001362311	Celf4	chr18	25754157	25477619	-	-1283464
chr18:27037419-27037824	406	203	17	257.61	30.26	0	intergenic	NM_001362299	Celf4	chr18	25754157	25477619	-	-1283464
chr18:27037419-27037824	406	203	17	257.61	30.26	0	intergenic	NM_001362304	Celf4	chr18	25754157	25477619	-	-1283464
chr18:27037419-27037824	406	203	17	257.61	30.26	0	intergenic	NM_001362294	Celf4	chr18	25754157	25477619	-	-1283464
chr18:27037419-27037824	406	203	17	257.61	30.26	0	intergenic	NM_001174074	Celf4	chr18	25754157	25477619	-	-1283464
chr18:27037419-27037824	406	203	17	257.61	30.26	0	intergenic	NM_001362328	Celf4	chr18	25754157	25477619	-	-1283464
chr18:27037419-27037824	406	203	17	257.61	30.26	0	intergenic	NM_001362293	Celf4	chr18	25754157	25477619	-	-1283464
chr18:27037419-27037824	406	203	17	257.61	30.26	0	intergenic	NM_001362303	Celf4	chr18	25754157	25477619	-	-1283464
chr18:27037419-27037824	406	203	17	257.61	30.26	0	intergenic	NM_001362275	Celf4	chr18	25754157	25477619	-	-1283464
chr18:27037419-27037824	406	203	17	257.61	30.26	0	intergenic	NM_001362281	Celf4	chr18	25754157	25477619	-	-1283464
chr18:27037419-27037824	406	203	17	257.61	30.26	0	intergenic	NM_001362302	Celf4	chr18	25754157	25477619	-	-1283464
chr18:27037419-27037824	406	203	17	257.61	30.26	0	intergenic	NM_001362283	Celf4	chr18	25754157	25477619	-	-1283464
chr18:27037419-27037824	406	203	17	257.61	30.26	0	intergenic	NM_001362285	Celf4	chr18	25754157	25477619	-	-1283464
chr18:27037419-27037824	406	203	17	257.61	30.26	0	intergenic	NM_001362284	Celf4	chr18	25754157	25477619	-	-1283464
chr18:27037419-27037824	406	203	17	257.61	30.26	0	intergenic	NM_001362297	Celf4	chr18	25754157	25477619	-	-1283464
chr18:27037419-27037824	406	203	17	257.61	30.26	0	intergenic	NM_001362291	Celf4	chr18	25754157	25477619	-	-1283464
chr18:27037419-27037824	406	203	17	257.61	30.26	0	intergenic	NM_001362323	Celf4	chr18	25754157	25477619	-	-1283464
chr18:27037419-27037824	406	203	17	257.61	30.26	0	intergenic	NM_001362300	Celf4	chr18	25754157	25477619	-	-1283464
chr18:27037419-27037824	406	203	17	257.61	30.26	0	intergenic	NR_155530	Celf4	chr18	25754157	25477619	-	-1283464
chr18:27037419-27037824	406	203	17	257.61	30.26	0	intergenic	NM_001362334	Celf4	chr18	25754157	25477619	-	-1283464
chr18:27037419-27037824	406	203	17	257.61	30.26	0	intergenic	NR_155526	Celf4	chr18	25754157	25477619	-	-1283464
chr18:27037419-27037824	406	203	17	257.61	30.26	0	intergenic	NR_155531	Celf4	chr18	25754157	25477619	-	-1283464
chr18:27037419-27037824	406	203	17	257.61	30.26	0	intergenic	NR_155525	Celf4	chr18	25754157	25477619	-	-1283464
chr18:27037419-27037824	406	203	17	257.61	30.26	0	intergenic	NR_155524	Celf4	chr18	25754157	25477619	-	-1283464
chr18:27037419-27037824	406	203	17	257.61	30.26	0	intergenic	NR_155523	Celf4	chr18	25754157	25477619	-	-1283464
chr18:27037419-27037824	406	203	17	257.61	30.26	0	intergenic	NR_155522	Celf4	chr18	25754157	25477619	-	-1283464
chr18:27037419-27037824	406	203	17	257.61	30.26	0	intergenic	NM_001362289	Celf4	chr18	25754157	25477619	-	-1283464
chr18:27037419-27037824	406	203	17	257.61	30.26	0	intergenic	NR_155529	Celf4	chr18	25754157	25477619	-	-1283464
chr18:27037419-27037824	406	203	17	257.61	30.26	0	intergenic	NM_001362282	Celf4	chr18	25754157	25477619	-	-1283464
chr18:27037419-27037824	406	203	17	257.61	30.26	0	intergenic	NM_001362325	Celf4	chr18	25754157	25477619	-	-1283464
chr18:27037419-27037824	406	203	17	257.61	30.26	0	intergenic	NM_001362324	Celf4	chr18	25754157	25477619	-	-1283464
chr18:27037419-27037824	406	203	17	257.61	30.26	0	intergenic	NM_001362292	Celf4	chr18	25754157	25477619	-	-1283464
chr18:27037419-27037824	406	203	17	257.61	30.26	0	intergenic	NM_001362336	Celf4	chr18	25754157	25477619	-	-1283464
chr18:27037419-27037824	406	203	17	257.61	30.26	0	intergenic	NM_001362290	Celf4	chr18	25754157	25477619	-	-1283464
chr18:27037419-27037824	406	203	17	257.61	30.26	0	intergenic	NM_001362326	Celf4	chr18	25754157	25477619	-	-1283464
chr18:27037419-27037824	406	203	17	257.61	30.26	0	intergenic	NM_001362327	Celf4	chr18	25754157	25477619	-	-1283464
chr18:27037419-27037824	406	203	17	257.61	30.26	0	intergenic	NM_001362335	Celf4	chr18	25754157	25477619	-	-1283464
chr18:27037419-27037824	406	203	17	257.61	30.26	0	intergenic	NR_155532	Celf4	chr18	25754157	25477619	-	-1283464
chr18:27037419-27037824	406	203	17	257.61	30.26	0	intergenic	NR_155533	Celf4	chr18	25754157	25477619	-	-1283464
chr18:27037419-27037824	406	203	17	257.61	30.26	0	intergenic	NR_155528	Celf4	chr18	25754157	25477619	-	-1283464
chr18:27037419-27037824	406	203	17	257.61	30.26	0	intergenic	NM_001362330	Celf4	chr18	25754157	25477619	-	-1283464
chr18:27037419-27037824	406	203	17	257.61	30.26	0	intergenic	NM_133195	Celf4	chr18	25754157	25477619	-	-1283464
chr18:27037419-27037824	406	203	17	257.61	30.26	0	intergenic	NM_001362280	Celf4	chr18	25754157	25477619	-	-1283464
chr18:27037419-27037824	406	203	17	257.61	30.26	0	intergenic	NM_001362279	Celf4	chr18	25754157	25477619	-	-1283464
chr18:27037419-27037824	406	203	17	257.61	30.26	0	intergenic	NM_001362278	Celf4	chr18	25754157	25477619	-	-1283464
chr16:69598398-69598863	466	233	17	217.17	30.26	0	intergenic	NR_130991	4930428D20Rik	chr16	69800381	69796140	-	201751
chr3:60770918-60771423	506	253	17	191.12	30.26	0	intergenic	NM_008772	P2ry1	chr3	61002784	61008982	+	-231614
chr3:60770918-60771423	506	253	17	191.12	30.26	0	intergenic	NM_001282016	P2ry1	chr3	61002784	61008982	+	-231614
chrY:26233767-26234286	520	260	17	178.39	30.26	0	intergenic	NR_038297	Gm20857	chrY	26267093	26241065	-	33067
chrY:26233767-26234286	520	260	17	178.39	30.26	0	intergenic	NR_038298	Gm20858	chrY	26267093	26241091	-	33067
chr13:49002696-49003008	313	156	17	357.44	30.26	0	intergenic	NR_015601	Fam120aos	chr13	48968111	48969905	+	34740
chr10:42723049-42723364	316	158	17	357.44	30.26	0	intergenic	NM_001359284	Sec63	chr10	42761495	42832514	+	-38289
chr10:42723049-42723364	316	158	17	357.44	30.26	0	intergenic	NM_001359283	Sec63	chr10	42761495	42832514	+	-38289
chr10:42723049-42723364	316	158	17	357.44	30.26	0	intergenic	NM_001359285	Sec63	chr10	42761495	42832514	+	-38289
chr10:42723049-42723364	316	158	17	357.44	30.26	0	intergenic	NM_001359286	Sec63	chr10	42761495	42832514	+	-38289
chr10:42723049-42723364	316	158	17	357.44	30.26	0	intergenic	NM_153055	Sec63	chr10	42761495	42832514	+	-38289
chrX:145399334-145399649	316	158	17	357.44	30.26	0	intergenic	NM_178358	Lhfpl1	chrX	145348939	145290358	-	-50552
chr6:6763559-6763873	315	157	17	357.44	30.26	0	intergenic	NR_155495	Dlx6os1	chr6	6861683	6820542	-	97968
chr17:13092624-13093097	474	237	17	204.05	30.26	0	intergenic	NR_024558	Gm11166	chr17	13098472	13096659	-	5612
chr9:23521152-23521462	311	155	17	372.25	30.26	0	intergenic	NM_028472	Bmper	chr9	23223075	23485215	+	298231
chr1:33271935-33272350	416	208	17	243.96	30.26	0	intergenic	NM_008922	Prim2	chr1	33669794	33453807	-	397652
chr8:97511957-97512264	308	154	17	372.25	30.26	0	intergenic	NR_110579	Gm15679	chr8	99011886	99032741	+	-1499776
chr7:120550940-120551407	468	234	17	217.17	30.26	0	intergenic	NR_024324	E130201H02Rik	chr7	120597624	120598475	+	-46451
chr2:75622325-75623007	683	463	20	180.8	30.26	0	intergenic	NM_001359971	Hnrnpa3	chr2	75659258	75669407	+	-36593
chr2:75622325-75623007	683	463	20	180.8	30.26	0	intergenic	NM_053263	Hnrnpa3	chr2	75659258	75669407	+	-36593
chr2:75622325-75623007	683	463	20	180.8	30.26	0	intergenic	NM_146130	Hnrnpa3	chr2	75659258	75669407	+	-36593
chr2:75622325-75623007	683	463	20	180.8	30.26	0	intergenic	NM_198090	Hnrnpa3	chr2	75659258	75669407	+	-36593
chr8:43799046-43799450	405	202	17	257.61	30.26	0	intergenic	NM_001079931	Gm5347	chr8	43699491	43673657	-	-99756
chr14:122476909-122477426	518	259	17	178.18	30.18	0	promoter	NM_009574	Zic2	chr14	122475383	122480328	+	1784
chr14:122476909-122477426	518	259	17	178.18	30.18	0	promoter	NR_045046	2610035F20Rik	chr14	122475199	122470376	-	-1968
chr12:111663256-111663880	625	380	21	195.22	29.98	0	upstream	NM_001099793	Trmt61a	chr12	111678104	111683902	+	-14537
chr12:111663256-111663880	625	380	21	195.22	29.98	0	upstream	NM_001099792	Trmt61a	chr12	111678104	111683902	+	-14537
chr12:111663256-111663880	625	380	21	195.22	29.98	0	upstream	NM_177374	Trmt61a	chr12	111678104	111683902	+	-14537
chr1:37505840-37506162	323	161	17	340.93	29.86	0	upstream	NR_024017	4930594C11Rik	chr1	37488605	37485850	-	-17395
chr17:43506661-43507019	359	179	22	388.17	29.62	0	upstream	NM_008585	Mep1a	chr17	43502773	43474328	-	-4066
chr5:51478963-51479425	463	231	17	214.85	29.54	0	intron	NM_008904	Ppargc1a	chr5	51553921	51454248	-	74728
chr5:51478963-51479425	463	231	17	214.85	29.54	0	intron	NR_027710	Ppargc1a	chr5	51553921	51454248	-	74728
chr5:51478963-51479425	463	231	17	214.85	29.54	0	intron	NR_132764	Ppargc1a	chr5	51567725	51454248	-	88532
chr7:75793608-75793958	351	175	18	329.76	29.08	0	intergenic	NM_001122780	Klhl25	chr7	75848337	75874130	+	-54555
chr7:75793608-75793958	351	175	18	329.76	29.08	0	intergenic	NM_029652	Klhl25	chr7	75848337	75874130	+	-54555
chr7:75793608-75793958	351	175	18	329.76	29.08	0	intergenic	NM_182782	Klhl25	chr7	75848337	75867491	+	-54555
chr17:36235123-36236013	891	157	21	160.84	29.08	0	intergenic	NM_026308	Rpp21	chr17	36257846	36255672	-	22279
chr4:49381043-49381639	597	298	21	180.37	28.76	0	intron	NM_145368	Acnat2	chr4	49408151	49379839	-	26811
chr4:49381043-49381639	597	298	21	180.37	28.76	0	intron	NM_001356289	Acnat2	chr4	49405758	49379839	-	24418
chr15:76082662-76083021	360	180	21	362.64	28.76	0	promoter	NM_001164600	Puf60	chr15	76080870	76070181	-	-1971
chr15:76082662-76083021	360	180	21	362.64	28.76	0	promoter	NM_001356629	Puf60	chr15	76080946	76070181	-	-1895
chr15:76082662-76083021	360	180	21	362.64	28.76	0	promoter	NM_133691	Puf60	chr15	76080946	76070181	-	-1895
chr15:76082662-76083021	360	180	21	362.64	28.76	0	promoter	NM_028364	Puf60	chr15	76080946	76070181	-	-1895
chr2:44204222-44204756	535	267	16	165.87	28.48	0	intron	NM_001301831	Arhgap15	chr2	43748823	44395953	+	455665
chr2:44204222-44204756	535	267	16	165.87	28.48	0	intron	NM_153820	Arhgap15	chr2	43748823	44387623	+	455665
chr2:44204222-44204756	535	267	16	165.87	28.48	0	intron	NM_001301832	Arhgap15	chr2	43748823	44387623	+	455665
chr2:44204222-44204756	535	267	16	165.87	28.48	0	intron	NM_001364029	Arhgap15	chr2	43787354	44387623	+	417134
chr5:98395364-98395977	614	459	19	177.31	28.48	0	intron	NM_001024614	Cfap299	chr5	98329303	98802019	+	66367
chr3:159624888-159625219	332	166	16	313.79	28.48	0	intron	NM_029987	Rpe65	chr3	159599180	159625307	+	25873
chr3:9587757-9588072	316	158	16	328.2	28.48	0	intron	NM_133218	Zfp704	chr3	9610085	9427009	-	22171
chr5:130475940-130476427	488	244	16	178.39	28.48	0	intron	NM_021371	Caln1	chr5	130448791	130840645	+	27392
chr5:130475940-130476427	488	244	16	178.39	28.48	0	intron	NM_181045	Caln1	chr5	130369457	130840645	+	106726
chr5:118105896-118106209	314	157	16	328.2	28.48	0	intron	NM_172721	Fbxw8	chr5	118155458	118064980	-	49406
chr2:175256792-175257698	907	248	17	124.34	28.48	0.02	upstream	NM_001033123	Gm14288	chr2	175275123	175283850	+	-17879
chr12:69173647-69174199	553	276	16	153.58	28.48	0	upstream	NM_146035	Mgat2	chr12	69184157	69186773	+	-10235
chr12:69173647-69174199	553	276	16	153.58	28.48	0	upstream	NM_009093	Rps29	chr12	69159186	69157721	-	-14736
chr5:65709529-65710143	615	297	17	152.5	28.48	0	upstream	NM_001081321	Pds5a	chr5	65698236	65605720	-	-11599
chr1:186518197-186519138	942	299	19	142.64	28.48	0.03	intron	NR_131158	A730004F24Rik	chr1	186558681	186511837	-	40014
chr1:186518197-186519138	942	299	19	142.64	28.48	0.03	intron	NR_131124	A730004F24Rik	chr1	186558681	186511837	-	40014
chr4:48325996-48326549	554	277	16	153.58	28.48	0	intron	NM_001281977	Invs	chr4	48279759	48431953	+	46513
chr4:48325996-48326549	554	277	16	153.58	28.48	0	intron	NM_001281978	Invs	chr4	48279759	48431953	+	46513
chr4:48325996-48326549	554	277	16	153.58	28.48	0	intron	NM_010569	Invs	chr4	48279759	48431953	+	46513
chr7:105593560-105594515	956	258	19	141.47	28.48	0.03	upstream	NM_009685	Apbb1	chr7	105581653	105558464	-	-12384
chr5:148397343-148398051	709	553	19	165.54	28.48	0	intron	NM_007513	Slc7a1	chr5	148399904	148327409	-	2208
chr5:149679496-149680190	695	254	19	167.17	28.48	0	promoter	NM_001081204	B3glct	chr5	149678229	149762599	+	1613
chr9:108607798-108608284	487	243	16	178.39	28.48	0	upstream	NM_001357465	P4htm	chr9	108597612	108582996	-	-10428
chr9:108607798-108608284	487	243	16	178.39	28.48	0	upstream	NR_151688	P4htm	chr9	108597612	108578861	-	-10428
chr9:108607798-108608284	487	243	16	178.39	28.48	0	upstream	NM_028944	P4htm	chr9	108597612	108578861	-	-10428
chr4:151967193-151967820	628	397	18	163.1	28.48	0	intron	NM_172704	Dnajc11	chr4	151933719	151981959	+	33787
chr14:74838486-74839265	780	204	17	135.17	28.48	0.03	intron	NM_001252132	Lrch1	chr14	74947877	74754672	-	109002
chr14:74838486-74839265	780	204	17	135.17	28.48	0.03	intron	NM_001033439	Lrch1	chr14	74947877	74754672	-	109002
chr13:95009633-95009939	307	153	16	342.75	28.48	0	intron	NM_172590	Wdr41	chr13	94976343	95023316	+	33442
chr6:71415035-71415667	633	287	18	162.48	28.48	0	intron	NM_024288	Rmnd5a	chr6	71440637	71388633	-	25287
chr6:71415035-71415667	633	287	18	162.48	28.48	0	intron	NM_001355745	Rmnd5a	chr6	71440637	71388633	-	25287
chr13:11675063-11675424	362	181	16	271.42	28.48	0	intron	NM_023868	Ryr2	chr13	12106945	11553102	-	431702
chr6:96299741-96300874	1134	546	22	158.64	28.48	0	intron	NM_182808	Tafa1	chr6	96113153	96657198	+	187154
chr8:9251541-9252569	1029	276	17	115.4	28.48	0.02	intron	NM_173446	Fam155a	chr8	9771023	9206009	-	518969
chr8:9251541-9252569	1029	276	17	115.4	28.48	0.02	intron	NM_001347127	Fam155a	chr8	9771157	9206005	-	519103
chr17:88689102-88689473	372	186	16	271.42	28.48	0	intron	NM_023630	Gtf2a1l	chr17	88668659	88715150	+	20628
chr10:5088514-5088866	353	176	16	285.39	28.48	0	upstream	NM_022027	Syne1	chr10	5069063	5020195	-	-19626
chr6:23804409-23804769	361	180	16	271.42	28.48	0	intron	NM_001252105	Cadps2	chr6	23839421	23262773	-	34833
chr6:23804409-23804769	361	180	16	271.42	28.48	0	intron	NM_153163	Cadps2	chr6	23839421	23262773	-	34833
chr6:23804409-23804769	361	180	16	271.42	28.48	0	intron	NM_001252106	Cadps2	chr6	23839421	23262773	-	34833
chr6:23804409-23804769	361	180	16	271.42	28.48	0	intron	NM_001252110	Cadps2	chr6	23839421	23262773	-	34833
chr6:23804409-23804769	361	180	16	271.42	28.48	0	intron	NM_001252109	Cadps2	chr6	23839421	23596253	-	34833
chr6:23804409-23804769	361	180	16	271.42	28.48	0	intron	NM_001252108	Cadps2	chr6	23839421	23427097	-	34833
chr6:23804409-23804769	361	180	16	271.42	28.48	0	intron	NM_001252107	Cadps2	chr6	23839421	23409369	-	34833
chr6:63255100-63255697	598	299	16	141.52	28.48	0.03	promoter	NM_008167	Grid2	chr6	63256005	64668284	+	-607
chr6:63255100-63255697	598	299	16	141.52	28.48	0.03	promoter	NM_001370966	Grid2	chr6	63256005	64704321	+	-607
chr10:28056547-28057178	632	429	19	174.94	28.48	0	upstream	NM_008983	Ptprk	chr10	28074819	28597397	+	-17957
chr10:28056547-28057178	632	429	19	174.94	28.48	0	upstream	NM_001359356	Ptprk	chr10	28074819	28597397	+	-17957
chr10:28056547-28057178	632	429	19	174.94	28.48	0	upstream	NM_001359355	Ptprk	chr10	28074819	28597397	+	-17957
chr12:52247473-52248873	1401	640	19	111.67	28.48	0.02	intron	NM_029760	Nubpl	chr12	52097745	52310959	+	150427
chr10:88675818-88676369	552	276	16	153.58	28.48	0	intron	NM_011461	Spic	chr10	88683023	88675269	-	6930
chr4:126391822-126392523	702	548	19	166.35	28.48	0	intron	NM_153402	Ago3	chr4	126429542	126340677	-	37370
chr1:86913279-86913660	382	191	16	257.61	28.48	0	intron	NM_001172157	Dis3l2	chr1	86703803	87050097	+	209666
chr1:86913279-86913660	382	191	16	257.61	28.48	0	intron	NM_153530	Dis3l2	chr1	86703803	87050097	+	209666
chr2:28924234-28924688	455	227	16	204.05	28.48	0	upstream	NM_001355434	Barhl1	chr2	28916668	28907679	-	-7792
chr2:28924234-28924688	455	227	16	204.05	28.48	0	upstream	NM_001355435	Barhl1	chr2	28912495	28907679	-	-11965
chr6:34021095-34021627	533	266	16	165.87	28.48	0	upstream	NM_028886	Lrguk	chr6	34029447	34134034	+	-8087
chr11:62628639-62629739	1101	279	19	130.31	28.48	0.03	upstream	NM_175002	Mmgt2	chr11	62648663	62666359	+	-19475
chr2:117110176-117110653	478	239	16	191.12	28.48	0	upstream	NM_001277256	Spred1	chr2	117121070	117172853	+	-10656
chr2:117110176-117110653	478	239	16	191.12	28.48	0	upstream	NM_033524	Spred1	chr2	117121070	117182277	+	-10656
chr16:21481287-21481861	575	287	16	141.52	28.48	0.03	intron	NM_001285893	Vps8	chr16	21423117	21644681	+	58456
chr16:21481287-21481861	575	287	16	141.52	28.48	0.03	intron	NM_001285894	Vps8	chr16	21423117	21644681	+	58456
chr16:21481287-21481861	575	287	16	141.52	28.48	0.03	intron	NM_001081366	Vps8	chr16	21423117	21644680	+	58456
chr9:59963139-59963530	392	196	16	243.96	28.48	0	upstream	NM_013708	Nr2e3	chr9	59950079	59942770	-	-13255
chr7:3336926-3337263	338	169	16	299.52	28.48	0	intron	NM_133189	Cacng7	chr7	3332824	3368221	+	4270
chr1:153691958-153692382	425	212	16	217.17	28.48	0	intron	NM_026380	Rgs8	chr1	153653036	153697665	+	39133
chr1:153691958-153692382	425	212	16	217.17	28.48	0	intron	NM_001347115	Rgs8	chr1	153665672	153697665	+	26497
chr2:172972080-172972616	537	268	16	165.87	28.48	0	upstream	NM_001305434	Spo11	chr2	172979841	172993576	+	-7494
chr2:172972080-172972616	537	268	16	165.87	28.48	0	upstream	NM_012046	Spo11	chr2	172979841	172993576	+	-7494
chr2:172972080-172972616	537	268	16	165.87	28.48	0	upstream	NM_001083959	Spo11	chr2	172979841	172993576	+	-7494
chr2:172972080-172972616	537	268	16	165.87	28.48	0	upstream	NM_001083960	Spo11	chr2	172979841	172993576	+	-7494
chr9:65266701-65267085	385	192	16	257.61	28.48	0	promoter	NM_173385	Cilp	chr9	65265179	65280614	+	1713
chr9:65266701-65267085	385	192	16	257.61	28.48	0	promoter	NM_001364527	Cilp	chr9	65265179	65280614	+	1713
chr12:90037954-90038536	583	291	16	141.52	28.48	0.03	intron	NM_001252074	Nrxn3	chr12	89812482	90334933	+	225762
chr12:90037954-90038536	583	291	16	141.52	28.48	0.03	intron	NM_172544	Nrxn3	chr12	88953389	90334933	+	1084855
chr12:90037954-90038536	583	291	16	141.52	28.48	0.03	intron	NM_001198587	Nrxn3	chr12	88794503	90334933	+	1243741
chr14:119727041-119727589	549	274	16	153.58	28.48	0	intron	NM_015820	Hs6st3	chr14	119138264	119869815	+	589050
chr14:90051432-90052142	711	154	19	165.32	28.48	0	intergenic	NR_045712	4930474H20Rik	chr14	90126890	90269760	+	-75104
chr1:175954733-175955039	307	153	16	342.75	28.48	0	intergenic	NM_001290692	Becn2	chr1	175920328	175922225	+	34557
chr5:10831886-10832413	528	264	16	165.87	28.48	0	intergenic	NR_003596	Gm6455	chr5	10865028	10870808	+	-32879
chr16:35906387-35906732	346	173	16	299.52	28.48	0	intergenic	NM_030253	Parp9	chr16	35938469	35972621	+	-31910
chr6:97105508-97105931	424	212	16	217.17	28.48	0	intergenic	NM_175313	Eogt	chr6	97148886	97110023	-	43167
chr1:17787635-17788141	507	253	16	178.39	28.48	0	intergenic	NR_130314	Gm16070	chr1	17727646	17676026	-	-60241
chr12:61899298-61899732	435	217	16	217.17	28.48	0	intergenic	NM_001310586	Lrfn5	chr12	61523166	61857931	+	376348
chr12:61899298-61899732	435	217	16	217.17	28.48	0	intergenic	NM_178714	Lrfn5	chr12	61523166	61845258	+	376348
chr14:92005598-92006138	541	270	16	153.58	28.48	0	intergenic	NR_045712	4930474H20Rik	chr14	90126890	90269760	+	1878977
chrY:12844082-12844389	308	154	16	342.75	28.48	0	intergenic	NM_001293057	Gm21379	chrY	12688109	12690067	+	156126
chrY:12844082-12844389	308	154	16	342.75	28.48	0	intergenic	NM_028970	Rbm31y	chrY	12688109	12690067	+	156126
chr15:24980852-24981411	560	280	16	153.58	28.48	0	intergenic	NM_027395	Basp1	chr15	25413764	25363276	-	432633
chr6:137846194-137847139	946	240	19	142.31	28.48	0.03	intergenic	NM_172733	Dera	chr6	137754576	137837872	+	92090
chr19:35505381-35505893	513	256	16	165.87	28.48	0	intergenic	NR_152130	A830019P07Rik	chr19	35924578	35835220	-	418942
chr2:117435327-117435827	501	250	16	178.39	28.48	0	intergenic	NM_011246	Rasgrp1	chr2	117342877	117279983	-	-92699
chr5:111704756-111705147	392	196	16	243.96	28.48	0	intergenic	NR_045834	E130006D01Rik	chr5	111761728	111734283	-	56777
chr5:111704756-111705147	392	196	16	243.96	28.48	0	intergenic	NR_045833	E130006D01Rik	chr5	111761728	111734283	-	56777
chr5:111704756-111705147	392	196	16	243.96	28.48	0	intergenic	NR_045832	E130006D01Rik	chr5	111761728	111734283	-	56777
chr11:46597888-46599129	1242	527	20	130.54	28.48	0.03	intergenic	NM_001025435	BC053393	chr11	46571512	46589232	+	26996
chr5:111846491-111846942	452	226	16	204.05	28.48	0	intergenic	NR_045834	E130006D01Rik	chr5	111761728	111734283	-	-84988
chr5:111846491-111846942	452	226	16	204.05	28.48	0	intergenic	NR_045833	E130006D01Rik	chr5	111761728	111734283	-	-84988
chr5:111846491-111846942	452	226	16	204.05	28.48	0	intergenic	NR_045832	E130006D01Rik	chr5	111761728	111734283	-	-84988
chr3:75848257-75848866	610	311	19	177.85	28.48	0	intergenic	NM_001291069	Golim4	chr3	75956949	75876182	-	108388
chr3:75848257-75848866	610	311	19	177.85	28.48	0	intergenic	NM_175193	Golim4	chr3	75956949	75876182	-	108388
chr16:65234564-65234870	307	153	16	342.75	28.48	0	intergenic	NM_008310	Htr1f	chr16	65105784	64924728	-	-128932
chr3:72725397-72725860	464	232	16	191.12	28.48	0	intergenic	NM_001081137	Sis	chr3	72967863	72888556	-	242235
chr2:94828155-94828693	539	269	16	153.58	28.48	0	intergenic	NM_007466	Api5	chr2	94438186	94411726	-	-390237
chr2:94828155-94828693	539	269	16	153.58	28.48	0	intergenic	NM_001349003	Api5	chr2	94438186	94411726	-	-390237
chr2:94828155-94828693	539	269	16	153.58	28.48	0	intergenic	NM_001305258	Api5	chr2	94438186	94411726	-	-390237
chr7:47861687-47862148	462	231	16	191.12	28.48	0	intergenic	NM_153524	Mrgpra4	chr7	47982296	47980793	-	120379
chr12:105962106-105962735	630	330	27	248.47	28.28	0	intergenic	NM_011705	Vrk1	chr12	106010262	106077426	+	-47842
chr12:105962106-105962735	630	330	27	248.47	28.28	0	intergenic	NM_001029844	Vrk1	chr12	106010262	106077426	+	-47842
chr12:105962106-105962735	630	330	27	248.47	28.28	0	intergenic	NM_001029843	Vrk1	chr12	106010262	106077426	+	-47842
chr15:10851111-10852873	1763	283	31	168.97	28.28	0	intergenic	NR_040357	Gm19276	chr15	10829050	10832713	+	22941
chr5:104482481-104483116	636	284	23	202.31	28.1	0	intron	NM_008861	Pkd2	chr5	104459456	104505819	+	23342
chr2:154841859-154842386	528	264	19	186.67	27.91	0	intron	NM_023130	Raly	chr2	154791109	154867261	+	51013
chr2:154841859-154842386	528	264	19	186.67	27.91	0	intron	NM_001139512	Raly	chr2	154791109	154867261	+	51013
chr2:154841859-154842386	528	264	19	186.67	27.91	0	intron	NM_001139511	Raly	chr2	154791109	154867261	+	51013
chr2:154841859-154842386	528	264	19	186.67	27.91	0	intron	NM_001139513	Raly	chr2	154791109	154867261	+	51013
chr6:31069710-31070353	644	182	22	193.23	27.91	0	upstream	NR_029744	Mir29a	chr6	31062747	31062659	-	-7284
chr6:31069710-31070353	644	182	22	193.23	27.91	0	upstream	NR_029532	Mir29b-1	chr6	31063093	31063022	-	-6938
chrX:12252097-12252855	759	209	22	177.9	27.91	0	intergenic	NM_001168321	Bcor	chrX	12160355	12036737	-	-92120
chr9:66515413-66515724	312	156	20	407.9	27.86	0	promoter	NM_175206	Fbxl22	chr9	66514593	66508458	-	-975
chr5:66023530-66024615	1086	244	24	155.09	27.81	0	upstream	NR_027961	9130230L23Rik	chr5	66004285	65987927	-	-19787
chr6:140632871-140633410	540	270	24	223.15	27.7	0	intron	NM_001309436	Aebp2	chr6	140626884	140655481	+	6256
chr6:140632871-140633410	540	270	24	223.15	27.7	0	intron	NM_001309437	Aebp2	chr6	140624908	140655481	+	8232
chr6:140632871-140633410	540	270	24	223.15	27.7	0	intron	NM_009637	Aebp2	chr6	140623501	140678472	+	9639
chr6:140632871-140633410	540	270	24	223.15	27.7	0	intron	NM_001005605	Aebp2	chr6	140623501	140655481	+	9639
chr6:140632871-140633410	540	270	24	223.15	27.7	0	intron	NM_178803	Aebp2	chr6	140622662	140655481	+	10478
chr16:77008223-77008638	416	208	16	226.99	27.5	0	upstream	NM_013918	Usp25	chr16	77014068	77116780	+	-5638
chr1:3255833-3256409	577	288	17	146.47	27.47	0	intron	NM_001011874	Xkr4	chr1	3671498	3214481	-	415378
chr7:127556895-127557209	315	157	17	344.03	27.47	0	upstream	NM_001304267	Tmem265	chr7	127561222	127565270	+	-4171
chr7:127556895-127557209	315	157	17	344.03	27.47	0	upstream	NM_026888	Phkg2	chr7	127573347	127583307	+	-16296
chr7:127556895-127557209	315	157	17	344.03	27.47	0	upstream	NM_001360741	Phkg2	chr7	127573347	127583307	+	-16296
chr2:104725323-104725766	444	222	17	220.85	27.47	0	upstream	NM_177190	Tcp11l1	chr2	104712162	104679979	-	-13382
chr2:104725323-104725766	444	222	17	220.85	27.47	0	upstream	NM_001033768	Pin1rt1	chr2	104716290	104713925	-	-9254
chr2:22283530-22284080	551	275	17	158.35	27.47	0	intron	NM_148413	Myo3a	chr2	22227502	22423370	+	56302
chr4:124669958-124670513	556	278	17	158.35	27.47	0	intergenic	NM_011141	Pou3f1	chr4	124657645	124660655	+	12590
chr3:24624081-24624601	521	260	20	204.52	27.39	0	intron	NM_001326288	Naaladl2	chr3	24784006	23798102	-	159666
chr7:46035176-46035644	469	234	16	187.17	27.21	0	promoter	NM_153057	Nomo1	chr7	46033695	46084212	+	1714
chr6:86731671-86732430	760	214	22	175.28	27.17	0	promoter	NM_011818	Gmcl1	chr6	86733378	86691767	-	1328
chr13:40722776-40723243	468	234	30	336.83	26.93	0	upstream	NR_125899	Gm26688	chr13	40727807	40735162	+	-4798
chr8:123585676-123587191	1516	787	34	162.47	26.93	0	intergenic	NR_046147	Gm22109	chr8	123566087	123565966	-	-20346
chr8:123585676-123587191	1516	787	34	162.47	26.93	0	intergenic	NR_046127	Gm25018	chr8	123566087	123565966	-	-20346
chr8:123585676-123587191	1516	787	34	162.47	26.93	0	intergenic	NR_046152	Gm25212	chr8	123566087	123565966	-	-20346
chr8:123585676-123587191	1516	787	34	162.47	26.93	0	intergenic	NR_046154	Gm22291	chr8	123566087	123565966	-	-20346
chr8:123585676-123587191	1516	787	34	162.47	26.93	0	intergenic	NR_046140	Gm26391	chr8	123566087	123565966	-	-20346
chr8:123585676-123587191	1516	787	34	162.47	26.93	0	intergenic	NR_046155	Gm23284	chr8	123566087	123565966	-	-20346
chr16:40318952-40319451	500	250	15	165.87	26.7	0	intron	NM_001361282	Lsamp	chr16	39984363	42181679	+	334838
chr16:40318952-40319451	500	250	15	165.87	26.7	0	intron	NM_001361281	Lsamp	chr16	39984363	42181679	+	334838
chr11:77844637-77845173	537	268	15	141.52	26.7	0.03	intron	NM_011586	Myo18a	chr11	77777234	77865988	+	67670
chr11:77844637-77845173	537	268	15	141.52	26.7	0.03	intron	NM_001291213	Myo18a	chr11	77777234	77865988	+	67670
chr11:77844637-77845173	537	268	15	141.52	26.7	0.03	intron	NM_001291212	Myo18a	chr11	77777234	77865988	+	67670
chr11:77844637-77845173	537	268	15	141.52	26.7	0.03	intron	NM_001291214	Myo18a	chr11	77801297	77865988	+	43607
chr11:77844637-77845173	537	268	15	141.52	26.7	0.03	intron	NM_001291215	Myo18a	chr11	77801297	77865988	+	43607
chr11:26098073-26098715	643	467	18	161.27	26.7	0	intron	NR_027973	5730522E02Rik	chr11	26210576	25616845	-	112183
chr4:80835584-80835932	349	174	15	271.42	26.7	0	promoter	NM_001282015	Tyrp1	chr4	80834212	80851736	+	1545
chr4:80835584-80835932	349	174	15	271.42	26.7	0	promoter	NM_001282014	Tyrp1	chr4	80834212	80851736	+	1545
chr4:80835584-80835932	349	174	15	271.42	26.7	0	promoter	NM_031202	Tyrp1	chr4	80834212	80851736	+	1545
chr14:122308470-122309029	560	280	15	141.52	26.7	0.03	intron	NM_029556	Clybl	chr14	122181693	122402234	+	127056
chr6:125500696-125501009	314	157	15	299.52	26.7	0	upstream	NM_007657	Cd9	chr6	125494760	125460265	-	-6092
chr4:123782571-123783143	573	286	15	129.7	26.7	0.02	upstream	NM_183163	Rhbdl2	chr4	123787874	123829904	+	-5018
chr17:69956630-69957152	523	261	15	153.58	26.7	0	upstream	NM_001347412	Dlgap1	chr17	69969072	70821413	+	-12182
chr17:69956630-69957152	523	261	15	153.58	26.7	0	upstream	NM_001360665	Dlgap1	chr17	69969072	70821413	+	-12182
chr17:69956630-69957152	523	261	15	153.58	26.7	0	upstream	NM_001347411	Dlgap1	chr17	69969072	70821413	+	-12182
chr7:34756430-34756862	433	216	15	191.12	26.7	0	intron	NM_175140	Chst8	chr7	34812711	34674467	-	56066
chr7:107900724-107901030	307	153	15	313.79	26.7	0	promoter	NM_146774	Olfr472	chr7	107902718	107903651	+	-1842
chrX:48200140-48201093	954	274	19	141.64	26.7	0.03	intron	NM_172465	Zdhhc9	chrX	48208702	48171970	-	8086
chr15:90992702-90993133	432	216	15	204.05	26.7	0	intron	NM_001109042	Kif21a	chr15	91049951	90933274	-	57034
chr15:90992702-90993133	432	216	15	204.05	26.7	0	intron	NM_001358050	Kif21a	chr15	91049951	90933274	-	57034
chr15:90992702-90993133	432	216	15	204.05	26.7	0	intron	NM_016705	Kif21a	chr15	91049951	90933274	-	57034
chr15:90992702-90993133	432	216	15	204.05	26.7	0	intron	NM_001109040	Kif21a	chr15	91049951	90933274	-	57034
chr15:90992702-90993133	432	216	15	204.05	26.7	0	intron	NM_001109041	Kif21a	chr15	91049951	90933274	-	57034
chr13:93656973-93657309	337	168	15	271.42	26.7	0	upstream	NM_028772	Dmgdh	chr13	93674435	93752823	+	-17295
chr13:93656973-93657309	337	168	15	271.42	26.7	0	upstream	NM_016668	Bhmt	chr13	93637758	93616890	-	-19382
chr5:141673955-141674864	910	756	18	134.64	26.7	0.03	intron	NM_177879	Sdk1	chr5	141241533	142213791	+	432876
chr6:32562188-32563046	859	564	17	128.23	26.7	0.02	intron	NM_175750	Plxna4	chr6	32588192	32144556	-	25576
chr2:27210012-27210320	309	154	15	313.79	26.7	0	intron	NM_138665	Sardh	chr2	27247303	27188392	-	37138
chr3:146072448-146073045	598	299	15	129.7	26.7	0.02	intron	NM_172864	Wdr63	chr3	146108036	146040525	-	35290
chr18:5062644-5062966	323	161	15	299.52	26.7	0	intron	NM_001347449	Svil	chr18	5046588	5119291	+	16216
chr18:5062644-5062966	323	161	15	299.52	26.7	0	intron	NM_153153	Svil	chr18	5046588	5119293	+	16216
chr10:40682599-40683727	1129	159	25	191.4	26.7	0	promoter	NM_177793	Mettl24	chr10	40683281	40811083	+	-119
chr10:122844987-122845584	598	299	15	129.7	26.7	0.02	intron	NM_001110218	Ppm1h	chr10	122678761	122945793	+	166524
chr10:122844987-122845584	598	299	15	129.7	26.7	0.02	intron	NM_176919	Ppm1h	chr10	122678761	122921974	+	166524
chr10:62881469-62882547	1079	280	18	121.87	26.7	0.02	intron	NM_001253857	Tet1	chr10	62887324	62804569	-	5317
chr3:116353799-116354355	557	278	15	141.52	26.7	0.03	promoter	NM_001355646	Cdc14a	chr3	116354244	116272552	-	168
chr17:11912524-11913017	494	247	15	165.87	26.7	0	intron	NM_016694	Prkn	chr17	10840358	12063366	+	1072412
chr4:144005577-144005937	361	180	15	257.61	26.7	0	upstream	NM_001085540	Pramef17	chr4	143994369	143991126	-	-11387
chr15:11015295-11015606	312	156	15	313.79	26.7	0	intron	NM_053077	Slc45a2	chr15	11000720	11029233	+	14730
chr12:104301975-104302330	356	178	15	257.61	26.7	0	upstream	NM_001101472	Serpina3j	chr12	104314569	104320586	+	-12417
chr7:45943453-45943917	465	232	15	178.39	26.7	0	intron	NM_001364168	Ccdc114	chr7	45924214	45948963	+	19470
chr12:57183072-57183628	557	278	15	141.52	26.7	0.03	intron	NM_172577	Slc25a21	chr12	57197472	56712633	-	14123
chr6:123777512-123778170	659	418	18	159.36	26.7	0	promoter	NM_001104639	Vmn2r24	chr6	123778970	123816280	+	-1130
chr7:104367832-104368137	306	153	15	313.79	26.7	0	upstream	NM_175648	Trim30b	chr7	104358646	104355397	-	-9338
chr5:146827237-146827544	308	154	15	313.79	26.7	0	upstream	NM_026864	Rasl11a	chr5	146845070	146847726	+	-17680
chr5:146827237-146827544	308	154	15	313.79	26.7	0	upstream	NM_019647	Rpl21	chr5	146832889	146837032	+	-5499
chr1:183425913-183426226	314	157	15	299.52	26.7	0	intron	NM_001308052	Hhipl2	chr1	183419247	183437053	+	6822
chr8:17359207-17359837	631	155	18	162.73	26.7	0	intron	NM_053171	Csmd1	chr8	17535385	15892544	-	175864
chr17:87988549-87988969	421	210	15	204.05	26.7	0	intron	NM_010830	Msh6	chr17	87975049	87990892	+	13709
chr14:49899137-49899511	375	187	15	243.96	26.7	0	intron	NM_146494	Olfr722	chr14	49901941	49894257	-	2618
chr17:11542524-11543032	509	254	15	153.58	26.7	0	intron	NM_016694	Prkn	chr17	10840358	12063366	+	702419
chr17:11542524-11543032	509	254	15	153.58	26.7	0	intron	NM_001317726	Prkn	chr17	10840358	11557236	+	702419
chr15:99351402-99351710	309	154	15	313.79	26.7	0	intron	NM_001310622	Fmnl3	chr15	99370482	99317211	-	18927
chr15:99351402-99351710	309	154	15	313.79	26.7	0	intron	NM_011711	Fmnl3	chr15	99370482	99317211	-	18927
chr15:99351402-99351710	309	154	15	313.79	26.7	0	intron	NM_001310623	Fmnl3	chr15	99370482	99317211	-	18927
chr4:111185320-111186302	983	571	20	149.89	26.7	0	intron	NM_001048189	Agbl4	chr4	110397697	111657519	+	788113
chr4:111185320-111186302	983	571	20	149.89	26.7	0	intron	NM_030231	Agbl4	chr4	110397697	111657519	+	788113
chr4:111185320-111186302	983	571	20	149.89	26.7	0	intron	NM_001284190	Agbl4	chr4	110397697	111664324	+	788113
chr11:76979238-76979692	455	227	15	178.39	26.7	0	upstream	NM_010484	Slc6a4	chr11	76998596	77032343	+	-19132
chr7:35664229-35664636	408	204	15	217.17	26.7	0	upstream	NM_019746	Pdcd5	chr7	35647482	35641984	-	-16950
chr11:121632955-121633396	442	221	15	191.12	26.7	0	intron	NM_178664	B3gntl1	chr11	121673151	121616207	-	39976
chr6:96230213-96230767	555	277	15	141.52	26.7	0.03	intron	NM_182808	Tafa1	chr6	96113153	96657198	+	117336
chr5:146379285-146379594	310	155	15	313.79	26.7	0	upstream	NM_145155	Wasf3	chr5	146385005	146471125	+	-5566
chr16:13860725-13861031	307	153	15	313.79	26.7	0	intron	NM_053181	Pdxdc1	chr16	13903145	13835699	-	42268
chr16:13860725-13861031	307	153	15	313.79	26.7	0	intron	NM_001291017	Pdxdc1	chr16	13903145	13833572	-	42268
chr16:13860725-13861031	307	153	15	313.79	26.7	0	intron	NM_001357225	Pdxdc1	chr16	13903145	13833572	-	42268
chr16:13860725-13861031	307	153	15	313.79	26.7	0	intron	NM_001039533	Pdxdc1	chr16	13903145	13833572	-	42268
chr4:123345744-123346053	310	155	15	313.79	26.7	0	upstream	NM_007558	Bmp8a	chr4	123343252	123312649	-	-2646
chr4:123345744-123346053	310	155	15	313.79	26.7	0	upstream	NM_001256019	Bmp8a	chr4	123343252	123312649	-	-2646
chr15:103502930-103503351	422	211	15	204.05	26.7	0	promoter	NM_008800	Pde1b	chr15	103503033	103530056	+	107
chr9:122575993-122576314	322	161	15	299.52	26.7	0	intron	NR_015610	9530059O14Rik	chr9	122572500	122580647	+	3653
chrY:36701806-36702507	702	401	16	131.39	26.7	0.03	intron	NM_001037748	Gm20736	chrY	36735302	36410568	-	33146
chrY:36701806-36702507	702	401	16	131.39	26.7	0.03	intron	NM_001373885	Gm21258	chrY	36735302	36410568	-	33146
chr15:89146799-89147286	488	244	15	165.87	26.7	0	intron	NM_011161	Mapk11	chr15	89149606	89142483	-	2564
chr12:85065173-85065490	318	159	15	299.52	26.7	0	intron	NM_001347421	Ylpm1	chr12	84996320	85074533	+	69011
chr12:85065173-85065490	318	159	15	299.52	26.7	0	intron	NM_178363	Ylpm1	chr12	84996320	85074533	+	69011
chr6:96406623-96407037	415	207	15	204.05	26.7	0	intron	NM_182808	Tafa1	chr6	96113153	96657198	+	293676
chr14:15399822-15400136	315	157	15	299.52	26.7	0	intron	NM_146052	Lrrc3b	chr14	15438987	15357515	-	39009
chr13:63355643-63356167	525	262	15	153.58	26.7	0	intron	NM_001042673	Fancc	chr13	63431745	63304708	-	75841
chr13:63355643-63356167	525	262	15	153.58	26.7	0	intron	NM_001282942	Fancc	chr13	63431745	63311536	-	75841
chr13:63355643-63356167	525	262	15	153.58	26.7	0	intron	NM_007985	Fancc	chr13	63431745	63311536	-	75841
chr13:63355643-63356167	525	262	15	153.58	26.7	0	intron	NM_001347515	Fancc	chr13	63431745	63311536	-	75841
chr13:63355643-63356167	525	262	15	153.58	26.7	0	intron	NM_001347514	Fancc	chr13	63431745	63311536	-	75841
chr15:54421522-54422226	705	165	18	154.14	26.7	0	intron	NM_173422	Colec10	chr15	54410773	54466358	+	11100
chr10:50883773-50884654	882	179	16	115.9	26.7	0.02	upstream	NM_011376	Sim1	chr10	50895650	50989152	+	-11437
chr9:7429538-7429860	323	161	15	299.52	26.7	0	upstream	NM_010809	Mmp3	chr9	7445821	7455974	+	-16123
chr3:82880672-82881117	446	223	15	191.12	26.7	0	upstream	NM_001277170	Rbm46	chr3	82876483	82836522	-	-4411
chr3:82880672-82881117	446	223	15	191.12	26.7	0	upstream	NM_001146328	Rbm46	chr3	82876483	82836530	-	-4411
chr13:103742813-103743260	448	224	15	191.12	26.7	0	exon	NM_001361085	Srek1	chr13	103774608	103741612	-	31572
chr13:103742813-103743260	448	224	15	191.12	26.7	0	exon	NM_172592	Srek1	chr13	103764582	103741612	-	21546
chr15:66809579-66810902	1324	743	24	164.65	26.7	0	intron	NM_009192	Sla	chr15	66831829	66780818	-	21589
chr15:66809579-66810902	1324	743	24	164.65	26.7	0	intron	NM_001029841	Sla	chr15	66831829	66780818	-	21589
chr15:66809579-66810902	1324	743	24	164.65	26.7	0	intron	NM_009375	Tg	chr15	66670769	66850720	+	139471
chrX:75204809-75205115	307	153	15	313.79	26.7	0	intron	NM_007977	F8	chrX	75380041	75172714	-	175080
chrX:75204809-75205115	307	153	15	313.79	26.7	0	intron	NM_001161374	F8	chrX	75380041	75172714	-	175080
chrX:75204809-75205115	307	153	15	313.79	26.7	0	intron	NM_001161373	F8	chrX	75380041	75172714	-	175080
chr9:45033348-45034443	1096	828	18	120.71	26.7	0.02	upstream	NM_001357727	Mpzl2	chr9	45042343	45054043	+	-8448
chr9:45033348-45034443	1096	828	18	120.71	26.7	0.02	upstream	NM_007962	Mpzl2	chr9	45042343	45054043	+	-8448
chr3:135354512-135354901	390	195	15	230.47	26.7	0	intron	NM_028946	Slc9b1	chr3	135348028	135397827	+	6678
chr3:135354512-135354901	390	195	15	230.47	26.7	0	intron	NM_001358057	Slc9b1	chr3	135348028	135393082	+	6678
chr10:28568562-28569570	1009	756	18	126.88	26.7	0.02	intron	NM_008983	Ptprk	chr10	28074819	28597397	+	494246
chr10:28568562-28569570	1009	756	18	126.88	26.7	0.02	intron	NM_001359356	Ptprk	chr10	28074819	28597397	+	494246
chr10:28568562-28569570	1009	756	18	126.88	26.7	0.02	intron	NM_001359355	Ptprk	chr10	28074819	28597397	+	494246
chr4:41571939-41572404	466	233	15	178.39	26.7	0	upstream	NM_027993	Fam219a	chr4	41569527	41518928	-	-2644
chr4:41571939-41572404	466	233	15	178.39	26.7	0	upstream	NM_001159583	Fam219a	chr4	41569527	41518928	-	-2644
chr18:61792828-61793346	519	259	15	153.58	26.7	0	upstream	NM_178928	Afap1l1	chr18	61786662	61730261	-	-6424
chr17:23578470-23579061	592	296	15	129.7	26.7	0.02	upstream	NM_001033496	Zfp213	chr17	23564226	23556766	-	-14539
chr1:136090924-136091230	307	153	15	313.79	26.7	0	intron	NM_001081023	Cacna1s	chr1	136052810	136119822	+	38266
chr1:136090924-136091230	307	153	15	313.79	26.7	0	intron	NM_014193	Cacna1s	chr1	136052810	136119822	+	38266
chr9:21800328-21801200	873	277	18	137.79	26.7	0.03	upstream	NM_145611	Kank2	chr9	21798546	21766772	-	-2217
chr7:134684778-134685436	659	388	18	159.36	26.7	0	intron	NM_001033420	Dock1	chr7	134670686	135173647	+	14420
chr2:86929394-86929913	520	260	15	153.58	26.7	0	upstream	NM_146845	Olfr1098	chr2	86923530	86922582	-	-6123
chrX:9804433-9804818	386	193	15	230.47	26.7	0	intergenic	NM_026096	H2ap	chrX	9846946	9847500	+	-42321
chr16:70290013-70290495	483	241	15	165.87	26.7	0	intergenic	NM_028803	Gbe1	chr16	70313948	70569720	+	-23695
chr2:8674138-8674477	340	170	15	271.42	26.7	0	intergenic	NR_038180	1700061F12Rik	chr2	9189514	9197484	+	-515207
chr1:23030590-23030937	348	174	15	271.42	26.7	0	intergenic	NM_025746	Ppp1r14bl	chr1	23102253	23100473	-	71490
chr8:128534764-128535114	351	175	15	257.61	26.7	0	intergenic	NM_010578	Itgb1	chr8	128685653	128733579	+	-150715
chr12:23477723-23478242	520	260	15	153.58	26.7	0	intergenic	NR_015504	2410018L13Rik	chr12	23010243	22953996	-	-467739
chr6:132479803-132480915	1113	371	21	149.86	26.7	0	intergenic	NM_011174	Prh1	chr6	132569841	132572401	+	-89483
chr6:17031147-17031781	635	156	16	138.29	26.7	0.03	intergenic	NM_207176	Tes	chr6	17065148	17105825	+	-33685
chr8:107798455-107798763	309	154	15	313.79	26.7	0	intergenic	NM_010817	Psmd7	chr8	107588482	107580379	-	-210126
chr3:85403928-85404538	611	406	18	165.24	26.7	0	intergenic	NR_130326	Mir466k	chr3	85467376	85467498	+	-63144
chr6:7479071-7480069	999	731	18	127.62	26.7	0.02	intergenic	NM_001311060	Tac1	chr6	7555060	7562978	+	-75491
chr6:7479071-7480069	999	731	18	127.62	26.7	0.02	intergenic	NM_009311	Tac1	chr6	7555060	7562978	+	-75491
chr19:59296170-59297040	871	703	21	171.42	26.7	0	intergenic	NM_172523	Slc18a2	chr19	59260877	59296012	+	35727
chr3:130101338-130101673	336	168	15	285.39	26.7	0	intergenic	NM_207209	Sec24b	chr3	130060907	129982758	-	-40598
chr5:133745506-133746006	501	250	15	165.87	26.7	0	intergenic	NM_030719	Castor2	chr5	134099747	134141758	+	-353992
chr6:114617034-114617464	431	215	15	204.05	26.7	0	intergenic	NM_001253717	Atg7	chr6	114643096	114860614	+	-25848
chr6:114617034-114617464	431	215	15	204.05	26.7	0	intergenic	NM_001253718	Atg7	chr6	114643096	114860614	+	-25848
chr6:114617034-114617464	431	215	15	204.05	26.7	0	intergenic	NM_028835	Atg7	chr6	114643096	114860614	+	-25848
chrX:118357825-118358133	309	154	15	313.79	26.7	0	intergenic	NM_001142750	Tgif2lx2	chrX	118427226	118428258	+	-69248
chr3:36795788-36796215	428	214	15	204.05	26.7	0	intergenic	NM_172679	4932438A13Rik	chr3	36863105	37053033	+	-67104
chr6:123093830-123094826	997	715	16	107.72	26.7	0.02	intergenic	NM_001170332	Clec4a2	chr6	123122689	123143999	+	-28362
chr5:29678820-29679128	309	154	15	313.79	26.7	0	intergenic	NR_152863	Dnajb6	chr5	29735897	29757968	+	-56924
chr5:29678820-29679128	309	154	15	313.79	26.7	0	intergenic	NM_001037941	Dnajb6	chr5	29735897	29757968	+	-56924
chr5:29678820-29679128	309	154	15	313.79	26.7	0	intergenic	NM_011847	Dnajb6	chr5	29735897	29767101	+	-56924
chr5:29678820-29679128	309	154	15	313.79	26.7	0	intergenic	NM_001127367	Dnajb6	chr5	29735897	29767101	+	-56924
chr5:29678820-29679128	309	154	15	313.79	26.7	0	intergenic	NM_001359198	Dnajb6	chr5	29735897	29786478	+	-56924
chr5:29678820-29679128	309	154	15	313.79	26.7	0	intergenic	NM_001037940	Dnajb6	chr5	29735897	29786478	+	-56924
chr2:51073177-51073484	308	154	15	313.79	26.7	0	intergenic	NM_028810	Rnd3	chr2	51149111	51130438	-	75781
chr17:4238119-4238742	624	155	17	151.43	26.7	0	intergenic	NR_045462	4930548J01Rik	chr17	4122102	4119445	-	-116328
chr7:36128528-36129338	811	301	18	143.39	26.7	0.03	intergenic	NM_177739	Zfp507	chr7	35802989	35772345	-	-325943
chrX:157098849-157099158	310	155	15	313.79	26.7	0	intergenic	NM_011077	Phex	chrX	157415286	157162074	-	316283
chr1:142308250-142308559	310	155	15	313.79	26.7	0	intergenic	NM_020025	B3galt2	chr1	143640696	143649937	+	-1332292
chr12:74749106-74749435	330	165	15	285.39	26.7	0	intergenic	NM_172805	Kcnh5	chr12	75177332	74897216	-	428062
chr11:111856335-111856693	359	179	15	257.61	26.7	0	intergenic	NM_008425	Kcnj2	chr11	111066163	111076825	+	790350
chr4:51004399-51005336	938	768	18	132.36	26.7	0.03	intergenic	NM_001162865	Cylc2	chr4	51216677	51229928	+	-211810
chr16:21368773-21369128	356	178	15	257.61	26.7	0	intergenic	NR_131983	Magef1	chr16	21333356	21331899	-	-35594
chr4:37028883-37029190	308	154	15	313.79	26.7	0	intergenic	NR_151511	Gm12371	chr4	36952965	36988023	+	76071
chr13:8972164-8972560	397	198	15	217.17	26.7	0	intergenic	NM_177197	Idi2	chr13	8952862	8960935	+	19499
chr3:93092654-93092989	336	168	15	285.39	26.7	0	intergenic	NM_001177694	Tdpoz8	chr3	93073520	93075505	+	19301
chr3:42969696-42970250	555	277	15	141.52	26.7	0.03	intergenic	NM_001099785	D3Ertd751e	chr3	41742617	41758939	+	1227355
chr3:42969696-42970250	555	277	15	141.52	26.7	0.03	intergenic	NM_028667	D3Ertd751e	chr3	41742617	41758939	+	1227355
chr3:42969696-42970250	555	277	15	141.52	26.7	0.03	intergenic	NM_027271	D3Ertd751e	chr3	41742617	41758939	+	1227355
chr6:79187206-79187863	658	154	18	159.48	26.7	0	intergenic	NR_040302	Gm20362	chr6	79032041	79035869	+	155493
chr6:79187206-79187863	658	154	18	159.48	26.7	0	intergenic	NR_040301	Gm20362	chr6	79032041	79035869	+	155493
chr19:37489462-37489770	309	154	15	313.79	26.7	0	intergenic	NR_131008	1700122C19Rik	chr19	37465253	37471827	+	24362
chr19:37489462-37489770	309	154	15	313.79	26.7	0	intergenic	NR_131009	1700122C19Rik	chr19	37465253	37471827	+	24362
chr3:103255557-103255864	308	154	15	313.79	26.7	0	intergenic	NM_053170	Trim33	chr3	103279292	103358770	+	-23582
chr3:103255557-103255864	308	154	15	313.79	26.7	0	intergenic	NM_001079830	Trim33	chr3	103279292	103358770	+	-23582
chr16:67857936-67858243	308	154	15	313.79	26.7	0	intergenic	NM_178721	Cadm2	chr16	67620908	66655420	-	-237181
chr16:67857936-67858243	308	154	15	313.79	26.7	0	intergenic	NM_001145977	Cadm2	chr16	67620908	66655420	-	-237181
chr16:67857936-67858243	308	154	15	313.79	26.7	0	intergenic	NM_001347247	Cadm2	chr16	67620908	66655415	-	-237181
chr8:7752362-7752667	306	153	15	313.79	26.7	0	intergenic	NM_010111	Efnb2	chr8	8661242	8617435	-	908728
chr8:7752362-7752667	306	153	15	313.79	26.7	0	intergenic	NM_001368299	Efnb2	chr8	8661242	8617435	-	908728
chrX:124217560-124217867	308	154	15	313.79	26.7	0	intergenic	NM_001100616	Vmn2r121	chrX	124135910	124127338	-	-81803
chr5:148800252-148800723	472	236	15	178.39	26.7	0	intergenic	NR_131106	4930505K14Rik	chr5	148777962	148783080	+	22525
chr12:80000137-80000673	537	268	15	141.52	26.7	0.03	intergenic	NR_131074	9430078K24Rik	chr12	79936264	79917018	-	-64140
chr18:38823493-38823806	314	157	15	299.52	26.7	0	intergenic	NM_001033789	Gm5820	chr18	38892455	38971274	+	-68806
chr12:68233015-68233533	519	259	15	153.58	26.7	0	intergenic	NM_009093	Rps29	chr12	69159186	69157721	-	925913
chr10:110396621-110396932	312	156	15	313.79	26.7	0	intergenic	NR_028438	9230102K24Rik	chr10	110600649	110615961	+	-203873
chr9:27180589-27180896	308	154	15	313.79	26.7	0	intergenic	NM_023277	Jam3	chr9	27155421	27097383	-	-25321
chr6:67420409-67420784	376	188	15	243.96	26.7	0	intergenic	NM_008354	Il12rb2	chr6	67376188	67292017	-	-44408
chr18:79297583-79297890	308	154	15	313.79	26.7	0	intergenic	NM_053099	Setbp1	chr18	79109391	78750377	-	-188345
chr3:12329916-12330450	535	267	15	141.52	26.7	0.03	intergenic	NR_040751	Gm10745	chr3	11844359	11823228	-	-485823
chr10:115721904-115722210	307	153	15	313.79	26.7	0	intergenic	NM_001168679	Tspan8	chr10	115817283	115849893	+	-95227
chr10:115721904-115722210	307	153	15	313.79	26.7	0	intergenic	NM_001168680	Tspan8	chr10	115817283	115849893	+	-95227
chr10:115721904-115722210	307	153	15	313.79	26.7	0	intergenic	NM_146010	Tspan8	chr10	115817283	115849893	+	-95227
chr3:125755386-125756299	914	193	18	134.31	26.7	0.03	intergenic	NM_011674	Ugt8a	chr3	125938652	125865271	-	182810
chr3:125755386-125756299	914	193	18	134.31	26.7	0.03	intergenic	NR_149311	Ugt8a	chr3	125938652	125865271	-	182810
chr3:134998320-134999366	1047	422	23	176.88	26.7	0	intergenic	NM_021382	Tacr3	chr3	134829006	134934581	+	169836
chr5:40176673-40177049	377	188	15	243.96	26.7	0	intergenic	NM_010474	Hs3st1	chr5	39644631	39613934	-	-532229
chr19:38334493-38334803	311	155	15	313.79	26.7	0	intergenic	NM_175507	Slc35g1	chr19	38395979	38405607	+	-61332
chr16:10034487-10035181	695	541	16	132.07	26.7	0.03	intergenic	NM_008170	Grin2a	chr16	9995813	9567900	-	-39020
chr15:18571836-18572526	691	221	18	155.69	26.7	0	intergenic	NR_045711	4921515E04Rik	chr15	18369627	18078136	-	-202553
chr4:56229439-56229827	389	194	15	230.47	26.7	0	intergenic	NM_025271	Actl7b	chr4	56741425	56740004	-	511793
chr10:98015763-98016205	443	221	16	198.02	26.65	0	intergenic	NR_033537	Gm10754	chr10	97967090	97681413	-	-48893
chr2:30598860-30599231	372	186	15	243.68	26.63	0	intron	NM_030137	Cstad	chr2	30595043	30608945	+	4002
chr2:135983056-135983369	314	157	18	358.97	26.44	0	intron	NM_001355156	Plcb4	chr2	135659546	136014593	+	323666
chr2:135983056-135983369	314	157	18	358.97	26.44	0	intron	NM_013829	Plcb4	chr2	135659546	136014593	+	323666
chr2:135983056-135983369	314	157	18	358.97	26.44	0	intron	NM_001355155	Plcb4	chr2	135659546	136014593	+	323666
chr2:135983056-135983369	314	157	18	358.97	26.44	0	intron	NM_001355153	Plcb4	chr2	135659546	136014593	+	323666
chr2:135983056-135983369	314	157	18	358.97	26.44	0	intron	NM_001355154	Plcb4	chr2	135764837	136014593	+	218375
chr2:4881518-4882478	961	302	32	268.16	26.44	0	promoter	NM_001362707	Sephs1	chr2	4882226	4910556	+	-229
chr2:4881518-4882478	961	302	32	268.16	26.44	0	promoter	NM_175400	Sephs1	chr2	4881563	4910556	+	434
chr2:4881518-4882478	961	302	32	268.16	26.44	0	promoter	NM_001362709	Sephs1	chr2	4881563	4910556	+	434
chr2:4881518-4882478	961	302	32	268.16	26.44	0	promoter	NM_001362710	Sephs1	chr2	4881563	4910556	+	434
chr2:4881518-4882478	961	302	32	268.16	26.44	0	promoter	NM_001362708	Sephs1	chr2	4882837	4910556	+	-840
chr13:54548768-54549299	532	266	18	174.57	26.44	0	intron	NM_176987	Simc1	chr13	54503804	54551290	+	45229
chr11:60210266-60210730	465	232	18	211.43	26.44	0	promoter	NM_001358314	Srebf1	chr11	60210471	60199083	-	-26
chr3:6668044-6668459	416	208	18	249.88	26.44	0	intergenic	NM_027048	1700008P02Rik	chr3	6620443	6615412	-	-47808
chr6:104269405-104269863	459	229	18	211.43	26.44	0	intergenic	NM_017383	Cntn6	chr6	104493043	104863405	+	-223410
chr10:123077199-123077847	649	155	19	166.5	26.38	0	promoter	NM_153395	Mon2	chr10	123076505	122992060	-	-1017
chr10:123077199-123077847	649	155	19	166.5	26.38	0	promoter	NM_001163024	Mon2	chr10	123076505	122992060	-	-1017
chr10:123077199-123077847	649	155	19	166.5	26.38	0	promoter	NM_001163025	Mon2	chr10	123076505	122992060	-	-1017
chr16:96045784-96046282	499	249	18	185.85	26.2	0	intron	NM_001103179	Brwd1	chr16	96082428	96001547	-	36396
chr16:96045784-96046282	499	249	18	185.85	26.2	0	intron	NM_145125	Brwd1	chr16	96082428	95992091	-	36396
chr11:98238190-98238761	572	286	19	168.58	26.02	0	intron	NM_001109628	Cdk12	chr11	98203304	98253540	+	35171
chr11:98238190-98238761	572	286	19	168.58	26.02	0	intron	NM_001109626	Cdk12	chr11	98203304	98253540	+	35171
chr11:98238190-98238761	572	286	19	168.58	26.02	0	intron	NM_026952	Cdk12	chr11	98203304	98246704	+	35171
chr2:23908610-23909087	478	239	17	190	25.91	0	intergenic	NM_080462	Hnmt	chr2	24049379	24002912	-	140531
chr11:54753323-54754152	830	159	19	145.01	25.85	0	intron	NM_178626	Cdc42se2	chr11	54787703	54717414	-	33966
chr10:127191956-127192881	926	263	22	168.32	25.85	0	upstream	NM_028027	Arhgef25	chr10	127190054	127182520	-	-2364
chr10:127191956-127192881	926	263	22	168.32	25.85	0	upstream	NM_001358558	Arhgef25	chr10	127190083	127182520	-	-2335
chr10:127191956-127192881	926	263	22	168.32	25.85	0	upstream	NR_045715	F420014N23Rik	chr10	127195248	127202643	+	-2830
chr10:127191956-127192881	926	263	22	168.32	25.85	0	upstream	NR_045716	F420014N23Rik	chr10	127195248	127202643	+	-2830
chr9:101003035-101003578	544	272	16	146.47	25.85	0	intron	NM_001311149	Pccb	chr9	101034884	100982031	-	31578
chr9:101003035-101003578	544	272	16	146.47	25.85	0	intron	NM_025835	Pccb	chr9	101034884	100982031	-	31578
chr9:70825426-70826373	948	248	17	114.35	25.85	0.02	intron	NM_008280	Lipc	chr9	70934808	70798127	-	108909
chr9:70825426-70826373	948	248	17	114.35	25.85	0.02	intron	NM_001324473	Lipc	chr9	70952221	70798127	-	126322
chr9:70825426-70826373	948	248	17	114.35	25.85	0.02	intron	NM_001324472	Lipc	chr9	70952221	70798127	-	126322
chr19:9046576-9047090	515	257	16	158.35	25.85	0	intron	NM_001286518	Ahnak	chr19	8989283	9076926	+	57549
chr19:9046576-9047090	515	257	16	158.35	25.85	0	intron	NR_104460	Ahnak	chr19	8989283	9076926	+	57549
chr19:9046576-9047090	515	257	16	158.35	25.85	0	intron	NM_001039959	Ahnak	chr19	8989283	9076926	+	57549
chr11:83148605-83149348	744	496	19	153.79	25.85	0	intergenic	NM_001302559	Slfn4	chr11	83175185	83190216	+	-26209
chr11:83148605-83149348	744	496	19	153.79	25.85	0	intergenic	NM_011410	Slfn4	chr11	83175185	83190216	+	-26209
chr5:46438168-46439225	1058	282	19	125.84	25.85	0.02	intergenic	NR_110478	4930405L22Rik	chr5	45932409	45926821	-	-506287
chr6:47373780-47374468	689	425	19	159.99	25.85	0	intergenic	NM_001355551	Cul1	chr6	47453731	47526144	+	-79608
chr8:111364314-111364792	479	239	15	163.15	25.78	0	intron	NM_178086	Fa2h	chr8	111393821	111345137	-	29269
chr16:33174583-33175090	508	254	17	176.94	25.67	0	upstream	NM_176840	Osbpl11	chr16	33185070	33243312	+	-10234
chr6:6075822-6076244	423	211	19	252.95	25.58	0	intron	NM_001177572	Slc25a13	chr6	6217173	6041217	-	141141
chr6:6075822-6076244	423	211	19	252.95	25.58	0	intron	NM_015829	Slc25a13	chr6	6217173	6041217	-	141141
chr12:46818529-46818903	375	187	19	292.13	25.58	0	promoter	NM_001364639	Nova1	chr12	46818767	46711701	-	52
chr12:46818529-46818903	375	187	19	292.13	25.58	0	promoter	NM_001364637	Nova1	chr12	46818767	46697897	-	52
chr12:46818529-46818903	375	187	19	292.13	25.58	0	promoter	NM_001364636	Nova1	chr12	46818767	46697897	-	52
chr12:46818529-46818903	375	187	19	292.13	25.58	0	promoter	NM_021361	Nova1	chr12	46818767	46697897	-	52
chr12:46818529-46818903	375	187	19	292.13	25.58	0	promoter	NM_001364634	Nova1	chr12	46818767	46697897	-	52
chr12:46818529-46818903	375	187	19	292.13	25.58	0	promoter	NM_001364635	Nova1	chr12	46818767	46697897	-	52
chr12:46818529-46818903	375	187	19	292.13	25.58	0	promoter	NM_001364638	Nova1	chr12	46818767	46697897	-	52
chr14:48589739-48590129	391	195	19	278.92	25.58	0	intergenic	NM_144841	Otx2	chr14	48662734	48657676	-	72801
chr14:48589739-48590129	391	195	19	278.92	25.58	0	intergenic	NM_001360226	Otx2	chr14	48662734	48657676	-	72801
chr4:49322494-49323531	1038	805	21	135.01	25.16	0.03	intron	NM_178756	Plppr1	chr4	49059461	49340261	+	263551
chr5:38284959-38285370	412	206	14	191.12	24.92	0	intron	NM_172709	Otop1	chr5	38277403	38304217	+	7761
chr14:119144668-119145029	362	181	14	230.47	24.92	0	intron	NM_015820	Hs6st3	chr14	119138264	119869815	+	6584
chr10:69760647-69761127	481	240	14	153.58	24.92	0	intron	NM_170729	Ank3	chr10	69533707	70027436	+	227179
chr10:69760647-69761127	481	240	14	153.58	24.92	0	intron	NM_170728	Ank3	chr10	69533707	70027436	+	227179
chr10:69760647-69761127	481	240	14	153.58	24.92	0	intron	NM_170730	Ank3	chr10	69533707	70027436	+	227179
chr10:69760647-69761127	481	240	14	153.58	24.92	0	intron	NM_170689	Ank3	chr10	69533707	70027436	+	227179
chr10:69760647-69761127	481	240	14	153.58	24.92	0	intron	NM_170688	Ank3	chr10	69533707	70027436	+	227179
chr10:69760647-69761127	481	240	14	153.58	24.92	0	intron	NM_170690	Ank3	chr10	69533707	70027436	+	227179
chr10:69760647-69761127	481	240	14	153.58	24.92	0	intron	NM_146005	Ank3	chr10	69533707	70027436	+	227179
chr1:153639656-153640110	455	227	14	165.87	24.92	0	upstream	NM_026380	Rgs8	chr1	153653036	153697665	+	-13154
chr13:116978146-116979026	881	245	17	126.42	24.92	0.02	intron	NM_001081009	Parp8	chr13	117025531	116850843	-	46946
chr15:95874979-95875753	775	374	19	158.32	24.92	0	intron	NM_001253813	Ano6	chr15	95790842	95975472	+	84523
chr15:95874979-95875753	775	374	19	158.32	24.92	0	intron	NM_175344	Ano6	chr15	95790842	95975472	+	84523
chr8:105365571-105365879	309	154	14	285.39	24.92	0	upstream	NM_001364406	Plekhg4	chr8	105373271	105382860	+	-7547
chr9:47577048-47577450	403	201	14	204.05	24.92	0	intron	NM_207676	Cadm1	chr9	47530351	47853385	+	46897
chr9:47577048-47577450	403	201	14	204.05	24.92	0	intron	NM_018770	Cadm1	chr9	47530351	47853385	+	46897
chr9:47577048-47577450	403	201	14	204.05	24.92	0	intron	NM_207675	Cadm1	chr9	47530351	47853385	+	46897
chr9:47577048-47577450	403	201	14	204.05	24.92	0	intron	NM_001025600	Cadm1	chr9	47530351	47853385	+	46897
chr9:47577048-47577450	403	201	14	204.05	24.92	0	intron	NM_001310841	Cadm1	chr9	47530169	47853391	+	47079
chr4:133529308-133529615	308	154	14	285.39	24.92	0	intron	NM_001083916	Kdf1	chr4	133518962	133530790	+	10499
chr4:133529308-133529615	308	154	14	285.39	24.92	0	intron	NM_133707	Kdf1	chr4	133518962	133530790	+	10499
chr5:37054849-37055372	524	262	14	141.52	24.92	0.03	intron	NM_178394	Jakmip1	chr5	37050856	37125298	+	4254
chr5:16066160-16067020	861	154	15	107.22	24.92	0.02	intron	NM_001110844	Cacna2d1	chr5	15934690	16374511	+	131899
chr5:16066160-16067020	861	154	15	107.22	24.92	0.02	intron	NM_001110845	Cacna2d1	chr5	15934690	16374511	+	131899
chr5:16066160-16067020	861	154	15	107.22	24.92	0.02	intron	NM_009784	Cacna2d1	chr5	15934690	16374511	+	131899
chr5:16066160-16067020	861	154	15	107.22	24.92	0.02	intron	NM_001110846	Cacna2d1	chr5	15934690	16374511	+	131899
chr5:16066160-16067020	861	154	15	107.22	24.92	0.02	intron	NM_001110843	Cacna2d1	chr5	15934690	16374511	+	131899
chr6:51552223-51552818	596	298	14	118.15	24.92	0.02	intron	NM_001361582	Snx10	chr6	51523902	51590670	+	28618
chr6:51552223-51552818	596	298	14	118.15	24.92	0.02	intron	NM_001127349	Snx10	chr6	51523902	51590670	+	28618
chr6:51552223-51552818	596	298	14	118.15	24.92	0.02	intron	NM_001361577	Snx10	chr6	51545292	51590670	+	7228
chr5:131507148-131507513	366	183	14	230.47	24.92	0	intron	NM_001363480	Auts2	chr5	132543220	131437332	-	1035890
chr11:11821408-11821736	329	164	14	257.61	24.92	0	upstream	NM_001163360	Fignl1	chr11	11808962	11800287	-	-12609
chr11:11821408-11821736	329	164	14	257.61	24.92	0	upstream	NM_001163359	Fignl1	chr11	11808962	11800287	-	-12609
chr11:11821408-11821736	329	164	14	257.61	24.92	0	upstream	NM_021891	Fignl1	chr11	11808962	11800287	-	-12609
chr2:25371064-25372109	1046	300	16	104.55	24.92	0.01	promoter	NM_001290407	Sapcd2	chr2	25372034	25378213	+	-448
chr2:25371064-25372109	1046	300	16	104.55	24.92	0.01	promoter	NM_001081085	Sapcd2	chr2	25372034	25378213	+	-448
chr1:175159872-175160426	555	277	14	129.7	24.92	0.02	intron	NM_011880	Rgs7	chr1	175492545	175059075	-	332397
chr1:175159872-175160426	555	277	14	129.7	24.92	0.02	intron	NM_001347195	Rgs7	chr1	175492545	175059075	-	332397
chr1:175159872-175160426	555	277	14	129.7	24.92	0.02	intron	NM_001199003	Rgs7	chr1	175492545	175059075	-	332397
chr1:175159872-175160426	555	277	14	129.7	24.92	0.02	intron	NM_001357129	Rgs7	chr1	175492545	175059075	-	332397
chr5:74517200-74518348	1149	995	23	167.98	24.92	0	upstream	NM_024183	Fip1l1	chr5	74535481	74597124	+	-17708
chr5:74517200-74518348	1149	995	23	167.98	24.92	0	upstream	NM_001159573	Fip1l1	chr5	74535481	74597124	+	-17708
chr5:74517200-74518348	1149	995	23	167.98	24.92	0	upstream	NM_001159574	Fip1l1	chr5	74535481	74597124	+	-17708
chr13:110072763-110073115	353	176	14	243.96	24.92	0	intron	NM_001360099	Rab3c	chr13	110280996	110054187	-	208058
chr13:110072763-110073115	353	176	14	243.96	24.92	0	intron	NM_023852	Rab3c	chr13	110280206	110054186	-	207268
chr9:97705099-97705499	401	200	14	204.05	24.92	0	intron	NM_022319	Clstn2	chr9	98033167	97444394	-	327869
chr12:31996906-31997215	310	155	14	285.39	24.92	0	intron	NM_001364407	Prkar2b	chr12	32061277	31958470	-	64217
chr12:31996906-31997215	310	155	14	285.39	24.92	0	intron	NM_011158	Prkar2b	chr12	32061277	31958470	-	64217
chr12:31996906-31997215	310	155	14	285.39	24.92	0	intron	NM_001364408	Prkar2b	chr12	32060589	31958470	-	63529
chr1:80231363-80231767	405	202	14	191.12	24.92	0	upstream	NM_173425	Fam124b	chr1	80213944	80198698	-	-17620
chr11:88500283-88500871	589	294	14	118.15	24.92	0.02	intron	NM_001373923	Msi2	chr11	88718277	88339381	-	217701
chr11:88500283-88500871	589	294	14	118.15	24.92	0.02	intron	NM_001363195	Msi2	chr11	88718267	88339381	-	217691
chr11:88500283-88500871	589	294	14	118.15	24.92	0.02	intron	NM_001363194	Msi2	chr11	88718267	88339381	-	217691
chr11:88500283-88500871	589	294	14	118.15	24.92	0.02	intron	NM_054043	Msi2	chr11	88718229	88339381	-	217653
chr18:63973182-63973798	617	154	16	140.27	24.92	0.03	intron	NM_001360837	Wdr7	chr18	63708694	63989759	+	264795
chr18:63973182-63973798	617	154	16	140.27	24.92	0.03	intron	NM_001014981	Wdr7	chr18	63708694	63989759	+	264795
chrX:143592450-143593347	898	198	17	125.05	24.92	0.02	intron	NM_008778	Pak3	chrX	143563263	143797796	+	29635
chr10:105788081-105788995	915	280	17	123.72	24.92	0.02	intron	NM_207522	Mettl25	chr10	105841380	105763184	-	52843
chr10:105788081-105788995	915	280	17	123.72	24.92	0.02	intron	NM_001359640	Mettl25	chr10	105841380	105763190	-	52843
chr10:105788081-105788995	915	280	17	123.72	24.92	0.02	intron	NM_001359642	Mettl25	chr10	105841380	105763190	-	52843
chr11:23885761-23886072	312	156	14	285.39	24.92	0	intron	NM_172555	Papolg	chr11	23895270	23862645	-	9354
chr11:116529353-116529919	567	283	14	118.15	24.92	0.02	promoter	NM_001372484	Sphk1	chr11	116531099	116536670	+	-1464
chr11:116529353-116529919	567	283	14	118.15	24.92	0.02	promoter	NM_001372485	Sphk1	chr11	116531099	116536670	+	-1464
chr17:66756511-66757033	523	261	14	141.52	24.92	0.03	intron	NM_008984	Ptprm	chr17	67354459	66666847	-	597688
chr17:66756511-66757033	523	261	14	141.52	24.92	0.03	intron	NM_001357625	Ptprm	chr17	67354491	66666847	-	597720
chr2:22343869-22344327	459	229	14	165.87	24.92	0	intron	NM_148413	Myo3a	chr2	22227502	22423370	+	116595
chr4:77728319-77728919	601	300	14	118.15	24.92	0.02	intron	NM_001368991	Ptprd	chr4	78211742	75941238	-	483124
chr4:77728319-77728919	601	300	14	118.15	24.92	0.02	intron	NM_011211	Ptprd	chr4	78211742	75941238	-	483124
chr4:77728319-77728919	601	300	14	118.15	24.92	0.02	intron	NR_160919	Ptprd	chr4	78211742	75941238	-	483124
chr1:22814968-22815569	602	301	14	118.15	24.92	0.02	upstream	NM_183018	Rims1	chr1	22806003	22285972	-	-9265
chr1:22814968-22815569	602	301	14	118.15	24.92	0.02	upstream	NM_053270	Rims1	chr1	22806003	22285972	-	-9265
chr1:22814968-22815569	602	301	14	118.15	24.92	0.02	upstream	NM_001012623	Rims1	chr1	22806003	22285972	-	-9265
chr1:22814968-22815569	602	301	14	118.15	24.92	0.02	upstream	NM_001012624	Rims1	chr1	22806003	22285972	-	-9265
chr1:22814968-22815569	602	301	14	118.15	24.92	0.02	upstream	NM_001012625	Rims1	chr1	22806003	22285972	-	-9265
chr6:38501566-38501923	358	179	14	230.47	24.92	0	upstream	NR_106130	Mir7670	chr6	38507324	38507393	+	-5580
chr9:115376960-115377499	540	270	14	129.7	24.92	0.02	upstream	NR_130329	Mir467h	chr9	115381818	115381939	+	-4589
chr18:5254846-5255161	316	158	14	271.42	24.92	0	intron	NM_001360447	Zfp438	chr18	5334807	5210030	-	79804
chr18:5254846-5255161	316	158	14	271.42	24.92	0	intron	NM_178722	Zfp438	chr18	5334439	5210030	-	79436
chr7:77028959-77029378	420	210	14	191.12	24.92	0	intron	NM_001199224	Agbl1	chr7	76229886	77124698	+	799282
chr16:89951454-89952049	596	298	14	118.15	24.92	0.02	intron	NM_001145886	Tiam1	chr16	89974699	89787110	-	22948
chr16:89951454-89952049	596	298	14	118.15	24.92	0.02	intron	NM_009384	Tiam1	chr16	89960827	89787110	-	9076
chr16:25400724-25401033	310	155	14	285.39	24.92	0	intron	NM_175165	Tprg	chr16	25286816	25422344	+	114062
chr6:43464506-43464811	306	153	14	285.39	24.92	0	intron	NM_013861	Tpk1	chr6	43666278	43345000	-	201620
chr6:43464506-43464811	306	153	14	285.39	24.92	0	intron	NM_001311111	Tpk1	chr6	43666278	43345000	-	201620
chr6:43464506-43464811	306	153	14	285.39	24.92	0	intron	NR_045988	9430018G01Rik	chr6	43442428	43474318	+	22230
chrX:151795996-151796302	307	153	14	285.39	24.92	0	upstream	NM_021523	Huwe1	chrX	151803281	151935417	+	-7133
chr10:69562596-69562996	401	200	14	204.05	24.92	0	intron	NM_170729	Ank3	chr10	69533707	70027436	+	29088
chr10:69562596-69562996	401	200	14	204.05	24.92	0	intron	NM_170728	Ank3	chr10	69533707	70027436	+	29088
chr10:69562596-69562996	401	200	14	204.05	24.92	0	intron	NM_170730	Ank3	chr10	69533707	70027436	+	29088
chr10:69562596-69562996	401	200	14	204.05	24.92	0	intron	NM_170689	Ank3	chr10	69533707	70027436	+	29088
chr10:69562596-69562996	401	200	14	204.05	24.92	0	intron	NM_170688	Ank3	chr10	69533707	70027436	+	29088
chr10:69562596-69562996	401	200	14	204.05	24.92	0	intron	NM_170690	Ank3	chr10	69533707	70027436	+	29088
chr10:69562596-69562996	401	200	14	204.05	24.92	0	intron	NM_146005	Ank3	chr10	69533707	70027436	+	29088
chr8:125762604-125762909	306	153	14	285.39	24.92	0	intron	NM_175561	Pcnx2	chr8	125898317	125751507	-	135561
chr19:46227581-46227887	307	153	14	285.39	24.92	0	intron	NM_178930	Gbf1	chr19	46152557	46286510	+	75176
chr7:70321468-70321946	479	239	14	153.58	24.92	0	intron	NR_131144	Gm29683	chr7	70337852	70272501	-	16146
chr7:70321468-70321946	479	239	14	153.58	24.92	0	intron	NR_131145	Gm29683	chr7	70337822	70178867	-	16116
chr6:148462168-148462574	407	203	14	191.12	24.92	0	upstream	NM_001347518	Tmtc1	chr6	148444352	148232429	-	-18018
chr6:148462168-148462574	407	203	14	191.12	24.92	0	upstream	NM_198967	Tmtc1	chr6	148444352	148232429	-	-18018
chr9:68902266-68902575	310	155	14	285.39	24.92	0	intron	NM_013646	Rora	chr9	68653785	69388246	+	248635
chr1:127448152-127448457	306	153	14	285.39	24.92	0	intron	NM_145128	Mgat5	chr1	127204985	127482972	+	243319
chr17:5943217-5943768	552	276	14	129.7	24.92	0.02	intron	NR_151772	Synj2	chr17	5941279	6040191	+	2213
chr17:5943217-5943768	552	276	14	129.7	24.92	0.02	intron	NM_001113353	Synj2	chr17	5941279	6039390	+	2213
chr17:5943217-5943768	552	276	14	129.7	24.92	0.02	intron	NM_001113352	Synj2	chr17	5941279	6039390	+	2213
chr2:89633326-89633863	538	269	14	129.7	24.92	0.02	upstream	NM_001011796	Olfr1249	chr2	89630896	89629939	-	-2698
chr3:101916786-101917158	373	186	14	217.17	24.92	0	intron	NM_001039371	Slc22a15	chr3	101924453	101855770	-	7482
chr6:131395379-131395924	546	273	14	129.7	24.92	0.02	upstream	NM_011733	Ybx3	chr6	131388450	131364857	-	-7201
chr6:131395379-131395924	546	273	14	129.7	24.92	0.02	upstream	NM_139117	Ybx3	chr6	131388450	131364857	-	-7201
chr19:39524925-39525665	741	586	17	138.88	24.92	0.03	intron	NM_010003	Cyp2c39	chr19	39510821	39568529	+	14473
chr19:39524925-39525665	741	586	17	138.88	24.92	0.03	intron	NM_001373937	Cyp2c39	chr19	39347345	39569568	+	177949
chr7:133607618-133608008	391	195	14	204.05	24.92	0	upstream	NM_028654	Tex36	chr7	133602115	133587023	-	-5697
chr14:50158909-50159337	429	214	14	178.39	24.92	0	upstream	NM_146278	Olfr729	chr14	50148872	50147900	-	-10250
chr15:73230494-73231139	646	489	15	125.56	24.92	0.02	intron	NM_007982	Ptk2	chr15	73423191	73205104	-	192375
chr15:73230494-73231139	646	489	15	125.56	24.92	0.02	intron	NM_001358046	Ptk2	chr15	73423191	73205104	-	192375
chr15:73230494-73231139	646	489	15	125.56	24.92	0.02	intron	NM_001358045	Ptk2	chr15	73423191	73205104	-	192375
chr15:40686431-40687254	824	212	17	131.21	24.92	0.03	intron	NM_011766	Zfpm2	chr15	40655041	41104592	+	31801
chr15:40686431-40687254	824	212	17	131.21	24.92	0.03	intron	NM_001356998	Zfpm2	chr15	40655041	41104592	+	31801
chr7:113754793-113755622	830	601	17	130.69	24.92	0.03	upstream	NM_145584	Spon1	chr7	113765997	114043375	+	-10790
chr2:42415407-42415766	360	180	14	230.47	24.92	0	intron	NM_053011	Lrp1b	chr2	42653598	40596772	-	238012
chr5:23098989-23099302	314	157	14	285.39	24.92	0	intron	NM_001081231	Lhfpl3	chr5	22746053	23275597	+	353092
chr5:23098989-23099302	314	157	14	285.39	24.92	0	intron	NM_001359998	Lhfpl3	chr5	22746053	23275597	+	353092
chr5:23098989-23099302	314	157	14	285.39	24.92	0	intron	NM_029990	Lhfpl3	chr5	22746053	23275597	+	353092
chr13:27138946-27139310	365	182	14	230.47	24.92	0	upstream	NM_001361097	Prl3d3	chr13	27156793	27162592	+	-17666
chr13:27138946-27139310	365	182	14	230.47	24.92	0	upstream	NM_172156	Prl3d3	chr13	27156793	27162592	+	-17666
chr9:38183852-38184801	950	662	20	152.75	24.92	0	upstream	NM_146478	Olfr891	chr9	38180821	38179870	-	-3505
chr12:13429442-13430224	783	153	17	134.89	24.92	0.03	intron	NM_027706	Nbas	chr12	13269126	13583811	+	160706
chr15:89344031-89344342	312	156	14	285.39	24.92	0	upstream	NM_001271600	Ncaph2	chr15	89355718	89372850	+	-11532
chr15:89344031-89344342	312	156	14	285.39	24.92	0	upstream	NR_073376	Ncaph2	chr15	89355718	89372850	+	-11532
chr15:89344031-89344342	312	156	14	285.39	24.92	0	upstream	NM_001271601	Ncaph2	chr15	89355718	89372850	+	-11532
chr15:89344031-89344342	312	156	14	285.39	24.92	0	upstream	NM_001115132	Ncaph2	chr15	89355718	89372850	+	-11532
chr11:20620898-20621399	502	251	14	141.52	24.92	0.03	upstream	NM_001038625	Sertad2	chr11	20631976	20653023	+	-10828
chr15:43073419-43074276	858	556	19	150.12	24.92	0	intron	NM_001357956	Rspo2	chr15	43170818	43020794	-	96971
chr15:43073419-43074276	858	556	19	150.12	24.92	0	intron	NM_172815	Rspo2	chr15	43170818	43020794	-	96971
chr15:43073419-43074276	858	556	19	150.12	24.92	0	intron	NM_001357957	Rspo2	chr15	43170818	43020794	-	96971
chr12:61603674-61604068	395	197	14	204.05	24.92	0	intron	NM_001310586	Lrfn5	chr12	61523166	61857931	+	80704
chr12:61603674-61604068	395	197	14	204.05	24.92	0	intron	NM_178714	Lrfn5	chr12	61523166	61845258	+	80704
chr13:113462509-113462831	323	161	14	271.42	24.92	0	intron	NR_045501	4921509O07Rik	chr13	113502844	113446287	-	40175
chr19:22279218-22280000	783	571	17	134.89	24.92	0.03	intron	NM_001035243	Trpm3	chr19	22139045	22995410	+	140563
chr19:22279218-22280000	783	571	17	134.89	24.92	0.03	intron	NM_001035242	Trpm3	chr19	22139045	22995410	+	140563
chr19:22279218-22280000	783	571	17	134.89	24.92	0.03	intron	NM_001035241	Trpm3	chr19	22139045	22995410	+	140563
chr19:22279218-22280000	783	571	17	134.89	24.92	0.03	intron	NM_001035240	Trpm3	chr19	22139045	22995410	+	140563
chr19:22279218-22280000	783	571	17	134.89	24.92	0.03	intron	NM_001035239	Trpm3	chr19	22139045	22995410	+	140563
chr3:88764184-88764711	528	264	14	141.52	24.92	0.03	intron	NM_018804	Syt11	chr3	88772599	88744700	-	8152
chr10:109836395-109836701	307	153	14	285.39	24.92	0	intron	NM_001081035	Nav3	chr10	110000390	109681259	-	163843
chr10:109836395-109836701	307	153	14	285.39	24.92	0	intron	NM_001368815	Nav3	chr10	110000390	109681259	-	163843
chr1:68870361-68870861	501	250	14	141.52	24.92	0.03	intron	NM_010154	Erbb4	chr1	69108059	68032186	-	237449
chr9:117192550-117192982	433	216	14	178.39	24.92	0	intron	NM_001172122	Rbms3	chr9	117252483	116572746	-	59718
chr9:117192550-117192982	433	216	14	178.39	24.92	0	intron	NM_001172126	Rbms3	chr9	117252483	116572746	-	59718
chr9:117192550-117192982	433	216	14	178.39	24.92	0	intron	NM_001172124	Rbms3	chr9	117252483	116572746	-	59718
chr9:117192550-117192982	433	216	14	178.39	24.92	0	intron	NM_178660	Rbms3	chr9	117252483	116572746	-	59718
chr9:117192550-117192982	433	216	14	178.39	24.92	0	intron	NM_001172123	Rbms3	chr9	117252483	116572746	-	59718
chr9:117192550-117192982	433	216	14	178.39	24.92	0	intron	NM_001172121	Rbms3	chr9	117629913	116572746	-	437148
chr17:67131997-67132600	604	303	16	141.52	24.92	0.03	intron	NM_008984	Ptprm	chr17	67354459	66666847	-	222161
chr17:67131997-67132600	604	303	16	141.52	24.92	0.03	intron	NM_001357625	Ptprm	chr17	67354491	66666847	-	222193
chr11:6566845-6568309	1465	673	18	99.57	24.92	0.01	intron	NM_001190344	Ccm2	chr11	6560182	6596734	+	7394
chr11:6566845-6568309	1465	673	18	99.57	24.92	0.01	intron	NM_146014	Ccm2	chr11	6546886	6596761	+	20690
chr11:6566845-6568309	1465	673	18	99.57	24.92	0.01	intron	NM_001190343	Ccm2	chr11	6546886	6596761	+	20690
chr13:42104033-42104633	601	300	14	118.15	24.92	0.02	intron	NM_007772	Hivep1	chr13	42052020	42185026	+	52312
chr8:91667410-91667717	308	154	14	285.39	24.92	0	exon	NM_011936	Fto	chr8	91313524	91668433	+	354039
chr5:25463917-25464525	609	155	15	129.38	24.92	0.02	intron	NM_001081383	Kmt2c	chr5	25498783	25271794	-	34563
chr8:38091322-38091825	504	252	14	141.52	24.92	0.03	intron	NM_145841	Sgcz	chr8	38661508	37522553	-	569935
chr2:34343462-34343768	307	153	14	285.39	24.92	0	intron	NM_016768	Pbx3	chr2	34372045	34171456	-	28431
chr2:34343462-34343768	307	153	14	285.39	24.92	0	intron	NM_001290576	Pbx3	chr2	34372045	34171456	-	28431
chr6:105805761-105806151	391	195	14	204.05	24.92	0	intron	NM_173004	Cntn4	chr6	105677744	106674270	+	128211
chr6:105805761-105806151	391	195	14	204.05	24.92	0	intron	NM_001109749	Cntn4	chr6	105677744	106699305	+	128211
chr18:31012792-31013304	513	256	14	141.52	24.92	0.03	intron	NM_009065	Rit2	chr18	31317128	30974313	-	304081
chr18:42339916-42340507	592	296	14	118.15	24.92	0.02	exon	NM_172626	Rbm27	chr18	42275352	42341540	+	64859
chr7:66277825-66278234	410	205	14	191.12	24.92	0	intron	NM_146191	Lrrk1	chr7	66388341	66258746	-	110312
chr11:104236841-104237730	890	588	17	125.69	24.92	0.02	intron	NM_001285454	Mapt	chr11	104231435	104332089	+	5850
chr11:104236841-104237730	890	588	17	125.69	24.92	0.02	intron	NM_010838	Mapt	chr11	104231435	104332089	+	5850
chr11:104236841-104237730	890	588	17	125.69	24.92	0.02	intron	NM_001285455	Mapt	chr11	104231435	104332089	+	5850
chr11:104236841-104237730	890	588	17	125.69	24.92	0.02	intron	NM_001285456	Mapt	chr11	104231435	104332089	+	5850
chr11:104236841-104237730	890	588	17	125.69	24.92	0.02	intron	NM_001038609	Mapt	chr11	104231435	104332089	+	5850
chr9:49722988-49723930	943	763	20	153.37	24.92	0	intron	NM_001081445	Ncam1	chr9	49799069	49502145	-	75611
chr9:49722988-49723930	943	763	20	153.37	24.92	0	intron	NM_001113204	Ncam1	chr9	49799069	49502145	-	75611
chr9:49722988-49723930	943	763	20	153.37	24.92	0	intron	NM_001311065	Ncam1	chr9	49799393	49502128	-	75935
chr9:49722988-49723930	943	763	20	153.37	24.92	0	intron	NM_010875	Ncam1	chr9	49799069	49515138	-	75611
chr19:38288952-38289487	536	268	14	129.7	24.92	0.02	intron	NR_157559	Lgi1	chr19	38265382	38308939	+	23837
chr13:93430559-93431650	1092	284	18	120.98	24.92	0.02	exon	NM_021310	Jmy	chr13	93499808	93430096	-	68704
chr2:179690128-179690479	352	176	14	243.96	24.92	0	intron	NM_001316723	Cdh4	chr2	179442430	179847704	+	247873
chr2:179690128-179690479	352	176	14	243.96	24.92	0	intron	NM_009867	Cdh4	chr2	179442430	179899375	+	247873
chr15:10684895-10685394	500	250	14	141.52	24.92	0.03	intron	NM_001356534	Rai14	chr15	10714098	10568977	-	28954
chr15:10684895-10685394	500	250	14	141.52	24.92	0.03	intron	NM_030690	Rai14	chr15	10713540	10568977	-	28396
chr15:10684895-10685394	500	250	14	141.52	24.92	0.03	intron	NM_001166408	Rai14	chr15	10714631	10568977	-	29487
chr8:87967756-87968065	310	155	14	285.39	24.92	0	upstream	NM_033327	Zfp423	chr8	87959595	87661809	-	-8315
chr2:5152527-5153429	903	647	17	124.66	24.92	0.02	intron	NM_028804	Ccdc3	chr2	5137775	5230866	+	15202
chr3:146855280-146855642	363	181	14	230.47	24.92	0	intron	NM_001357217	Ttll7	chr3	146852366	146984008	+	3094
chr3:146855280-146855642	363	181	14	230.47	24.92	0	intron	NM_001302957	Ttll7	chr3	146852366	146984008	+	3094
chr3:146855280-146855642	363	181	14	230.47	24.92	0	intron	NM_001302958	Ttll7	chr3	146852366	146940256	+	3094
chr9:35588200-35588506	307	153	14	285.39	24.92	0	upstream	NM_029762	Hyls1	chr9	35570069	35560820	-	-18283
chr17:81665901-81666958	1058	763	17	113.45	24.92	0.02	intron	NM_011406	Slc8a1	chr17	81738387	81373104	-	71958
chr17:81665901-81666958	1058	763	17	113.45	24.92	0.02	intron	NM_001286684	Slc8a1	chr17	81738387	81373104	-	71958
chr17:81665901-81666958	1058	763	17	113.45	24.92	0.02	intron	NM_001112798	Slc8a1	chr17	81738387	81373104	-	71958
chr17:81665901-81666958	1058	763	17	113.45	24.92	0.02	intron	NR_104580	Slc8a1	chr17	81738387	81373104	-	71958
chr5:140281494-140281802	309	154	14	285.39	24.92	0	intron	NM_010752	Mad1l1	chr5	140321552	140008688	-	39905
chr5:140281494-140281802	309	154	14	285.39	24.92	0	intron	NR_152617	Mad1l1	chr5	140321552	140008688	-	39905
chr5:140281494-140281802	309	154	14	285.39	24.92	0	intron	NM_001359025	Mad1l1	chr5	140321552	140008688	-	39905
chr7:67406283-67406600	318	159	14	271.42	24.92	0	intergenic	NM_001291195	Mef2a	chr7	67372858	67231162	-	-33583
chr7:67406283-67406600	318	159	14	271.42	24.92	0	intergenic	NM_001291196	Mef2a	chr7	67372858	67231162	-	-33583
chr7:67406283-67406600	318	159	14	271.42	24.92	0	intergenic	NM_001291192	Mef2a	chr7	67372858	67231162	-	-33583
chr7:67406283-67406600	318	159	14	271.42	24.92	0	intergenic	NM_001291191	Mef2a	chr7	67372858	67231162	-	-33583
chr7:67406283-67406600	318	159	14	271.42	24.92	0	intergenic	NM_001357324	Mef2a	chr7	67372858	67231162	-	-33583
chr7:67406283-67406600	318	159	14	271.42	24.92	0	intergenic	NM_001357325	Mef2a	chr7	67372858	67231162	-	-33583
chr7:67406283-67406600	318	159	14	271.42	24.92	0	intergenic	NM_001033713	Mef2a	chr7	67372858	67231162	-	-33583
chr9:69960862-69961167	306	153	14	285.39	24.92	0	intergenic	NM_016787	Bnip2	chr9	69989465	70011659	+	-28451
chr9:69960862-69961167	306	153	14	285.39	24.92	0	intergenic	NM_001008238	Bnip2	chr9	69989465	70011659	+	-28451
chr3:12140493-12140798	306	153	14	285.39	24.92	0	intergenic	NR_040751	Gm10745	chr3	11844359	11823228	-	-296286
chr9:22447559-22447969	411	205	14	191.12	24.92	0	intergenic	NM_018739	Rp9	chr9	22468356	22448311	-	20593
chr9:71455847-71456159	313	156	14	285.39	24.92	0	intergenic	NM_001164793	Polr2m	chr9	71484958	71478436	-	28956
chr10:62152499-62153442	944	247	15	101.45	24.92	0.01	intergenic	NM_009719	Neurog3	chr10	62133089	62134763	+	19881
chr12:30398187-30398531	345	172	14	243.96	24.92	0	intergenic	NM_001324520	Sntg2	chr12	30373376	30174481	-	-24982
chr12:30398187-30398531	345	172	14	243.96	24.92	0	intergenic	NM_001324521	Sntg2	chr12	30373376	30174481	-	-24982
chr12:30398187-30398531	345	172	14	243.96	24.92	0	intergenic	NM_001324519	Sntg2	chr12	30373376	30174481	-	-24982
chr12:30398187-30398531	345	172	14	243.96	24.92	0	intergenic	NR_136915	Sntg2	chr12	30373376	30174481	-	-24982
chr12:93550071-93550378	308	154	14	285.39	24.92	0	intergenic	NR_126436	4930559C10Rik	chr12	93444823	93416456	-	-105401
chr13:84686244-84687184	941	197	17	121.72	24.92	0.02	intergenic	NR_029419	Tmem161b	chr13	84222295	84295966	+	464418
chr13:84686244-84687184	941	197	17	121.72	24.92	0.02	intergenic	NM_175187	Tmem161b	chr13	84222295	84295966	+	464418
chr13:84686244-84687184	941	197	17	121.72	24.92	0.02	intergenic	NR_155262	Tmem161b	chr13	84222295	84295966	+	464418
chr13:84686244-84687184	941	197	17	121.72	24.92	0.02	intergenic	NM_001361908	Tmem161b	chr13	84222295	84295966	+	464418
chr13:84686244-84687184	941	197	17	121.72	24.92	0.02	intergenic	NM_001361909	Tmem161b	chr13	84222295	84295966	+	464418
chr13:84686244-84687184	941	197	17	121.72	24.92	0.02	intergenic	NM_001361911	Tmem161b	chr13	84222295	84295966	+	464418
chr5:97131827-97132135	309	154	14	285.39	24.92	0	intergenic	NM_001359913	Paqr3	chr5	97111596	97102141	-	-20384
chr5:97131827-97132135	309	154	14	285.39	24.92	0	intergenic	NM_198422	Paqr3	chr5	97111596	97081874	-	-20384
chr5:97131827-97132135	309	154	14	285.39	24.92	0	intergenic	NM_001359910	Paqr3	chr5	97111596	97086983	-	-20384
chr17:66226413-66226915	503	251	14	141.52	24.92	0.03	intergenic	NM_001003919	Ddx11	chr17	66123519	66152174	+	103144
chr17:66226413-66226915	503	251	14	141.52	24.92	0.03	intergenic	NM_001348292	Ddx11	chr17	66123519	66152174	+	103144
chrX:110441823-110442279	457	228	14	165.87	24.92	0	intergenic	NR_033597	Gm7134	chrX	110372752	110375156	+	69298
chr13:52292943-52294250	1308	721	24	165.84	24.92	0	intergenic	NR_045061	4921525O09Rik	chr13	52096740	52124160	+	196856
chr1:122302995-122303541	547	273	14	129.7	24.92	0.02	intergenic	NR_151524	Gm28590	chr1	122205144	122252180	+	98123
chr16:69208311-69208616	306	153	14	285.39	24.92	0	intergenic	NR_130991	4930428D20Rik	chr16	69800381	69796140	-	591918
chr3:22643632-22644212	581	290	14	118.15	24.92	0.02	intergenic	NR_004439	Rprl2	chr3	22251369	22251607	+	392552
chr7:36022320-36022658	339	169	14	257.61	24.92	0	intergenic	NM_177739	Zfp507	chr7	35802989	35772345	-	-219499
chr3:102592303-102593120	818	573	17	131.74	24.92	0.03	intergenic	NM_013609	Ngf	chr3	102469918	102521013	+	122793
chr3:102592303-102593120	818	573	17	131.74	24.92	0.03	intergenic	NM_001112698	Ngf	chr3	102469918	102521013	+	122793
chr13:4932791-4933499	709	165	17	142.09	24.92	0.03	intergenic	NM_018859	Akr1e1	chr13	4609164	4592489	-	-323980
chr5:75202116-75202654	539	269	14	129.7	24.92	0.02	intergenic	NR_105992	Mir7025	chr5	75176830	75176904	+	25554
chr3:37764613-37765275	663	265	17	146.99	24.92	0	intergenic	NM_198657	Gm5148	chr3	37724360	37714189	-	-40583
chr9:39806195-39806717	523	261	14	141.52	24.92	0.03	intergenic	NM_146826	Olfr969	chr9	39795376	39796312	+	11079
chr18:3928407-3929120	714	475	17	141.58	24.92	0.03	intergenic	NM_026092	Lyzl1	chr18	4165831	4182236	+	-237068
chr5:54901542-54902038	497	248	14	153.58	24.92	0	intergenic	NR_038045	Gm10440	chr5	54349991	54358542	+	551798
chr3:78354485-78354990	506	253	14	141.52	24.92	0.03	intergenic	NM_001310536	Rapgef2	chr3	79145746	79062510	-	791009
chr10:96405648-96405961	314	157	14	285.39	24.92	0	intergenic	NR_110448	4930459C07Rik	chr10	96226206	96248708	+	179598
chr6:71683501-71684699	1199	643	20	133.43	24.92	0.03	intergenic	NM_178608	Reep1	chr6	71707680	71810705	+	-23581
chr2:103204190-103205120	931	274	20	154.45	24.92	0	intergenic	NM_007914	Ehf	chr2	103303196	103263432	-	98542
chr18:8658516-8658855	340	170	14	243.96	24.92	0	intergenic	NM_008058	Fzd8	chr18	9212855	9216201	+	-554170
chr16:98042306-98042772	467	233	14	165.87	24.92	0	intergenic	NR_015491	A630089N07Rik	chr16	98082439	98062511	-	39901
chr16:38379834-38380338	505	252	14	141.52	24.92	0.03	intergenic	NM_022318	Popdc2	chr16	38362189	38378216	+	17896
chr16:38379834-38380338	505	252	14	141.52	24.92	0.03	intergenic	NM_001081984	Popdc2	chr16	38362189	38378216	+	17896
chr1:71522477-71523069	593	296	14	118.15	24.92	0.02	intergenic	NM_026195	Atic	chr1	71557155	71579403	+	-34383
chr9:57340495-57340952	458	229	14	165.87	24.92	0	intergenic	NR_040729	4930430J02Rik	chr9	57391069	57400364	+	-50346
chr2:138407076-138407585	510	255	14	141.52	24.92	0.03	intergenic	NM_145534	Btbd3	chr2	138278492	138287422	+	128838
chr10:6424866-6425177	312	156	14	285.39	24.92	0	intergenic	NM_001302794	Oprm1	chr10	6758592	6850572	+	-333571
chr10:6424866-6425177	312	156	14	285.39	24.92	0	intergenic	NM_001302796	Oprm1	chr10	6758592	7038209	+	-333571
chr10:6424866-6425177	312	156	14	285.39	24.92	0	intergenic	NM_001302795	Oprm1	chr10	6758592	7038209	+	-333571
chr13:10390299-10390753	455	227	14	165.87	24.92	0	intergenic	NM_033269	Chrm3	chr13	10360803	9876612	-	-29722
chr13:81938453-81938761	309	154	14	285.39	24.92	0	intergenic	NM_007684	Cetn3	chr13	81783246	81797154	+	155360
chr16:87234252-87235265	1014	257	15	97.01	24.92	0.01	intergenic	NR_153792	Gm32865	chr16	87128439	87125035	-	-106319
chr15:23615656-23615990	335	167	14	257.61	24.92	0	intergenic	NM_001081299	Cdh18	chr15	23036462	23474418	+	579360
chr12:9349786-9350367	582	291	14	118.15	24.92	0.02	intergenic	NR_045488	1700022H16Rik	chr12	9570585	9565235	-	220509
chr11:52701374-52702303	930	761	17	122.56	24.92	0.02	intergenic	NM_177059	Fstl4	chr11	52764705	53187347	+	-62867
chr3:43287640-43288156	517	258	14	141.52	24.92	0.03	intergenic	NM_001099785	D3Ertd751e	chr3	41742617	41758939	+	1545280
chr3:43287640-43288156	517	258	14	141.52	24.92	0.03	intergenic	NM_028667	D3Ertd751e	chr3	41742617	41758939	+	1545280
chr3:43287640-43288156	517	258	14	141.52	24.92	0.03	intergenic	NM_027271	D3Ertd751e	chr3	41742617	41758939	+	1545280
chr7:12941896-12942201	306	153	14	285.39	24.92	0	intergenic	NM_029809	Rnf225	chr7	12927415	12931072	+	14633
chr5:150089088-150089397	310	155	14	285.39	24.92	0	intergenic	NM_001289564	Rxfp2	chr5	150018674	150082186	+	70568
chr5:150089088-150089397	310	155	14	285.39	24.92	0	intergenic	NM_001289566	Rxfp2	chr5	150018674	150082186	+	70568
chr5:150089088-150089397	310	155	14	285.39	24.92	0	intergenic	NM_080468	Rxfp2	chr5	150018674	150082186	+	70568
chr5:6530272-6531046	775	584	15	113.88	24.92	0.02	intergenic	NM_027603	Tex47	chr5	7304163	7311491	+	-773505
chrX:57661545-57662127	583	291	14	118.15	24.92	0.02	intergenic	NM_001033360	Gpr101	chrX	57503757	57496667	-	-158078
chr2:84296590-84296896	307	153	14	285.39	24.92	0	intergenic	NM_018782	Calcrl	chr2	84425266	84330626	-	128524
chr1:167493242-167493591	350	175	14	243.96	24.92	0	intergenic	NM_001013382	Lrrc52	chr1	167466780	167445674	-	-26636
chr14:72081903-72082447	545	272	14	129.7	24.92	0.02	intergenic	NR_046274	4930434J06Rik	chr14	71856708	71920438	+	225466
chr10:91965161-91965539	379	189	14	217.17	24.92	0	intergenic	NR_152729	Gm31592	chr10	91888828	91953580	+	76521
chr1:147280722-147281669	948	665	17	121.2	24.92	0.02	intergenic	NM_001145807	Brinp3	chr1	146497686	146902472	+	783509
chr1:147280722-147281669	948	665	17	121.2	24.92	0.02	intergenic	NM_001357572	Brinp3	chr1	146497686	146902471	+	783509
chr14:82347958-82348264	307	153	14	285.39	24.92	0	intergenic	NR_153783	Gm32455	chr14	84075290	84046430	-	1727180
chr10:103990438-103990866	429	214	14	178.39	24.92	0	intergenic	NM_001177535	Gm4340	chr10	104142986	104153965	+	-152335
chr10:103990438-103990866	429	214	14	178.39	24.92	0	intergenic	NM_001270644	Gm20765	chr10	104142986	104145456	+	-152335
chr10:103990438-103990866	429	214	14	178.39	24.92	0	intergenic	NM_001270642	Gm21312	chr10	104142986	104145456	+	-152335
chr10:103990438-103990866	429	214	14	178.39	24.92	0	intergenic	NM_001270898	Gm21293	chr10	104142986	104145427	+	-152335
chr10:103990438-103990866	429	214	14	178.39	24.92	0	intergenic	NM_001270899	Gm6763	chr10	104142986	104145427	+	-152335
chr10:103990438-103990866	429	214	14	178.39	24.92	0	intergenic	NM_001270900	Gm8764	chr10	104142986	104145427	+	-152335
chr10:103990438-103990866	429	214	14	178.39	24.92	0	intergenic	NM_001270901	Gm21304	chr10	104142986	104145427	+	-152335
chr13:87965760-87966511	752	521	17	137.82	24.92	0.03	intergenic	NM_010103	Edil3	chr13	88821471	89323225	+	-855336
chr13:87965760-87966511	752	521	17	137.82	24.92	0.03	intergenic	NM_001037987	Edil3	chr13	88821471	89323225	+	-855336
chr7:118825546-118825852	307	153	14	285.39	24.92	0	intergenic	NM_001168220	Knop1	chr7	118855613	118842217	-	29915
chr8:116075837-116076839	1003	218	17	117.21	24.92	0.02	intergenic	NM_001025577	Maf	chr8	115706894	115703252	-	-369443
chr1:124468324-124468635	312	156	14	285.39	24.92	0	intergenic	NM_199021	Dpp10	chr1	124045559	123332137	-	-422920
chr2:129680429-129680983	555	277	14	129.7	24.92	0.02	intergenic	NM_001286502	Pdyn	chr2	129698658	129686548	-	17953
chr6:60622405-60622874	470	235	14	165.87	24.92	0	intergenic	NM_001042451	Snca	chr6	60829004	60731572	-	206365
chr15:60989228-60989656	429	214	14	178.39	24.92	0	intergenic	NM_001081067	A1bg	chr15	60921270	60917588	-	-68171
chr11:30929594-30929900	307	153	14	285.39	24.92	0	intergenic	NM_025745	Erlec1	chr11	30954131	30929783	-	24385
chr13:88327687-88327998	312	156	14	285.39	24.92	0	intergenic	NM_010103	Edil3	chr13	88821471	89323225	+	-493629
chr13:88327687-88327998	312	156	14	285.39	24.92	0	intergenic	NM_001037987	Edil3	chr13	88821471	89323225	+	-493629
chr14:119980688-119981090	403	201	14	204.05	24.92	0	intergenic	NM_001001490	Oxgr1	chr14	120042435	120019584	-	61547
chr17:4176604-4176977	374	187	14	217.17	24.92	0	intergenic	NR_045462	4930548J01Rik	chr17	4122102	4119445	-	-54688
chr4:83909521-83909829	309	154	14	285.39	24.92	0	intergenic	NR_130998	6030471H07Rik	chr4	84044879	84042039	-	135205
chr13:9678226-9678563	338	169	14	257.61	24.92	0	intergenic	NM_001347476	Zmynd11	chr13	9763810	9684835	-	85416
chr13:9678226-9678563	338	169	14	257.61	24.92	0	intergenic	NM_001347471	Zmynd11	chr13	9763810	9684835	-	85416
chr10:113552871-113553329	459	229	14	165.87	24.92	0	intergenic	NM_001033474	Atxn7l3b	chr10	112929026	112925427	-	-624073
chr9:36338608-36338965	358	179	14	230.47	24.92	0	intergenic	NM_001361061	Gm3867	chr9	36258321	36257152	-	-80465
chr12:66213083-66213423	341	170	14	243.96	24.92	0	intergenic	NM_001162933	Rpl10l	chr12	66284401	66283378	-	71149
chr1:47507292-47507615	324	162	14	271.42	24.92	0	intergenic	NR_105768	Mir6350	chr1	47467125	47467020	-	-40328
chr9:122036217-122036585	369	184	14	217.17	24.92	0	intergenic	NM_001289560	Pomgnt2	chr9	121996026	121981605	-	-40374
chr9:122036217-122036585	369	184	14	217.17	24.92	0	intergenic	NM_001289559	Pomgnt2	chr9	121996026	121981605	-	-40374
chr9:122036217-122036585	369	184	14	217.17	24.92	0	intergenic	NM_001289558	Pomgnt2	chr9	121996026	121981605	-	-40374
chr9:122036217-122036585	369	184	14	217.17	24.92	0	intergenic	NM_153540	Pomgnt2	chr9	121996026	121981605	-	-40374
chr16:68330412-68330723	312	156	14	285.39	24.92	0	intergenic	NM_178721	Cadm2	chr16	67620908	66655420	-	-709659
chr16:68330412-68330723	312	156	14	285.39	24.92	0	intergenic	NM_001145977	Cadm2	chr16	67620908	66655420	-	-709659
chr16:68330412-68330723	312	156	14	285.39	24.92	0	intergenic	NM_001347247	Cadm2	chr16	67620908	66655415	-	-709659
chr15:22762060-22762367	308	154	14	285.39	24.92	0	intergenic	NM_001165971	Hnrnpa1l2-ps2	chr15	22714984	22713819	-	-47229
chr16:30180623-30181680	1058	238	17	113.45	24.92	0.02	intergenic	NM_027904	Cpn2	chr16	30267532	30256378	-	86381
chr4:119019843-119020377	535	267	14	129.7	24.92	0.02	intergenic	NR_131914	Gm12866	chr4	119069111	119054789	-	49002
chr2:137302759-137303110	352	176	14	243.96	24.92	0	intergenic	NM_013822	Jag1	chr2	137116520	137081450	-	-186414
chr5:58801033-58801479	447	223	14	165.87	24.92	0	intergenic	NR_046190	4930459L07Rik	chr5	58452998	58443239	-	-348257
chr4:60786971-60787901	931	290	17	122.48	24.92	0.02	intergenic	NM_001134644	Mup13	chr4	60821483	60817585	-	34048
chrX:15837639-15837950	312	156	14	285.39	24.92	0	intergenic	NM_001310461	Cypt1	chrX	16522868	16523691	+	-685074
chrX:15837639-15837950	312	156	14	285.39	24.92	0	intergenic	NM_025738	Cypt1	chrX	16522868	16523691	+	-685074
chr6:58056907-58057809	903	524	19	146.02	24.92	0	intergenic	NM_134172	Vmn1r26	chr6	58009202	58008182	-	-48155
chr4:26842837-26843220	384	192	14	217.17	24.92	0	intergenic	NR_040656	4930548K13Rik	chr4	26705449	26635819	-	-137579
chr1:46399845-46401077	1233	383	20	131.14	24.92	0.03	intergenic	NM_001310335	Dnah7c	chr1	46425517	46807477	+	-25057
chr3:34161383-34161828	446	223	14	178.39	24.92	0	intergenic	NM_001026211	Dnajc19	chr3	34081354	34057279	-	-80251
chr3:34161383-34161828	446	223	14	178.39	24.92	0	intergenic	NM_001286972	Dnajc19	chr3	34081354	34077350	-	-80251
chr3:34161383-34161828	446	223	14	178.39	24.92	0	intergenic	NM_001286973	Dnajc19	chr3	34081354	34077284	-	-80251
chr3:34161383-34161828	446	223	14	178.39	24.92	0	intergenic	NM_026332	Dnajc19	chr3	34081354	34077284	-	-80251
chr17:60432355-60432666	312	156	14	285.39	24.92	0	intergenic	NM_026497	Nudt12	chr17	59013322	59000108	-	-1419188
chr17:60432355-60432666	312	156	14	285.39	24.92	0	intergenic	NM_001368393	Nudt12	chr17	59013322	59000108	-	-1419188
chr2:179046051-179046815	765	544	17	136.57	24.92	0.03	intergenic	NM_026596	4930591A17Rik	chr2	179414935	179416880	+	-368503
chr5:42902724-42903518	795	501	17	133.79	24.92	0.03	intergenic	NM_001177379	Cpeb2	chr5	43233252	43289724	+	-330132
chr5:42902724-42903518	795	501	17	133.79	24.92	0.03	intergenic	NM_001368805	Cpeb2	chr5	43233252	43289724	+	-330132
chr5:42902724-42903518	795	501	17	133.79	24.92	0.03	intergenic	NM_001368806	Cpeb2	chr5	43233252	43289724	+	-330132
chr5:42902724-42903518	795	501	17	133.79	24.92	0.03	intergenic	NM_001368807	Cpeb2	chr5	43233252	43289724	+	-330132
chr5:42902724-42903518	795	501	17	133.79	24.92	0.03	intergenic	NM_175937	Cpeb2	chr5	43233252	43289724	+	-330132
chr8:112137770-112138209	440	220	14	178.39	24.92	0	intergenic	NR_164170	Gm9564	chr8	112032355	112024867	-	-105634
chr1:136641494-136642088	595	297	14	118.15	24.92	0.02	intergenic	NM_177643	Zfp281	chr1	136624900	136630391	+	16890
chr1:136641494-136642088	595	297	14	118.15	24.92	0.02	intergenic	NM_001160251	Zfp281	chr1	136624900	136630391	+	16890
chr13:5929737-5930048	312	156	14	285.39	24.92	0	intergenic	NM_011803	Klf6	chr13	5861488	5870393	+	68404
chr14:107122737-107123257	521	260	14	141.52	24.92	0.03	intergenic	NR_045938	1700128A07Rik	chr14	106486520	106417186	-	-636476
chr2:161307198-161307517	320	160	14	271.42	24.92	0	intergenic	NM_173368	Chd6	chr2	161109086	160946977	-	-198271
chr2:161307198-161307517	320	160	14	271.42	24.92	0	intergenic	NR_126509	Chd6	chr2	161109086	160946977	-	-198271
chr8:35925913-35926226	314	157	14	285.39	24.92	0	intergenic	NR_046181	5430403N17Rik	chr8	35882957	35864084	-	-43112
chr14:20893618-20894351	734	580	17	139.57	24.92	0.03	intergenic	NM_009502	Vcl	chr14	20929397	21033676	+	-35413
chr14:109351264-109351575	312	156	14	285.39	24.92	0	intergenic	NM_199065	Slitrk1	chr14	108914239	108909988	-	-437180
chr2:10097089-10097693	605	303	15	129.7	24.92	0.02	intergenic	NM_025280	Kin	chr2	10080611	10092701	+	16779
chr4:127898863-127899169	307	153	14	285.39	24.92	0	intergenic	NM_001134733	CK137956	chr4	127970841	127927591	-	71826
chr8:24397868-24398175	308	154	14	285.39	24.92	0	intergenic	NM_026931	Tcim	chr8	24438946	24437171	-	40925
chrX:18527542-18528008	467	233	14	165.87	24.92	0	intergenic	NM_175228	Dipk2b	chrX	18461397	18418426	-	-66377
chrX:18527542-18528008	467	233	14	165.87	24.92	0	intergenic	NR_132634	Dipk2b	chrX	18461397	18414880	-	-66377
chr6:57968605-57969586	982	221	15	98.99	24.92	0.01	intergenic	NM_053238	Vmn1r25	chr6	57979302	57978393	-	10207
chr12:48925991-48926432	442	221	14	178.39	24.92	0	intergenic	NM_001160112	Foxg1	chr12	49382882	49386867	+	-456671
chr14:44581133-44581560	428	214	14	178.39	24.92	0	intergenic	NM_198677	BC061237	chr14	44500121	44506345	+	81225
chr11:90955166-90955534	369	184	14	217.17	24.92	0	intergenic	NR_045956	4930405D11Rik	chr11	90804690	90895152	+	150659
chr6:117864952-117865414	463	231	18	205.36	24.86	0	intron	NM_001001792	Zfp239	chr6	117862880	117872766	+	2302
chr2:60178246-60178960	715	186	21	166.41	24.86	0	intergenic	NM_020575	March7	chr2	60209935	60248385	+	-31333
chr18:64861643-64862299	657	446	17	147.2	24.77	0	intergenic	NM_001114386	Nedd4l	chr18	64887755	65217826	+	-25785
chr7:119900728-119901149	422	211	16	203.34	24.62	0	promoter	NR_126475	Lyrm1	chr7	119900110	119916756	+	828
chr2:130885006-130885312	307	153	14	283.81	24.59	0	intron	NR_015523	A730017L22Rik	chr2	130906396	130872540	-	21238
chr3:138404409-138404946	538	269	14	128.12	24.32	0.02	upstream	NM_011996	Adh4	chr3	138415496	138430892	+	-10819
chr5:43312048-43312631	584	292	14	116.67	24.32	0.02	intergenic	NR_028417	Gm7854	chr5	43235354	43151685	-	-76985
chr14:6745692-6747227	1536	700	23	120.75	24.31	0.02	intron	NM_001309401	Gm3636	chr14	6757057	6735682	-	10598
chr17:14961337-14962042	706	226	20	159.06	24.24	0	promoter	NM_024250	Phf10	chr17	14961260	14944994	-	-429
chr17:14961337-14962042	706	226	20	159.06	24.24	0	promoter	NM_001360983	Phf10	chr17	14961260	14947743	-	-429
chr19:26635889-26636325	437	218	15	182.75	24.24	0	intron	NM_011416	Smarca2	chr19	26605159	26778321	+	30947
chr5:25051402-25051713	312	156	15	301.64	24.24	0	intron	NM_145401	Prkag2	chr5	25100642	24862734	-	49085
chr5:39465949-39466343	395	197	15	220.85	24.24	0	intron	NR_045416	4930513D17Rik	chr5	39603574	39461748	-	137429
chr10:41987313-41988173	861	560	21	163.86	24.24	0	intron	NM_001034858	Armc2	chr10	42018382	41914989	-	30640
chr3:22078412-22078819	408	204	24	317.23	24.24	0	promoter	NM_030732	Tbl1xr1	chr3	22076651	22216594	+	1964
chr9:57275933-57276427	495	247	15	158.35	24.24	0	upstream	NM_028820	1700017B05Rik	chr9	57262599	57252321	-	-13580
chr10:78667412-78667908	497	248	15	158.35	24.24	0	intergenic	NM_001011737	Olfr1357	chr10	78618074	78611668	-	-49585
chr9:43645344-43645657	314	157	15	287.79	24.24	0	intergenic	NM_021424	Nectin1	chr9	43743953	43807461	+	-98453
chr1:184865819-184866188	370	185	24	368.79	24.24	0	intergenic	NM_178692	C130074G19Rik	chr1	184883036	184871925	-	17033
chr3:21806845-21807884	1040	230	24	145.96	24.24	0	intergenic	NM_030732	Tbl1xr1	chr3	22076651	22216594	+	-269287
chr4:135822511-135823061	551	275	23	201.17	24.13	0	intergenic	NM_010178	Srsf10	chr4	135856070	135869899	+	-33285
chr4:135822511-135823061	551	275	23	201.17	24.13	0	intergenic	NM_001284196	Srsf10	chr4	135856070	135869899	+	-33285
chr4:135822511-135823061	551	275	23	201.17	24.13	0	intergenic	NM_001080387	Srsf10	chr4	135856070	135865818	+	-33285
chr4:135822511-135823061	551	275	23	201.17	24.13	0	intergenic	NM_001284195	Srsf10	chr4	135856070	135865818	+	-33285
chr11:108568384-108568805	422	211	14	187.37	23.86	0	intron	NM_029606	Cep112	chr11	108425265	108860615	+	143329
chr11:108568384-108568805	422	211	14	187.37	23.86	0	intron	NM_001373899	Cep112	chr11	108425265	108860615	+	143329
chr11:108568384-108568805	422	211	14	187.37	23.86	0	intron	NM_001373900	Cep112	chr11	108425265	108860615	+	143329
chr9:56399298-56399920	623	252	18	154.68	23.76	0	upstream	NM_025812	Hmg20a	chr9	56418618	56496936	+	-19010
chr11:101668455-101669183	729	498	23	161.39	23.59	0	intergenic	NM_025404	Arl4d	chr11	101665540	101667832	+	3278
chr3:76485663-76486209	547	273	16	139.73	23.57	0.03	intron	NM_178673	Fstl5	chr3	76074560	76710005	+	411375
chr3:76485663-76486209	547	273	16	139.73	23.57	0.03	intron	NM_001253719	Fstl5	chr3	76075582	76710005	+	410353
chr5:34518901-34519727	827	154	17	126.93	23.56	0.02	upstream	NM_139064	Tnip2	chr5	34513979	34496095	-	-5334
chr5:34518901-34519727	827	154	17	126.93	23.56	0.02	upstream	NM_011893	Sh3bp2	chr5	34525783	34563639	+	-6470
chr9:57212569-57212874	306	153	14	278.84	23.56	0	intergenic	NM_001014398	Trcg1	chr9	57236555	57249864	+	-23834
chr9:67456395-67457187	793	182	19	141.05	23.5	0.03	intron	NM_001081242	Tln2	chr9	67559703	67217084	-	102913
chr8:91492774-91493373	600	300	16	128.3	23.5	0.02	intron	NM_011936	Fto	chr8	91313524	91668433	+	179549
chr6:147088825-147089142	318	159	16	303.32	23.5	0	promoter	NM_001034903	Mansc4	chr6	147087032	147075061	-	-1951
chr2:18879848-18880439	592	296	16	128.3	23.5	0.02	intron	NM_001355148	Pip4k2a	chr2	18998121	18842255	-	117978
chr2:18879848-18880439	592	296	16	128.3	23.5	0.02	intron	NM_001355147	Pip4k2a	chr2	18998121	18842255	-	117978
chr2:18879848-18880439	592	296	16	128.3	23.5	0.02	intron	NM_008845	Pip4k2a	chr2	18998121	18842255	-	117978
chr2:18879848-18880439	592	296	16	128.3	23.5	0.02	intron	NM_001355146	Pip4k2a	chr2	18998121	18842255	-	117978
chr2:18879848-18880439	592	296	16	128.3	23.5	0.02	intron	NM_001355149	Pip4k2a	chr2	18998121	18842255	-	117978
chr2:79260738-79261407	670	458	18	143.3	23.5	0.03	intron	NM_010576	Itga4	chr2	79255425	79333114	+	5647
chr13:12137942-12138805	864	292	17	114.17	23.5	0.02	intergenic	NM_023868	Ryr2	chr13	12106945	11553102	-	-31428
chr4:60547590-60548520	931	290	19	128.39	23.5	0.02	intergenic	NM_001122647	Mup10	chr4	60582155	60578260	-	34101
chr10:29289205-29289591	387	193	15	217.58	23.45	0	intergenic	NM_001110195	Echdc1	chr10	29313165	29346661	+	-23768
chr1:53772484-53772945	462	231	15	167.24	23.3	0	intron	NM_133810	Stk17b	chr1	53785215	53755511	-	12501
chr11:113675826-113676201	376	188	17	254.89	23.28	0	upstream	NM_001361593	D11Wsu47e	chr11	113684433	113694647	+	-8420
chr11:113675826-113676201	376	188	17	254.89	23.28	0	upstream	NM_177777	D11Wsu47e	chr11	113684433	113694647	+	-8420
chr7:80175292-80175600	309	154	13	257.61	23.14	0	upstream	NM_013659	Sema4b	chr7	80186840	80226524	+	-11395
chr13:49727133-49727438	306	153	13	257.61	23.14	0	exon	NM_172015	Iars	chr13	49682129	49734267	+	45156
chr16:20290879-20292471	1593	1293	27	175.52	23.14	0	intron	NM_001005767	Parl	chr16	20302362	20279820	-	10688
chr14:124606548-124607322	775	598	14	103.39	23.14	0.01	intron	NM_207667	Fgf14	chr14	124677127	123978290	-	70193
chr7:3878985-3879531	547	273	13	118.15	23.14	0.02	intron	NM_011091	Pira4	chr7	3898092	3838125	-	18835
chr8:13648880-13649269	390	195	13	191.12	23.14	0	intron	NM_009025	Rasa3	chr8	13677587	13567217	-	28513
chr13:36731392-36733363	1972	942	42	301.23	23.14	0	intron	NM_153529	Nrn1	chr13	36734477	36725621	-	2100
chr6:63688194-63688500	307	153	13	257.61	23.14	0	intron	NM_008167	Grid2	chr6	63256005	64668284	+	432341
chr6:63688194-63688500	307	153	13	257.61	23.14	0	intron	NM_001370966	Grid2	chr6	63256005	64704321	+	432341
chr4:98552053-98553002	950	235	16	110.93	23.14	0.02	intron	NM_001005787	Patj	chr4	98546633	98689010	+	5894
chr4:98552053-98553002	950	235	16	110.93	23.14	0.02	intron	NM_172696	Patj	chr4	98395825	98719603	+	156702
chr4:98552053-98553002	950	235	16	110.93	23.14	0.02	intron	NM_001355177	Patj	chr4	98411026	98719603	+	141501
chr4:98552053-98553002	950	235	16	110.93	23.14	0.02	intron	NM_007704	Patj	chr4	98546633	98719603	+	5894
chr5:30712821-30713336	516	258	13	129.7	23.14	0.02	promoter	NM_001356949	Dpysl5	chr5	30711563	30748014	+	1515
chr5:30712821-30713336	516	258	13	129.7	23.14	0.02	promoter	NM_023047	Dpysl5	chr5	30711563	30799369	+	1515
chr5:30712821-30713336	516	258	13	129.7	23.14	0.02	promoter	NM_001356948	Dpysl5	chr5	30711563	30799369	+	1515
chr17:67366024-67366434	411	205	13	178.39	23.14	0	upstream	NM_008984	Ptprm	chr17	67354459	66666847	-	-11769
chr17:67366024-67366434	411	205	13	178.39	23.14	0	upstream	NM_001357625	Ptprm	chr17	67354491	66666847	-	-11737
chr1:181055895-181056248	354	177	13	217.17	23.14	0	intron	NM_001033819	9130409I23Rik	chr1	181051236	181060667	+	4835
chr4:117400564-117400872	309	154	13	257.61	23.14	0	intron	NM_025739	Rnf220	chr4	117497052	117271462	-	96335
chr3:100478596-100478902	307	153	13	257.61	23.14	0	intron	NM_001142952	Tent5c	chr3	100489192	100471535	-	10444
chr2:134996470-134996781	312	156	13	257.61	23.14	0	intron	NM_019677	Plcb1	chr2	134786163	135475258	+	210462
chr2:134996470-134996781	312	156	13	257.61	23.14	0	intron	NM_001145830	Plcb1	chr2	134786163	135475258	+	210462
chr13:43352946-43353254	309	154	13	257.61	23.14	0	upstream	NM_178848	Sirt5	chr13	43370715	43395203	+	-17616
chr15:58549724-58550067	344	172	13	217.17	23.14	0	intron	NM_001370912	Fer1l6	chr15	58510047	58665087	+	39848
chr8:22297928-22298277	350	175	13	217.17	23.14	0	intron	NM_199257	Tpte	chr8	22283440	22371418	+	14662
chr5:120540147-120540475	329	164	13	230.47	23.14	0	intron	NM_145853	Tpcn1	chr5	120588613	120534156	-	48303
chr1:69570814-69571440	627	446	14	116.09	23.14	0.02	intron	NM_011770	Ikzf2	chr1	69685960	69531209	-	114834
chr1:159621994-159622544	551	275	13	118.15	23.14	0.02	intron	NM_022312	Tnr	chr1	159523768	159924922	+	98500
chr4:5685897-5686327	431	215	13	165.87	23.14	0	intron	NM_173426	Fam110b	chr4	5644089	5801101	+	42022
chr16:49110667-49111465	799	524	19	155.85	23.14	0	intron	NM_001166210	Myh15	chr16	49057399	49199561	+	53666
chr5:144923914-144924220	307	153	13	257.61	23.14	0	intron	NM_029438	Smurf1	chr5	144965830	144876494	-	41764
chr5:144923914-144924220	307	153	13	257.61	23.14	0	intron	NM_001038627	Smurf1	chr5	144965830	144876494	-	41764
chr13:24970764-24971787	1024	230	16	105.95	23.14	0.01	upstream	NR_162783	Mir12184	chr13	24980054	24980118	+	-8779
chr19:7276476-7276781	306	153	13	257.61	23.14	0	exon	NM_007928	Mark2	chr19	7341860	7275395	-	65232
chr19:7276476-7276781	306	153	13	257.61	23.14	0	exon	NM_001080389	Mark2	chr19	7341860	7275395	-	65232
chr19:7276476-7276781	306	153	13	257.61	23.14	0	exon	NM_001080388	Mark2	chr19	7341860	7275395	-	65232
chr19:7276476-7276781	306	153	13	257.61	23.14	0	exon	NM_001080390	Mark2	chr19	7295447	7275395	-	18819
chr4:134546897-134547212	316	158	13	243.96	23.14	0	upstream	NM_029759	Mtfr1l	chr4	134535387	134525554	-	-11667
chr4:134546897-134547212	316	158	13	243.96	23.14	0	upstream	NM_001355188	Mtfr1l	chr4	134535096	134525554	-	-11958
chr4:134546897-134547212	316	158	13	243.96	23.14	0	upstream	NM_001355187	Mtfr1l	chr4	134535268	134525554	-	-11786
chr4:134546897-134547212	316	158	13	243.96	23.14	0	upstream	NM_001256112	Mtfr1l	chr4	134535268	134525554	-	-11786
chr3:102169923-102170803	881	596	17	126.42	23.14	0.02	intron	NM_177545	Vangl1	chr3	102204693	102155899	-	34331
chr10:53925244-53925870	627	439	16	139.16	23.14	0.03	intron	NM_008548	Man1a	chr10	54075737	53904784	-	150181
chr18:75093091-75093497	407	203	13	178.39	23.14	0	intron	NM_027727	Dym	chr18	75018763	75286966	+	74530
chr1:183305590-183306473	884	730	16	115.75	23.14	0.02	upstream	NM_027861	Brox	chr1	183297008	183276351	-	-9023
chr1:183305590-183306473	884	730	16	115.75	23.14	0.02	upstream	NR_151660	Brox	chr1	183297008	183276351	-	-9023
chr1:183305590-183306473	884	730	16	115.75	23.14	0.02	upstream	NM_001357242	Brox	chr1	183297293	183276351	-	-8738
chr15:4950028-4950337	310	155	13	257.61	23.14	0	intron	NM_001166066	Mroh2b	chr15	4898736	4962201	+	51446
chr13:34134713-34135199	487	243	13	141.52	23.14	0.03	upstream	NM_023716	Tubb2b	chr13	34130354	34127007	-	-4601
chrX:112612488-112612796	309	154	13	257.61	23.14	0	intron	NM_177747	Zfp711	chrX	112600525	112635062	+	12116
chr11:96444513-96445019	507	253	13	129.7	23.14	0.02	upstream	NM_001177899	Skap1	chr11	96464590	96759622	+	-19825
chr11:96444513-96445019	507	253	13	129.7	23.14	0.02	upstream	NM_001177898	Skap1	chr11	96464590	96759622	+	-19825
chr11:96444513-96445019	507	253	13	129.7	23.14	0.02	upstream	NM_001033186	Skap1	chr11	96464590	96759622	+	-19825
chr17:71249223-71250077	855	615	16	117.99	23.14	0.02	exon	NM_001357791	Lpin2	chr17	71183531	71249818	+	66118
chr17:71249223-71250077	855	615	16	117.99	23.14	0.02	exon	NM_001164885	Lpin2	chr17	71204653	71249818	+	44996
chr6:106569180-106569822	643	347	15	125.86	23.14	0.02	intron	NM_001109751	Cntn4	chr6	106118764	106674270	+	450736
chr6:106569180-106569822	643	347	15	125.86	23.14	0.02	intron	NM_173004	Cntn4	chr6	105677744	106674270	+	891756
chr6:106569180-106569822	643	347	15	125.86	23.14	0.02	intron	NM_001109749	Cntn4	chr6	105677744	106699305	+	891756
chr6:106569180-106569822	643	347	15	125.86	23.14	0.02	intron	NM_001364565	Cntn4	chr6	106118941	106700135	+	450559
chrX:162956897-162957238	342	171	13	230.47	23.14	0	intron	NM_001168569	Ctps2	chrX	162901594	163034541	+	55473
chrX:162956897-162957238	342	171	13	230.47	23.14	0	intron	NM_018737	Ctps2	chrX	162901594	163034541	+	55473
chrX:162956897-162957238	342	171	13	230.47	23.14	0	intron	NM_001168571	Ctps2	chrX	162901594	163034541	+	55473
chrX:162956897-162957238	342	171	13	230.47	23.14	0	intron	NM_001168568	Ctps2	chrX	162901559	163034541	+	55508
chrX:162956897-162957238	342	171	13	230.47	23.14	0	intron	NM_001358398	Ctps2	chrX	162901267	163034541	+	55800
chrX:162956897-162957238	342	171	13	230.47	23.14	0	intron	NR_033143	Ctps2	chrX	162902170	163034541	+	54897
chrX:162956897-162957238	342	171	13	230.47	23.14	0	intron	NR_038088	Bc1	chrX	163352564	162407199	-	395497
chr6:28466513-28467395	883	246	15	95.7	23.14	0.01	upstream	NM_001159925	Pax4	chr6	28449340	28442333	-	-17613
chr6:28466513-28467395	883	246	15	95.7	23.14	0.01	upstream	NM_011038	Pax4	chr6	28449340	28442333	-	-17613
chr6:28466513-28467395	883	246	15	95.7	23.14	0.01	upstream	NM_001159926	Pax4	chr6	28449340	28442333	-	-17613
chr6:28466513-28467395	883	246	15	95.7	23.14	0.01	upstream	NM_019776	Snd1	chr6	28480347	28888832	+	-13394
chr14:41246539-41247104	566	283	13	106.87	23.14	0.01	upstream	NM_001374124	Gm2832	chr14	41264669	41288486	+	-17848
chr14:41246539-41247104	566	283	13	106.87	23.14	0.01	upstream	NM_001374125	Gm2832	chr14	41264669	41288486	+	-17848
chr19:39990828-39991134	307	153	13	257.61	23.14	0	promoter	NM_010001	Cyp2c37	chr19	39992423	40012243	+	-1443
chr2:4386993-4387438	446	223	13	153.58	23.14	0	upstream	NM_001177843	Frmd4a	chr2	4400975	4614043	+	-13760
chr15:40735079-40735386	308	154	13	257.61	23.14	0	intron	NM_011766	Zfpm2	chr15	40655041	41104592	+	80191
chr15:40735079-40735386	308	154	13	257.61	23.14	0	intron	NM_001356998	Zfpm2	chr15	40655041	41104592	+	80191
chr5:81030479-81030788	310	155	13	257.61	23.14	0	intron	NM_198702	Adgrl3	chr5	81021592	81802142	+	9041
chr5:81030479-81030788	310	155	13	257.61	23.14	0	intron	NM_001347367	Adgrl3	chr5	81020570	81802142	+	10063
chr5:81030479-81030788	310	155	13	257.61	23.14	0	intron	NM_001347369	Adgrl3	chr5	81020570	81802142	+	10063
chr5:81030479-81030788	310	155	13	257.61	23.14	0	intron	NM_001347371	Adgrl3	chr5	81020570	81802142	+	10063
chr5:81030479-81030788	310	155	13	257.61	23.14	0	intron	NM_001347368	Adgrl3	chr5	81020570	81802142	+	10063
chr1:5023380-5024685	1306	611	22	145.86	23.14	0	upstream	NM_001290372	Rgs20	chr1	5018734	4909575	-	-5298
chr1:5023380-5024685	1306	611	22	145.86	23.14	0	upstream	NM_021374	Rgs20	chr1	5019539	4909575	-	-4493
chr9:107864004-107864313	310	155	13	257.61	23.14	0	intron	NM_011251	Rbm6	chr9	107872819	107773558	-	8661
chr9:107864004-107864313	310	155	13	257.61	23.14	0	intron	NM_029169	Rbm6	chr9	107872819	107773558	-	8661
chr1:155685423-155685895	473	236	13	141.52	23.14	0.03	intron	NM_028250	Acbd6	chr1	155558119	155687233	+	127539
chr7:13104719-13105025	307	153	13	257.61	23.14	0	promoter	NM_001167536	Vmn1r86	chr7	13102947	13101996	-	-1924
chr9:90096498-90096804	307	153	13	257.61	23.14	0	intron	NM_024431	Morf4l1	chr9	90114820	90091668	-	18170
chr9:90096498-90096804	307	153	13	257.61	23.14	0	intron	NM_001039147	Morf4l1	chr9	90114820	90091668	-	18170
chr9:90096498-90096804	307	153	13	257.61	23.14	0	intron	NM_001357780	Morf4l1	chr9	90114820	90091668	-	18170
chr8:121537840-121538613	774	536	16	124.72	23.14	0.02	upstream	NR_045903	1700030M09Rik	chr8	121544387	121547652	+	-6161
chr2:167515011-167516088	1078	779	16	102.56	23.14	0.01	exon	NM_030743	Rnf114	chr2	167492644	167516173	+	22905
chr2:167515011-167516088	1078	779	16	102.56	23.14	0.01	exon	NM_001360930	Rnf114	chr2	167503442	167516173	+	12107
chr2:167515011-167516088	1078	779	16	102.56	23.14	0.01	exon	NR_153838	Rnf114	chr2	167503442	167516173	+	12107
chr11:31376629-31377117	489	244	13	141.52	23.14	0.03	upstream	NM_011491	Stc2	chr11	31370061	31359440	-	-6811
chr1:89092382-89092846	465	232	13	141.52	23.14	0.03	intron	NM_133816	Sh3bp4	chr1	89070414	89155087	+	22199
chr17:43541273-43541579	307	153	13	257.61	23.14	0	intron	NM_001254953	Ankrd66	chr17	43543639	43534173	-	2214
chr2:146296568-146296882	315	157	13	257.61	23.14	0	intron	NM_001033348	Ralgapa2	chr2	146512004	146241298	-	215280
chr12:110730505-110730810	306	153	13	257.61	23.14	0	upstream	NM_001347428	Wdr20	chr12	110737999	110804267	+	-7342
chr12:110730505-110730810	306	153	13	257.61	23.14	0	upstream	NM_001364272	Wdr20	chr12	110737999	110795028	+	-7342
chr12:110730505-110730810	306	153	13	257.61	23.14	0	upstream	NM_001364273	Wdr20	chr12	110737999	110795028	+	-7342
chr12:110730505-110730810	306	153	13	257.61	23.14	0	upstream	NM_027149	Wdr20	chr12	110737999	110795028	+	-7342
chr14:62799743-62800051	309	154	13	257.61	23.14	0	intron	NR_045503	4931440J10Rik	chr14	62760500	62830126	+	39396
chr14:78884737-78885137	401	200	13	178.39	23.14	0	intron	NM_173758	Vwa8	chr14	78849177	79065272	+	35759
chr14:78884737-78885137	401	200	13	178.39	23.14	0	intron	NM_027906	Vwa8	chr14	78849177	79202310	+	35759
chr4:143368525-143369123	599	299	13	106.87	23.14	0.01	intron	NM_001162983	Lrrc38	chr4	143349749	143371028	+	19074
chr1:54181142-54181591	450	225	13	153.58	23.14	0	intron	NM_172655	Hecw2	chr1	54195034	53930814	-	13668
chr1:54181142-54181591	450	225	13	153.58	23.14	0	intron	NM_001001883	Hecw2	chr1	54195034	53806873	-	13668
chr17:48096037-48096362	326	163	13	243.96	23.14	0	upstream	NR_110485	A730006G06Rik	chr17	48090378	48064788	-	-5821
chr3:129849255-129849563	309	154	13	257.61	23.14	0	upstream	NM_026578	Gar1	chr3	129831396	129824911	-	-18012
chr9:63366009-63366314	306	153	13	257.61	23.14	0	intron	NM_001364492	Map2k5	chr9	63377902	63318550	-	11741
chr9:63366009-63366314	306	153	13	257.61	23.14	0	intron	NM_011840	Map2k5	chr9	63377902	63163767	-	11741
chr9:63366009-63366314	306	153	13	257.61	23.14	0	intron	NM_001364493	Map2k5	chr9	63377902	63163767	-	11741
chr9:63366009-63366314	306	153	13	257.61	23.14	0	intron	NM_001364494	Map2k5	chr9	63377902	63163767	-	11741
chr16:17295536-17295843	308	154	13	257.61	23.14	0	intron	NM_001001983	Pi4ka	chr16	17406314	17280350	-	110625
chr16:17295536-17295843	308	154	13	257.61	23.14	0	intron	NM_001373955	Pi4ka	chr16	17405865	17280351	-	110176
chr6:120088164-120088469	306	153	13	257.61	23.14	0	upstream	NM_016718	Ninj2	chr6	120093379	120200338	+	-5063
chr5:64967308-64968197	890	329	20	158.24	23.14	0	upstream	NM_026667	Fam114a1	chr5	64970074	65041901	+	-2322
chr5:64967308-64968197	890	329	20	158.24	23.14	0	upstream	NR_030577	Mir574	chr5	64970317	64970395	+	-2565
chr5:64967308-64968197	890	329	20	158.24	23.14	0	upstream	NM_001359180	Tlr6	chr5	64960048	64953105	-	-7704
chr5:64967308-64968197	890	329	20	158.24	23.14	0	upstream	NM_011604	Tlr6	chr5	64960048	64953105	-	-7704
chr5:129872810-129873389	580	290	13	106.87	23.14	0.01	intron	NM_011079	Phkg1	chr5	129879088	129863430	-	5989
chr5:129872810-129873389	580	290	13	106.87	23.14	0.01	intron	NR_145486	Phkg1	chr5	129879088	129863430	-	5989
chr5:129872810-129873389	580	290	13	106.87	23.14	0.01	intron	NR_145487	Phkg1	chr5	129879088	129863430	-	5989
chr2:97339830-97340185	356	178	13	217.17	23.14	0	intron	NM_001363048	Lrrc4c	chr2	96318168	97631664	+	1021839
chr2:97339830-97340185	356	178	13	217.17	23.14	0	intron	NM_001289743	Lrrc4c	chr2	96318168	97631664	+	1021839
chr2:97339830-97340185	356	178	13	217.17	23.14	0	intron	NM_001289742	Lrrc4c	chr2	96318168	97631664	+	1021839
chr2:97339830-97340185	356	178	13	217.17	23.14	0	intron	NM_001363047	Lrrc4c	chr2	96318168	97631664	+	1021839
chr9:54652980-54653520	541	270	13	118.15	23.14	0.02	intron	NM_053178	Acsbg1	chr9	54661885	54604996	-	8636
chr7:125617624-125617939	316	158	13	243.96	23.14	0	intron	NM_021887	Il21r	chr7	125603428	125633570	+	14353
chr5:121233110-121233521	412	206	13	178.39	23.14	0	intron	NM_181421	Hectd4	chr5	121220218	121368577	+	13097
chrX:101167963-101168396	434	217	13	165.87	23.14	0	intron	NM_001110311	Snx12	chrX	101222563	101097785	-	54384
chr17:70559833-70560142	310	155	13	257.61	23.14	0	promoter	NM_001128181	Dlgap1	chr17	70561746	70816729	+	-1759
chr6:12064594-12065089	496	248	13	129.7	23.14	0.02	intron	NM_001168382	Phf14	chr6	11925880	12081198	+	138961
chr6:12064594-12065089	496	248	13	129.7	23.14	0.02	intron	NM_001362122	Phf14	chr6	11925880	12081198	+	138961
chr11:96574897-96575497	601	300	13	106.87	23.14	0.01	intron	NM_001177899	Skap1	chr11	96464590	96759622	+	110606
chr11:96574897-96575497	601	300	13	106.87	23.14	0.01	intron	NM_001177898	Skap1	chr11	96464590	96759622	+	110606
chr11:96574897-96575497	601	300	13	106.87	23.14	0.01	intron	NM_001033186	Skap1	chr11	96464590	96759622	+	110606
chr1:47474619-47474965	347	173	13	217.17	23.14	0	upstream	NR_105768	Mir6350	chr1	47467125	47467020	-	-7666
chr2:92400009-92400320	312	156	13	257.61	23.14	0	promoter	NM_011162	Mapk8ip1	chr2	92401263	92383675	-	1099
chr3:122299686-122300141	456	228	13	153.58	23.14	0	upstream	NR_030439	Mir760	chr3	122293703	122293584	-	-6210
chr1:84522285-84522645	361	180	13	204.05	23.14	0	intron	NM_152915	Dner	chr1	84696221	84369838	-	173757
chr18:59288625-59288973	349	174	13	217.17	23.14	0	intron	NM_001081328	Chsy3	chr18	59175339	59411336	+	113459
chr4:6201338-6201643	306	153	13	257.61	23.14	0	intron	NM_026534	Ubxn2b	chr4	6191104	6219788	+	10386
chr1:59841430-59842030	601	300	13	106.87	23.14	0.01	intron	NM_007561	Bmpr2	chr1	59764278	59878081	+	77451
chr17:26105045-26106346	1302	715	19	117.28	23.14	0.02	upstream	NM_011933	Decr2	chr17	26090164	26081210	-	-15531
chr17:26105045-26106346	1302	715	19	117.28	23.14	0.02	upstream	NM_021793	Tmem8	chr17	26113315	26123253	+	-7620
chr17:26105045-26106346	1302	715	19	117.28	23.14	0.02	upstream	NM_024227	Mrpl28	chr17	26123502	26126613	+	-17807
chr17:26105045-26106346	1302	715	19	117.28	23.14	0.02	upstream	NM_019731	Nme4	chr17	26095470	26091744	-	-10225
chr7:81714660-81714965	306	153	13	257.61	23.14	0	upstream	NM_011983	Homer2	chr7	81706925	81600480	-	-7887
chr7:81714660-81714965	306	153	13	257.61	23.14	0	upstream	NM_001164086	Homer2	chr7	81706925	81600480	-	-7887
chrX:100075342-100075649	308	154	13	257.61	23.14	0	intron	NM_001177943	Eda	chrX	99975605	100400760	+	99890
chrX:100075342-100075649	308	154	13	257.61	23.14	0	intron	NM_001177937	Eda	chrX	99975605	100400760	+	99890
chrX:100075342-100075649	308	154	13	257.61	23.14	0	intron	NM_001177944	Eda	chrX	99975605	100400760	+	99890
chrX:100075342-100075649	308	154	13	257.61	23.14	0	intron	NM_001177941	Eda	chrX	99975605	100400760	+	99890
chrX:100075342-100075649	308	154	13	257.61	23.14	0	intron	NM_001177942	Eda	chrX	99975605	100400760	+	99890
chrX:100075342-100075649	308	154	13	257.61	23.14	0	intron	NM_001177939	Eda	chrX	99975605	100400760	+	99890
chrX:100075342-100075649	308	154	13	257.61	23.14	0	intron	NM_001177938	Eda	chrX	99975605	100400760	+	99890
chrX:100075342-100075649	308	154	13	257.61	23.14	0	intron	NM_010099	Eda	chrX	99975605	100400760	+	99890
chrX:100075342-100075649	308	154	13	257.61	23.14	0	intron	NM_001177940	Eda	chrX	99975605	100400760	+	99890
chr15:39493438-39493744	307	153	13	257.61	23.14	0	intron	NM_001256383	Rims2	chr15	39198285	39684372	+	295305
chr15:39493438-39493744	307	153	13	257.61	23.14	0	intron	NM_001256382	Rims2	chr15	39198285	39684372	+	295305
chr15:39493438-39493744	307	153	13	257.61	23.14	0	intron	NM_053271	Rims2	chr15	39198285	39684372	+	295305
chr9:117188863-117189170	308	154	13	257.61	23.14	0	intron	NM_001172122	Rbms3	chr9	117252483	116572746	-	63467
chr9:117188863-117189170	308	154	13	257.61	23.14	0	intron	NM_001172126	Rbms3	chr9	117252483	116572746	-	63467
chr9:117188863-117189170	308	154	13	257.61	23.14	0	intron	NM_001172124	Rbms3	chr9	117252483	116572746	-	63467
chr9:117188863-117189170	308	154	13	257.61	23.14	0	intron	NM_178660	Rbms3	chr9	117252483	116572746	-	63467
chr9:117188863-117189170	308	154	13	257.61	23.14	0	intron	NM_001172123	Rbms3	chr9	117252483	116572746	-	63467
chr9:117188863-117189170	308	154	13	257.61	23.14	0	intron	NM_001172121	Rbms3	chr9	117629913	116572746	-	440897
chr2:180666828-180667437	610	379	16	141.06	23.14	0.03	intron	NM_175551	Dido1	chr2	180702102	180657962	-	34970
chr10:61295114-61295420	307	153	13	257.61	23.14	0	upstream	NM_011073	Prf1	chr10	61297835	61304263	+	-2569
chr16:94882822-94883129	308	154	13	257.61	23.14	0	intron	NM_001025584	Kcnj6	chr16	94997696	94748682	-	114721
chr16:94882822-94883129	308	154	13	257.61	23.14	0	intron	NM_001025585	Kcnj6	chr16	94997696	94831729	-	114721
chr16:94882822-94883129	308	154	13	257.61	23.14	0	intron	NM_010606	Kcnj6	chr16	94997696	94761079	-	114721
chr4:96539997-96540436	440	220	13	153.58	23.14	0	intron	NM_010008	Cyp2j6	chr4	96553651	96516137	-	13435
chr2:65470642-65471393	752	290	16	126.69	23.14	0.02	intron	NM_001355171	Scn3a	chr2	65567492	65457117	-	96475
chr2:65470642-65471393	752	290	16	126.69	23.14	0.02	intron	NM_001355170	Scn3a	chr2	65567492	65457117	-	96475
chr2:65470642-65471393	752	290	16	126.69	23.14	0.02	intron	NM_001355166	Scn3a	chr2	65567492	65457117	-	96475
chr2:65470642-65471393	752	290	16	126.69	23.14	0.02	intron	NM_018732	Scn3a	chr2	65567492	65457117	-	96475
chr2:65470642-65471393	752	290	16	126.69	23.14	0.02	intron	NM_001355169	Scn3a	chr2	65567492	65457117	-	96475
chr2:65470642-65471393	752	290	16	126.69	23.14	0.02	intron	NM_001355167	Scn3a	chr2	65567492	65457117	-	96475
chr2:65470642-65471393	752	290	16	126.69	23.14	0.02	intron	NM_001355168	Scn3a	chr2	65567492	65457117	-	96475
chr2:139997409-139997819	411	205	13	178.39	23.14	0	intron	NM_001159640	Tasp1	chr2	140066805	139833478	-	69192
chr2:139997409-139997819	411	205	13	178.39	23.14	0	intron	NR_110352	Tasp1	chr2	140066805	139833478	-	69192
chr2:139997409-139997819	411	205	13	178.39	23.14	0	intron	NR_110350	Tasp1	chr2	140066805	139833478	-	69192
chr2:139997409-139997819	411	205	13	178.39	23.14	0	intron	NM_001159641	Tasp1	chr2	140066805	139833478	-	69192
chr2:139997409-139997819	411	205	13	178.39	23.14	0	intron	NR_110351	Tasp1	chr2	140066805	139833478	-	69192
chr2:139997409-139997819	411	205	13	178.39	23.14	0	intron	NM_175225	Tasp1	chr2	140066805	139833478	-	69192
chr2:139997409-139997819	411	205	13	178.39	23.14	0	intron	NM_001289611	Tasp1	chr2	140066805	139976218	-	69192
chr9:64145595-64145951	357	178	13	217.17	23.14	0	intron	NM_026507	Zwilch	chr9	64172931	64137143	-	27159
chr2:166838636-166839322	687	497	16	132.87	23.14	0.03	intron	NM_001085495	Arfgef2	chr2	166805580	166898051	+	33398
chr18:90561280-90561974	695	486	14	99.2	23.14	0.01	upstream	NM_001362365	Gm45871	chr18	90579824	90593724	+	-18198
chr5:115926784-115927090	307	153	13	257.61	23.14	0	intron	NM_007708	Cit	chr5	115845655	116006341	+	81281
chr1:6373052-6373357	306	153	13	257.61	23.14	0	intron	NM_001195732	Alkal1	chr1	6359330	6394731	+	13874
chr5:21928071-21928644	574	287	13	106.87	23.14	0.01	intron	NM_001310464	Reln	chr5	22344705	21884453	-	416348
chr5:21928071-21928644	574	287	13	106.87	23.14	0.01	intron	NM_011261	Reln	chr5	22344705	21884453	-	416348
chr7:66750897-66751252	356	178	13	217.17	23.14	0	intron	NM_001164201	Cers3	chr7	66743503	66823692	+	7571
chr17:83356605-83357531	927	270	16	102.58	23.14	0.01	intron	NM_199466	Eml4	chr17	83350930	83480359	+	6137
chr17:83356605-83357531	927	270	16	102.58	23.14	0.01	intron	NM_001114362	Eml4	chr17	83350930	83480359	+	6137
chr17:83356605-83357531	927	270	16	102.58	23.14	0.01	intron	NM_001357886	Eml4	chr17	83350930	83480359	+	6137
chr17:83356605-83357531	927	270	16	102.58	23.14	0.01	intron	NM_001114361	Eml4	chr17	83350930	83480359	+	6137
chr17:83356605-83357531	927	270	16	102.58	23.14	0.01	intron	NM_001286567	Eml4	chr17	83350930	83480359	+	6137
chr18:42268285-42268592	308	154	13	257.61	23.14	0	upstream	NM_172626	Rbm27	chr18	42275352	42341540	+	-6914
chr18:42268285-42268592	308	154	13	257.61	23.14	0	upstream	NM_134137	Lars	chr18	42262125	42202297	-	-6313
chr1:87011781-87012303	523	261	13	129.7	23.14	0.02	intron	NM_001172157	Dis3l2	chr1	86703803	87050097	+	308238
chr1:87011781-87012303	523	261	13	129.7	23.14	0.02	intron	NM_153530	Dis3l2	chr1	86703803	87050097	+	308238
chr5:132032498-132033268	771	571	25	231.69	23.14	0	intron	NM_001363480	Auts2	chr5	132543220	131437332	-	510338
chr2:89658261-89659048	788	573	19	156.97	23.14	0	promoter	NM_146965	Olfr1250	chr2	89657439	89656494	-	-1215
chr8:77381842-77382149	308	154	13	257.61	23.14	0	intron	NM_001363421	Arhgap10	chr8	77452089	77250365	-	70094
chr8:77381842-77382149	308	154	13	257.61	23.14	0	intron	NM_001363419	Arhgap10	chr8	77452089	77250365	-	70094
chr8:77381842-77382149	308	154	13	257.61	23.14	0	intron	NM_001363420	Arhgap10	chr8	77452089	77250365	-	70094
chr8:77381842-77382149	308	154	13	257.61	23.14	0	intron	NR_156496	Arhgap10	chr8	77452089	77250365	-	70094
chr18:67258083-67258388	306	153	13	257.61	23.14	0	upstream	NM_172630	Mppe1	chr18	67245830	67225047	-	-12405
chr18:67258083-67258388	306	153	13	257.61	23.14	0	upstream	NM_001357518	Mppe1	chr18	67245830	67225047	-	-12405
chr19:32730437-32731673	1237	779	20	130.87	23.14	0.03	upstream	NM_026487	Atad1	chr19	32712298	32672562	-	-18756
chr7:113289519-113289825	307	153	13	257.61	23.14	0	intron	NM_001368412	Arntl	chr7	113207510	113314126	+	82161
chr7:113289519-113289825	307	153	13	257.61	23.14	0	intron	NM_001243048	Arntl	chr7	113207464	113314126	+	82207
chr7:113289519-113289825	307	153	13	257.61	23.14	0	intron	NM_007489	Arntl	chr7	113207464	113314126	+	82207
chr7:113289519-113289825	307	153	13	257.61	23.14	0	intron	NM_001357070	Arntl	chr7	113207464	113314126	+	82207
chr7:141239640-141240200	561	280	13	118.15	23.14	0.02	upstream	NR_029793	Mir210	chr7	141221493	141221383	-	-18426
chr19:24773343-24773656	314	157	13	257.61	23.14	0	intron	NM_175013	Pgm5	chr19	24861842	24678260	-	88343
chr6:92844881-92845335	455	227	13	153.58	23.14	0	intron	NM_175314	Adamts9	chr6	92943534	92772699	-	98427
chrX:142315664-142316160	497	248	13	129.7	23.14	0.02	upstream	NM_021487	Kcne1l	chrX	142306198	142304752	-	-9713
chr10:42574361-42574797	437	218	13	165.87	23.14	0	intron	NM_152229	Nr2e1	chr10	42583590	42561963	-	9012
chr15:85402361-85402670	310	155	13	257.61	23.14	0	intron	NM_016843	Atxn10	chr15	85336254	85463837	+	66261
chr15:28359921-28360227	307	153	13	257.61	23.14	0	intron	NM_133365	Dnah5	chr15	28203765	28472045	+	156308
chr5:72068261-72069014	754	601	19	160.54	23.14	0	intron	NM_008069	Gabrb1	chr5	71699931	72149572	+	368706
chr5:72068261-72069014	754	601	19	160.54	23.14	0	intron	NM_001370968	Gabrb1	chr5	71657920	72149572	+	410717
chr4:110538466-110539049	584	292	13	106.87	23.14	0.01	intron	NM_001048189	Agbl4	chr4	110397697	111657519	+	141060
chr4:110538466-110539049	584	292	13	106.87	23.14	0.01	intron	NM_030231	Agbl4	chr4	110397697	111657519	+	141060
chr4:110538466-110539049	584	292	13	106.87	23.14	0.01	intron	NM_001284190	Agbl4	chr4	110397697	111664324	+	141060
chr3:145331071-145331383	313	156	13	257.61	23.14	0	intron	NM_027770	Col24a1	chr3	145292471	145552011	+	38755
chr3:145331071-145331383	313	156	13	257.61	23.14	0	intron	NM_001317733	Col24a1	chr3	145292471	145552011	+	38755
chr17:19490498-19491305	808	231	16	121.81	23.14	0.02	upstream	NM_001104562	Vmn2r100	chr17	19504810	19532060	+	-13909
chr15:77733190-77734113	924	153	22	177.48	23.14	0	intron	NM_173743	Apol9b	chr15	77729071	77736382	+	4580
chr15:77733190-77734113	924	153	22	177.48	23.14	0	intron	NM_001168660	Apol9b	chr15	77729120	77736382	+	4531
chr8:111504957-111505503	547	273	13	118.15	23.14	0.02	intron	NM_176923	Wdr59	chr8	111522107	111448783	-	16878
chr8:111504957-111505503	547	273	13	118.15	23.14	0.02	intron	NM_001170743	Wdr59	chr8	111522107	111448783	-	16878
chr8:111504957-111505503	547	273	13	118.15	23.14	0.02	intron	NM_001170742	Wdr59	chr8	111522107	111448783	-	16878
chr15:95469412-95470116	705	257	16	131.1	23.14	0.03	intron	NM_001356950	Nell2	chr15	95528758	95219439	-	58995
chr15:95469412-95470116	705	257	16	131.1	23.14	0.03	intron	NM_001356951	Nell2	chr15	95528014	95219439	-	58251
chr2:146476018-146476760	743	473	14	105.9	23.14	0.01	intron	NM_001033348	Ralgapa2	chr2	146512004	146241298	-	35616
chr2:136270607-136271079	473	236	13	141.52	23.14	0.03	intron	NM_001360382	Pak7	chr2	136387967	136081087	-	117125
chr2:136270607-136271079	473	236	13	141.52	23.14	0.03	intron	NM_172858	Pak7	chr2	136387967	136081087	-	117125
chr2:136270607-136271079	473	236	13	141.52	23.14	0.03	intron	NM_001360384	Pak7	chr2	136387967	136081087	-	117125
chr6:33421541-33422134	594	297	13	106.87	23.14	0.01	intron	NM_001347089	Exoc4	chr6	33249127	33477146	+	172710
chr6:33421541-33422134	594	297	13	106.87	23.14	0.01	intron	NM_009148	Exoc4	chr6	33249127	33973978	+	172710
chr2:40621381-40621891	511	255	13	129.7	23.14	0.02	intron	NM_053011	Lrp1b	chr2	42653598	40596772	-	2031963
chr1:163799211-163799532	322	161	13	243.96	23.14	0	intron	NM_001305643	Kifap3	chr1	163779582	163917107	+	19789
chr1:163799211-163799532	322	161	13	243.96	23.14	0	intron	NM_010629	Kifap3	chr1	163779582	163917107	+	19789
chr8:119638416-119638780	365	182	13	204.05	23.14	0	upstream	NM_025734	Kcng4	chr8	119635680	119623853	-	-2917
chr8:119638416-119638780	365	182	13	204.05	23.14	0	upstream	NM_001357210	Kcng4	chr8	119635680	119623853	-	-2917
chr16:41344286-41344965	680	526	16	133.57	23.14	0.03	intron	NM_001361282	Lsamp	chr16	39984363	42181679	+	1360262
chr16:41344286-41344965	680	526	16	133.57	23.14	0.03	intron	NM_001361281	Lsamp	chr16	39984363	42181679	+	1360262
chr14:27053852-27055144	1293	219	22	146.75	23.14	0	intron	NM_134437	Il17rd	chr14	27039000	27107286	+	15497
chr8:93331522-93331925	404	202	13	178.39	23.14	0	intron	NM_021456	Ces1g	chr8	93337209	93302368	-	5486
chr4:110818110-110818420	311	155	13	257.61	23.14	0	intron	NM_001048189	Agbl4	chr4	110397697	111657519	+	420567
chr4:110818110-110818420	311	155	13	257.61	23.14	0	intron	NM_030231	Agbl4	chr4	110397697	111657519	+	420567
chr4:110818110-110818420	311	155	13	257.61	23.14	0	intron	NM_001284190	Agbl4	chr4	110397697	111664324	+	420567
chr6:114045925-114046231	307	153	13	257.61	23.14	0	upstream	NM_009723	Atp2b2	chr6	114042080	113743830	-	-3997
chr8:108579095-108579402	308	154	13	257.61	23.14	0	intron	NR_077224	Lncbate1	chr8	108584677	108553251	-	5429
chr15:53469059-53469378	320	160	13	243.96	23.14	0	intron	NM_177225	Samd12	chr15	53902436	53461800	-	433218
chr1:187883887-187884432	546	273	13	118.15	23.14	0.02	intron	NM_001243792	Esrrg	chr1	187609005	188214884	+	275154
chr1:187883887-187884432	546	273	13	118.15	23.14	0.02	intron	NM_001357535	Esrrg	chr1	187652240	188214885	+	231919
chrX:38638378-38638687	310	155	13	257.61	23.14	0	upstream	NM_021550	C1galt1c1	chrX	38635143	38630782	-	-3389
chr5:37086687-37087010	324	162	13	243.96	23.14	0	promoter	NM_001347348	Jakmip1	chr5	37085235	37150614	+	1613
chr3:92661543-92661849	307	153	13	257.61	23.14	0	upstream	NM_025984	Lce1a1	chr3	92648307	92646531	-	-13388
chr3:92661543-92661849	307	153	13	257.61	23.14	0	upstream	NM_026822	Lce1b	chr3	92656926	92655649	-	-4769
chr19:10886630-10887134	505	252	13	129.7	23.14	0.02	upstream	NM_134142	Tmem109	chr19	10881743	10870660	-	-5138
chr19:10886630-10887134	505	252	13	129.7	23.14	0.02	upstream	NM_133804	Tmem132a	chr19	10869779	10857828	-	-17102
chr9:36776236-36776555	320	160	13	243.96	23.14	0	upstream	NM_008408	Stt3a	chr9	36767622	36729343	-	-8773
chr1:52953627-52953933	307	153	13	257.61	23.14	0	promoter	NM_001368279	1700019D03Rik	chr1	52953614	52922323	-	-165
chr1:52953627-52953933	307	153	13	257.61	23.14	0	promoter	NM_144953	1700019D03Rik	chr1	52952840	52922323	-	-939
chr1:52953627-52953933	307	153	13	257.61	23.14	0	promoter	NM_001368280	1700019D03Rik	chr1	52953350	52922323	-	-429
chr7:57160850-57161156	307	153	13	257.61	23.14	0	intron	NM_008074	Gabrg3	chr7	57387215	56716462	-	226213
chr19:36015154-36015459	306	153	13	257.61	23.14	0	intron	NM_001360300	Htr7	chr19	36057360	35958417	-	42054
chr19:36015154-36015459	306	153	13	257.61	23.14	0	intron	NM_001347442	Htr7	chr19	36057360	35958417	-	42054
chr19:36015154-36015459	306	153	13	257.61	23.14	0	intron	NM_008315	Htr7	chr19	36057360	35958417	-	42054
chr19:36015154-36015459	306	153	13	257.61	23.14	0	intron	NM_001360318	Htr7	chr19	36057360	35958417	-	42054
chr13:11584514-11584826	313	156	13	257.61	23.14	0	intron	NM_023868	Ryr2	chr13	12106945	11553102	-	522276
chr5:140728542-140729454	913	661	16	113.58	23.14	0.02	intron	NM_173405	Amz1	chr5	140724126	140753312	+	4871
chr2:20706313-20706782	470	235	13	141.52	23.14	0.03	intron	NM_001081006	Etl4	chr2	20289912	20810535	+	416635
chr2:20706313-20706782	470	235	13	141.52	23.14	0.03	intron	NM_001177631	Etl4	chr2	20519512	20810535	+	187035
chr2:20706313-20706782	470	235	13	141.52	23.14	0.03	intron	NM_001177630	Etl4	chr2	20519512	20810535	+	187035
chr2:20706313-20706782	470	235	13	141.52	23.14	0.03	intron	NM_001369134	Etl4	chr2	20519512	20810535	+	187035
chr2:20706313-20706782	470	235	13	141.52	23.14	0.03	intron	NM_029895	Etl4	chr2	20510046	20810535	+	196501
chr2:20706313-20706782	470	235	13	141.52	23.14	0.03	intron	NM_178059	Etl4	chr2	20510046	20810535	+	196501
chr11:53553357-53553822	466	233	13	141.52	23.14	0.03	upstream	NM_001290805	Kif3a	chr11	53567368	53604246	+	-13779
chr11:53553357-53553822	466	233	13	141.52	23.14	0.03	upstream	NM_008443	Kif3a	chr11	53567368	53604246	+	-13779
chr11:53553357-53553822	466	233	13	141.52	23.14	0.03	upstream	NM_001290806	Kif3a	chr11	53567368	53604246	+	-13779
chr13:46593280-46594200	921	760	16	113	23.14	0.02	intron	NM_026056	Cap2	chr13	46501902	46650281	+	91837
chr15:99960752-99961629	878	155	17	126.66	23.14	0.02	upstream	NM_001284521	Larp4	chr15	99972779	100016358	+	-11589
chr15:99960752-99961629	878	155	17	126.66	23.14	0.02	upstream	NM_001284523	Larp4	chr15	99972779	100016358	+	-11589
chr15:99960752-99961629	878	155	17	126.66	23.14	0.02	upstream	NM_001024526	Larp4	chr15	99972779	100016358	+	-11589
chr15:99960752-99961629	878	155	17	126.66	23.14	0.02	upstream	NM_001284522	Larp4	chr15	99970064	100016358	+	-8874
chr15:99960752-99961629	878	155	17	126.66	23.14	0.02	upstream	NM_001080948	Larp4	chr15	99970064	100016358	+	-8874
chr5:21211555-21212158	604	408	14	118.15	23.14	0.02	intron	NM_175437	Gsap	chr5	21186266	21291701	+	25590
chr5:21211555-21212158	604	408	14	118.15	23.14	0.02	intron	NR_153365	Gsap	chr5	21186266	21291701	+	25590
chr5:21211555-21212158	604	408	14	118.15	23.14	0.02	intron	NM_001359876	Gsap	chr5	21186266	21291701	+	25590
chr5:21211555-21212158	604	408	14	118.15	23.14	0.02	intron	NR_153366	Gsap	chr5	21176278	21291701	+	35578
chr5:21211555-21212158	604	408	14	118.15	23.14	0.02	intron	NM_001359877	Gsap	chr5	21186266	21259766	+	25590
chr15:80589453-80589799	347	173	13	217.17	23.14	0	intron	NM_001289442	Grap2	chr15	80572596	80652854	+	17029
chr19:4683806-4685086	1281	653	18	109.25	23.14	0.02	intron	NM_001033447	Gm960	chr19	4698668	4625840	-	14223
chr2:136524197-136524564	368	184	13	204.05	23.14	0	upstream	NM_175667	Ankef1	chr2	136532320	136555854	+	-7940
chr19:11360853-11361443	591	295	13	106.87	23.14	0.01	upstream	NM_001310331	Ms4a4a	chr19	11375487	11392915	+	-14340
chr3:18219118-18219637	520	260	13	129.7	23.14	0.02	intron	NM_007825	Cyp7b1	chr3	18243338	18071949	-	23961
chr17:20290881-20291627	747	591	15	116.23	23.14	0.02	upstream	NM_001104568	Vmn2r106	chr17	20285430	20267546	-	-5823
chr3:73066099-73066962	864	650	16	117.28	23.14	0.02	promoter	NR_040557	Gm20754	chr3	73066350	73594830	+	180
chr14:3397274-3397827	554	277	13	118.15	23.14	0.02	upstream	NR_033117	Gm3020	chr14	3412613	3430174	+	-15063
chr14:3397274-3397827	554	277	13	118.15	23.14	0.02	upstream	NR_033121	Gm10409	chr14	3412613	3433857	+	-15063
chr7:55829978-55830304	327	163	13	243.96	23.14	0	upstream	NM_001164662	Cyfip1	chr7	55842070	55932633	+	-11930
chr7:55829978-55830304	327	163	13	243.96	23.14	0	upstream	NM_001164661	Cyfip1	chr7	55842070	55932633	+	-11930
chr7:55829978-55830304	327	163	13	243.96	23.14	0	upstream	NM_011370	Cyfip1	chr7	55842070	55932633	+	-11930
chr2:181444499-181445436	938	765	16	111.78	23.14	0.02	intron	NM_028125	Zbtb46	chr2	181459426	181410546	-	14459
chr9:67525826-67526134	309	154	13	257.61	23.14	0	intron	NM_001081242	Tln2	chr9	67559703	67217084	-	33724
chr5:76287197-76288111	915	262	20	155.91	23.14	0	intron	NM_001305222	Clock	chr5	76303502	76209867	-	15849
chr8:65601116-65601517	402	201	13	178.39	23.14	0	upstream	NM_175188	March1	chr8	65618524	66471637	+	-17208
chr8:65601116-65601517	402	201	13	178.39	23.14	0	upstream	NM_001363124	March1	chr8	65618039	66471637	+	-16723
chr8:65601116-65601517	402	201	13	178.39	23.14	0	upstream	NM_001363123	March1	chr8	65618039	66471637	+	-16723
chr8:65601116-65601517	402	201	13	178.39	23.14	0	upstream	NM_001293784	March1	chr8	65618039	66471637	+	-16723
chr8:65601116-65601517	402	201	13	178.39	23.14	0	upstream	NM_001166372	March1	chr8	65618039	66471637	+	-16723
chr8:65601116-65601517	402	201	13	178.39	23.14	0	upstream	NM_001363125	March1	chr8	65618039	66471637	+	-16723
chr14:41106563-41106933	371	185	13	204.05	23.14	0	promoter	NM_133653	Mat1a	chr14	41105032	41124428	+	1715
chr14:64296433-64296936	504	252	13	129.7	23.14	0.02	intron	NM_026322	Msra	chr14	64455903	64122620	-	159219
chr14:64296433-64296936	504	252	13	129.7	23.14	0.02	intron	NM_001253716	Msra	chr14	64416956	64122620	-	120272
chr14:64296433-64296936	504	252	13	129.7	23.14	0.02	intron	NM_001253712	Msra	chr14	64441040	64122620	-	144356
chr14:64296433-64296936	504	252	13	129.7	23.14	0.02	intron	NM_001253715	Msra	chr14	64441026	64122620	-	144342
chr14:64296433-64296936	504	252	13	129.7	23.14	0.02	intron	NM_001347639	Msra	chr14	64417279	64122620	-	120595
chr14:64296433-64296936	504	252	13	129.7	23.14	0.02	intron	NM_001253714	Msra	chr14	64441026	64122620	-	144342
chr9:82168883-82169197	315	157	13	257.61	23.14	0	intron	NM_001357477	Mei4	chr9	81863669	82206007	+	305370
chr2:129996896-129997340	445	222	13	153.58	23.14	0	upstream	NM_009374	Tgm3	chr2	130012339	130050399	+	-15222
chr4:11739933-11740241	309	154	13	257.61	23.14	0	upstream	NM_019753	Cdh17	chr4	11758156	11817905	+	-18070
chr10:129744571-129745047	477	238	13	141.52	23.14	0.03	upstream	NM_146553	Olfr806	chr10	129738915	129737973	-	-5893
chr2:106679242-106679670	429	214	13	165.87	23.14	0	upstream	NM_001143683	Mpped2	chr2	106693180	106868360	+	-13725
chr2:106679242-106679670	429	214	13	165.87	23.14	0	upstream	NM_029837	Mpped2	chr2	106695600	106868360	+	-16145
chr19:57289957-57290982	1026	267	16	105.82	23.14	0.01	upstream	NM_001362446	Ablim1	chr19	57274668	57032732	-	-15801
chr7:34224514-34224822	309	154	13	257.61	23.14	0	intron	NM_008155	Gpi1	chr7	34230336	34201326	-	5669
chr8:16904314-16904849	536	268	13	118.15	23.14	0.02	intron	NM_053171	Csmd1	chr8	17535385	15892544	-	630804
chr9:21381817-21382131	315	157	13	257.61	23.14	0	intron	NM_001277321	Ilf3	chr9	21367870	21405363	+	14103
chr9:21381817-21382131	315	157	13	257.61	23.14	0	intron	NM_010561	Ilf3	chr9	21367870	21405363	+	14103
chr9:21381817-21382131	315	157	13	257.61	23.14	0	intron	NM_001042707	Ilf3	chr9	21367870	21405363	+	14103
chr9:21381817-21382131	315	157	13	257.61	23.14	0	intron	NM_001042709	Ilf3	chr9	21367870	21401803	+	14103
chr9:21381817-21382131	315	157	13	257.61	23.14	0	intron	NM_001042708	Ilf3	chr9	21367870	21401803	+	14103
chr9:21381817-21382131	315	157	13	257.61	23.14	0	intron	NM_001277322	Ilf3	chr9	21368531	21405363	+	13442
chr8:29268684-29268991	308	154	13	257.61	23.14	0	intergenic	NM_001347498	Unc5d	chr8	29219636	28646716	-	-49201
chr8:29268684-29268991	308	154	13	257.61	23.14	0	intergenic	NM_001347500	Unc5d	chr8	29219636	28646716	-	-49201
chr8:29268684-29268991	308	154	13	257.61	23.14	0	intergenic	NM_001347499	Unc5d	chr8	29219636	28646716	-	-49201
chr8:29268684-29268991	308	154	13	257.61	23.14	0	intergenic	NM_001347501	Unc5d	chr8	29219636	28646716	-	-49201
chr8:29268684-29268991	308	154	13	257.61	23.14	0	intergenic	NM_153135	Unc5d	chr8	29219636	28646716	-	-49201
chr12:49552391-49552699	309	154	13	257.61	23.14	0	intergenic	NR_045472	1810007C17Rik	chr12	49480862	49476992	-	-71682
chr4:60708344-60708879	536	268	13	118.15	23.14	0.02	intergenic	NM_001199995	Mup12	chr4	60741281	60737380	-	32670
chr10:96524071-96525262	1192	704	20	133.91	23.14	0.03	intergenic	NM_007569	Btg1	chr10	96617000	96622811	+	-92334
chr5:28754356-28754769	414	207	13	178.39	23.14	0	intergenic	NM_009170	Shh	chr5	28467101	28456839	-	-287461
chr9:30567390-30568028	639	267	16	137.85	23.14	0.03	intergenic	NM_028874	Snx19	chr9	30427328	30466726	+	140380
chr2:64752738-64753584	847	568	16	118.62	23.14	0.02	intergenic	NM_016719	Grb14	chr2	65022766	64912481	-	269606
chr7:41291184-41291490	307	153	13	257.61	23.14	0	intergenic	NM_001033782	Gm5592	chr7	41284326	41290183	+	7010
chr5:130341006-130342385	1380	657	18	103.86	23.14	0.01	intergenic	NM_181045	Caln1	chr5	130369457	130840645	+	-27762
chr9:31740042-31740947	906	615	17	124.42	23.14	0.02	intergenic	NM_013800	Barx2	chr9	31913285	31846043	-	172791
chr4:29150357-29150678	322	161	13	243.96	23.14	0	intergenic	NR_151693	Gm11917	chr4	29068078	29088914	+	82439
chr3:98193742-98194080	339	169	13	230.47	23.14	0	intergenic	NM_026328	Reg4	chr3	98222155	98236748	+	-28245
chr3:71636236-71636856	621	248	16	139.83	23.14	0.03	intergenic	NR_040556	Gm6634	chr3	70807291	70772378	-	-829254
chr8:69339970-69340277	308	154	13	257.61	23.14	0	intergenic	NR_038043	Gm10033	chr8	69395544	69368611	-	55421
chr8:69339970-69340277	308	154	13	257.61	23.14	0	intergenic	NR_038044	Gm10033	chr8	69395544	69394611	-	55421
chrX:10450718-10451030	313	156	13	257.61	23.14	0	intergenic	NR_163147	4933416E14Rik	chrX	10417228	10415300	-	-33645
chr10:71435301-71435801	501	250	13	129.7	23.14	0.02	intergenic	NM_027184	Ipmk	chr10	71347762	71385885	+	87788
chr10:71435301-71435801	501	250	13	129.7	23.14	0.02	intergenic	NM_001347191	Ipmk	chr10	71347762	71385885	+	87788
chr15:75742740-75743429	690	536	16	132.57	23.14	0.03	intergenic	NM_194350	Mafa	chr15	75748321	75745500	-	5237
chr9:62609068-62609668	601	300	13	106.87	23.14	0.01	intergenic	NM_176922	Itga11	chr9	62677854	62783979	+	-68487
chr2:143287603-143287958	356	178	13	217.17	23.14	0	intergenic	NM_020595	Otor	chr2	143078392	143081713	+	209388
chr8:98525847-98526401	555	277	13	118.15	23.14	0.02	intergenic	NR_110579	Gm15679	chr8	99011886	99032741	+	-485763
chr18:4120108-4121255	1148	707	19	127.04	23.14	0.02	intergenic	NM_026092	Lyzl1	chr18	4165831	4182236	+	-45150
chr14:9394993-9395304	312	156	13	257.61	23.14	0	intergenic	NR_030680	Mnd1-ps	chr14	9884094	9886868	+	-488946
chr11:83564525-83564889	365	182	13	204.05	23.14	0	intergenic	NM_011338	Ccl9	chr11	83578636	83572916	-	13930
chrX:7467862-7468168	307	153	13	257.61	23.14	0	intergenic	NR_027924	2010204K13Rik	chrX	7422988	7411816	-	-45026
chr3:133791074-133791811	738	543	16	127.97	23.14	0.02	intergenic	NM_001346736	Tet2	chr3	133544390	133463676	-	-247052
chr3:133791074-133791811	738	543	16	127.97	23.14	0.02	intergenic	NM_001040400	Tet2	chr3	133544390	133463676	-	-247052
chr6:137020802-137021111	310	155	13	257.61	23.14	0	intergenic	NM_023898	Pde6h	chr6	136954522	136963483	+	66434
chr1:40955666-40956006	341	170	13	230.47	23.14	0	intergenic	NM_001081198	Tmem182	chr1	40805600	40855267	+	150235
chr4:93749052-93749987	936	279	16	111.92	23.14	0.02	intergenic	NM_026954	Tusc1	chr4	93335511	93334147	-	-414008
chr3:148465677-148466001	325	162	13	243.96	23.14	0	intergenic	NM_001081298	Adgrl2	chr3	148954635	148815585	-	488797
chr8:65519502-65520014	513	256	13	129.7	23.14	0.02	intergenic	NM_001363124	March1	chr8	65618039	66471637	+	-98282
chr8:65519502-65520014	513	256	13	129.7	23.14	0.02	intergenic	NM_001363123	March1	chr8	65618039	66471637	+	-98282
chr8:65519502-65520014	513	256	13	129.7	23.14	0.02	intergenic	NM_001293784	March1	chr8	65618039	66471637	+	-98282
chr8:65519502-65520014	513	256	13	129.7	23.14	0.02	intergenic	NM_001166372	March1	chr8	65618039	66471637	+	-98282
chr8:65519502-65520014	513	256	13	129.7	23.14	0.02	intergenic	NM_001363125	March1	chr8	65618039	66471637	+	-98282
chr11:34947734-34948629	896	207	16	114.84	23.14	0.02	intergenic	NM_027411	Spdl1	chr11	34833641	34809184	-	-114540
chr8:34750887-34751324	438	219	13	153.58	23.14	0	intergenic	NM_176933	Dusp4	chr8	34807609	34819894	+	-56504
chr6:53709367-53710305	939	197	14	92.12	23.14	0.01	intergenic	NM_025817	Tril	chr6	53820825	53815467	-	110990
chr10:5974684-5975095	412	206	13	178.39	23.14	0	intergenic	NM_019958	Rgs17	chr10	5922400	5825663	-	-52489
chr10:5974684-5975095	412	206	13	178.39	23.14	0	intergenic	NM_001161822	Rgs17	chr10	5922400	5825663	-	-52489
chr8:122023103-122023416	314	157	13	257.61	23.14	0	intergenic	NR_106096	Mir7237	chr8	121978023	121978086	+	45236
chrY:89480227-89480549	323	161	13	243.96	23.14	0	intergenic	NM_001373933	LOC115489301	chrY	89330983	89328650	-	-149404
chr12:63013595-63013904	310	155	13	257.61	23.14	0	intergenic	NR_131949	Spanxn4	chr12	62687786	62688336	+	325963
chr1:168014557-168015028	472	236	13	141.52	23.14	0.03	intergenic	NM_033652	Lmx1a	chr1	167689557	167848733	+	325235
chr3:73970407-73971075	669	195	14	112.18	23.14	0.02	intergenic	NR_040450	Gm20356	chr3	74017277	74009218	-	46537
chr8:115529994-115530535	542	271	13	118.15	23.14	0.02	intergenic	NM_001025577	Maf	chr8	115706894	115703252	-	176630
chr4:19251143-19251649	507	253	13	129.7	23.14	0.02	intergenic	NM_013927	Cngb3	chr4	19280849	19510623	+	-29454
chr1:133472387-133472696	310	155	13	257.61	23.14	0	intergenic	NM_011439	Sox13	chr1	133424212	133382299	-	-48329
chrX:160305092-160305411	320	160	13	243.96	23.14	0	intergenic	NM_001290445	Adgrg2	chrX	160390689	160498076	+	-85438
chrX:160305092-160305411	320	160	13	243.96	23.14	0	intergenic	NM_001079857	Adgrg2	chrX	160390689	160498076	+	-85438
chrX:160305092-160305411	320	160	13	243.96	23.14	0	intergenic	NM_001290446	Adgrg2	chrX	160390689	160498076	+	-85438
chrX:160305092-160305411	320	160	13	243.96	23.14	0	intergenic	NM_178712	Adgrg2	chrX	160390689	160498076	+	-85438
chrX:160305092-160305411	320	160	13	243.96	23.14	0	intergenic	NM_001079847	Adgrg2	chrX	160390689	160498076	+	-85438
chrX:160305092-160305411	320	160	13	243.96	23.14	0	intergenic	NM_001079848	Adgrg2	chrX	160390689	160498076	+	-85438
chr1:190515402-190515718	317	158	13	243.96	23.14	0	intergenic	NR_151624	Gm29678	chr1	190403647	190417145	+	111912
chr7:62996950-62997737	788	155	16	112.83	23.14	0.02	intergenic	NM_007390	Chrna7	chr7	63212526	63098691	-	215183
chr15:86686388-86686938	551	275	13	118.15	23.14	0.02	intergenic	NM_001358062	Tbc1d22a	chr15	86277674	86498503	+	408988
chr6:66006471-66007039	569	284	13	106.87	23.14	0.01	intergenic	NM_001161773	4930544G11Rik	chr6	65952570	65954014	+	54184
chr11:91441375-91441797	423	211	13	165.87	23.14	0	intergenic	NM_028547	Kif2b	chr11	91577555	91575285	-	135970
chr16:53782352-53782658	307	153	13	257.61	23.14	0	intergenic	NR_040495	4930404A05Rik	chr16	52815744	52799507	-	-966760
chr3:37772649-37773137	489	244	13	141.52	23.14	0.03	intergenic	NM_198657	Gm5148	chr3	37724360	37714189	-	-48532
chr15:17027155-17027503	349	174	13	217.17	23.14	0	intergenic	NM_009869	Cdh9	chr15	16728914	16857138	+	298414
chr18:66648235-66648541	307	153	13	257.61	23.14	0	intergenic	NR_040528	Gm9926	chr18	66504177	66511737	+	144210
chr18:87351100-87351405	306	153	13	257.61	23.14	0	intergenic	NM_001361145	Cbln2	chr18	86712310	86718283	+	638942
chr5:100240107-100240413	307	153	13	257.61	23.14	0	intergenic	NR_040679	2310034O05Rik	chr5	100210691	100218049	+	29568
chr16:61794126-61794433	308	154	13	257.61	23.14	0	intergenic	NM_178925	Nsun3	chr16	62786716	62734851	-	992437
chr8:96082405-96082898	494	247	13	129.7	23.14	0.02	intergenic	NM_010325	Got2	chr8	95888401	95864132	-	-194250
chr8:49549290-49549731	442	221	13	153.58	23.14	0	intergenic	NR_046067	Gm2516	chr8	50368111	50416089	+	-818601
chr11:88258619-88259122	504	252	13	129.7	23.14	0.02	intergenic	NM_028859	Ccdc182	chr11	88294042	88295261	+	-35172
chr13:84324597-84325884	1288	595	21	137.25	23.14	0.03	intergenic	NR_029419	Tmem161b	chr13	84222295	84295966	+	102945
chr13:84324597-84325884	1288	595	21	137.25	23.14	0.03	intergenic	NM_175187	Tmem161b	chr13	84222295	84295966	+	102945
chr13:84324597-84325884	1288	595	21	137.25	23.14	0.03	intergenic	NR_155262	Tmem161b	chr13	84222295	84295966	+	102945
chr13:84324597-84325884	1288	595	21	137.25	23.14	0.03	intergenic	NM_001361908	Tmem161b	chr13	84222295	84295966	+	102945
chr13:84324597-84325884	1288	595	21	137.25	23.14	0.03	intergenic	NM_001361909	Tmem161b	chr13	84222295	84295966	+	102945
chr13:84324597-84325884	1288	595	21	137.25	23.14	0.03	intergenic	NM_001361911	Tmem161b	chr13	84222295	84295966	+	102945
chr6:51077023-51077328	306	153	13	257.61	23.14	0	intergenic	NR_157241	Gm31579	chr6	50906405	50910424	+	170770
chr13:97691931-97692637	707	545	14	108.86	23.14	0.02	intergenic	NR_152140	5330416C01Rik	chr13	97747411	97733497	-	55128
chr13:97691931-97692637	707	545	14	108.86	23.14	0.02	intergenic	NR_152141	5330416C01Rik	chr13	97747411	97744693	-	55128
chr4:153656759-153657840	1082	349	19	131.68	23.14	0.03	intergenic	NM_001099299	Ajap1	chr4	153482830	153373220	-	-174469
chr15:101989886-101990316	431	215	13	165.87	23.14	0	intergenic	NM_031170	Krt8	chr15	102004342	101996710	-	14242
chr5:150099215-150099810	596	298	13	106.87	23.14	0.01	intergenic	NM_001289564	Rxfp2	chr5	150018674	150082186	+	80838
chr5:150099215-150099810	596	298	13	106.87	23.14	0.01	intergenic	NM_001289566	Rxfp2	chr5	150018674	150082186	+	80838
chr5:150099215-150099810	596	298	13	106.87	23.14	0.01	intergenic	NM_080468	Rxfp2	chr5	150018674	150082186	+	80838
chrX:78636786-78637350	565	282	13	106.87	23.14	0.01	intergenic	NM_027322	Prrg1	chrX	78583897	78449609	-	-53170
chrX:78636786-78637350	565	282	13	106.87	23.14	0.01	intergenic	NM_001289683	Prrg1	chrX	78583897	78449609	-	-53170
chr6:81155469-81156222	754	601	14	105.02	23.14	0.01	intergenic	NR_106091	Mir7232	chr6	81895663	81895589	-	739818
chr18:8355752-8356297	546	273	13	118.15	23.14	0.02	intergenic	NM_001360956	Wac	chr18	7869712	7929028	+	486312
chrX:14875007-14875453	447	223	13	153.58	23.14	0	intergenic	NR_033171	Ppp1r2-ps9	chrX	15111489	15110585	-	236260
chr12:62593145-62593842	698	442	16	131.78	23.14	0.03	intergenic	NR_131949	Spanxn4	chr12	62687786	62688336	+	-94293
chr2:143373844-143374163	320	160	13	243.96	23.14	0	intergenic	NM_008792	Pcsk2	chr2	143546132	143816282	+	-172129
chr10:20796907-20797259	353	176	13	217.17	23.14	0	intergenic	NM_013875	Pde7b	chr10	20725078	20397051	-	-72004
chr12:22913641-22913946	306	153	13	257.61	23.14	0	intergenic	NR_015504	2410018L13Rik	chr12	23010243	22953996	-	96450
chr10:55698434-55699415	982	773	19	139.34	23.14	0.03	intergenic	NM_001163833	Msl3l2	chr10	56106916	56116880	+	-407992
chr8:40006115-40006801	687	471	19	168.11	23.14	0	intergenic	NM_030610	Fgf20	chr8	40286953	40279165	-	280496
chr14:78489986-78491125	1140	852	16	98.9	23.14	0.01	intergenic	NM_001346784	Akap11	chr14	78522702	78492245	-	32147
chr9:33642980-33644062	1083	569	21	152.24	23.14	0	intergenic	NR_040744	7630403G23Rik	chr9	34042370	34059019	+	-398850
chr5:133608598-133609167	570	285	13	106.87	23.14	0.01	intergenic	NM_030719	Castor2	chr5	134099747	134141758	+	-490865
chr15:9862470-9862781	312	156	13	257.61	23.14	0	intergenic	NM_001305044	Spef2	chr15	9748868	9704308	-	-113757
chr15:9862470-9862781	312	156	13	257.61	23.14	0	intergenic	NM_001305042	Spef2	chr15	9748868	9578192	-	-113757
chr15:9862470-9862781	312	156	13	257.61	23.14	0	intergenic	NM_177123	Spef2	chr15	9748868	9661545	-	-113757
chr18:40186398-40187132	735	568	16	117.26	23.14	0.02	intergenic	NM_023311	Yipf5	chr18	40219399	40204864	-	32635
chrX:60037618-60038378	761	182	16	125.88	23.14	0.02	intergenic	NM_001305797	F9	chrX	59999463	60030760	+	38534
chrX:60037618-60038378	761	182	16	125.88	23.14	0.02	intergenic	NM_007979	F9	chrX	59999463	60030760	+	38534
chr6:110563924-110564891	968	201	19	140.48	23.14	0.03	intergenic	NM_001346640	Grm7	chr6	110645511	111567230	+	-81104
chr12:96850473-96851458	986	268	19	139.01	23.14	0.03	intergenic	NR_103800	1700019M22Rik	chr12	96047222	96046620	-	-803743
chr4:52221741-52222276	536	268	13	118.15	23.14	0.02	intergenic	NR_040668	C630028M04Rik	chr4	52051110	51968093	-	-170898
chr16:30446574-30447360	787	156	18	145.69	23.14	0	intergenic	NM_001128094	Atp13a3	chr16	30388530	30312423	-	-58436
chr16:30446574-30447360	787	156	18	145.69	23.14	0	intergenic	NM_001128096	Atp13a3	chr16	30388530	30312423	-	-58436
chr18:78675371-78675682	312	156	13	257.61	23.14	0	intergenic	NM_207651	Slc14a2	chr18	78596950	78146143	-	-78576
chr18:78675371-78675682	312	156	13	257.61	23.14	0	intergenic	NM_030683	Slc14a2	chr18	78596950	78183240	-	-78576
chr11:110947684-110947989	306	153	13	257.61	23.14	0	intergenic	NM_001252207	Kcnj16	chr11	110968032	111027967	+	-20196
chr11:110947684-110947989	306	153	13	257.61	23.14	0	intergenic	NM_010604	Kcnj16	chr11	110968032	111027967	+	-20196
chr9:114112647-114113187	541	270	13	118.15	23.14	0.02	intergenic	NM_001101510	Susd5	chr9	114057353	114098733	+	55563
chr1:77293220-77294529	1310	776	21	135.8	23.14	0.03	intergenic	NR_105770	Mir6352	chr1	77496768	77496652	-	202894
chr15:56323737-56324326	590	295	13	106.87	23.14	0.01	intergenic	NR_002874	Has2os	chr15	56689943	56694460	+	-365912
chr12:86522878-86523694	817	181	16	110.53	23.14	0.02	intergenic	NM_011934	Esrrb	chr12	86421643	86521628	+	101642
chr5:79513667-79513972	306	153	13	257.61	23.14	0	intergenic	NM_001347371	Adgrl3	chr5	81020570	81802142	+	-1506751
chr5:79513667-79513972	306	153	13	257.61	23.14	0	intergenic	NM_001347368	Adgrl3	chr5	81020570	81802142	+	-1506751
chr5:79513667-79513972	306	153	13	257.61	23.14	0	intergenic	NM_001347367	Adgrl3	chr5	81020570	81802142	+	-1506751
chr5:79513667-79513972	306	153	13	257.61	23.14	0	intergenic	NM_001347369	Adgrl3	chr5	81020570	81802142	+	-1506751
chr2:18550326-18551184	859	599	17	128.23	23.14	0.02	intergenic	NM_147778	Commd3	chr2	18672434	18676231	+	-121680
chr2:53598391-53598703	313	156	13	257.61	23.14	0	intergenic	NM_022989	Arl6ip6	chr2	53192083	53219221	+	406463
chr7:101574600-101574912	313	156	13	257.61	23.14	0	intergenic	NM_019915	Art2b	chr7	101581161	101575728	-	6406
chr9:87316185-87316505	321	160	13	243.96	23.14	0	intergenic	NM_199316	Cep162	chr9	87255532	87191962	-	-60812
chrX:81905232-81905541	310	155	13	257.61	23.14	0	intergenic	NM_173435	4930595M18Rik	chrX	81458122	81419574	-	-447264
chr13:18425176-18425631	456	228	13	153.58	23.14	0	intergenic	NM_175006	Pou6f2	chr13	18382039	18124959	-	-43364
chr16:84294389-84295183	795	194	16	122.91	23.14	0.02	intergenic	NR_040567	4930553E22Rik	chr16	84371142	84375505	+	-76357
chr13:96978376-96978951	576	288	13	106.87	23.14	0.01	intergenic	NM_001166065	Gcnt4	chr13	96924688	96950914	+	53975
chr12:95200060-95200657	598	299	13	106.87	23.14	0.01	intergenic	NM_201518	Flrt2	chr12	95692225	95785213	+	-491867
chr19:19867210-19867542	333	166	13	230.47	23.14	0	intergenic	NM_010730	Anxa1	chr19	20390671	20373433	-	523296
chr16:71799802-71800615	814	159	16	121.31	23.14	0.02	intergenic	NR_131115	8030451O07Rik	chr16	72234327	72226382	-	434119
chr16:71799802-71800615	814	159	16	121.31	23.14	0.02	intergenic	NR_131116	8030451O07Rik	chr16	72234327	72226382	-	434119
chr7:87104711-87105020	310	155	13	257.61	23.14	0	intergenic	NM_001105190	Vmn2r79	chr7	86996464	87037968	+	108401
chrX:19802319-19802636	318	159	13	243.96	23.14	0	intergenic	NM_021715	Chst7	chrX	20059569	20097520	+	-257092
chr1:35678856-35679459	604	301	14	118.15	23.14	0.02	intergenic	NM_015818	Hs6st1	chr1	36068399	36106446	+	-389242
chr1:139681285-139681594	310	155	13	257.61	23.14	0	intergenic	NM_001374101	Cfhr3	chr1	139661006	139584293	-	-20433
chr1:139681285-139681594	310	155	13	257.61	23.14	0	intergenic	NM_001374102	Cfhr3	chr1	139661006	139584293	-	-20433
chr10:110362489-110362876	388	194	13	191.12	23.14	0	intergenic	NR_028438	9230102K24Rik	chr10	110600649	110615961	+	-237967
chr4:80885629-80886124	496	248	13	129.7	23.14	0.02	intergenic	NM_026821	Lurap1l	chr4	80910685	80954301	+	-24809
chr3:125045236-125045870	635	480	16	138.29	23.14	0.03	intergenic	NM_022565	Ndst4	chr3	125404090	125724986	+	-358538
chr12:42091224-42091597	374	187	13	204.05	23.14	0	intergenic	NM_001271709	Lrrn3	chr12	41486057	41451667	-	-605353
chr12:42091224-42091597	374	187	13	204.05	23.14	0	intergenic	NM_010733	Lrrn3	chr12	41486057	41451667	-	-605353
chr12:42091224-42091597	374	187	13	204.05	23.14	0	intergenic	NM_001271708	Lrrn3	chr12	41486057	41451667	-	-605353
chr3:61983923-61984386	464	232	13	141.52	23.14	0.03	intergenic	NM_001081295	Arhgef26	chr3	62338776	62462221	+	-354622
chr1:170712152-170712460	309	154	13	257.61	23.14	0	intergenic	NM_177068	Olfml2b	chr1	170644531	170682789	+	67774
chr9:68442681-68443487	807	652	16	121.89	23.14	0.02	intergenic	NR_040737	4930502A04Rik	chr9	68520200	68470901	-	77117
chr17:76953417-76953732	316	158	13	243.96	23.14	0	intergenic	NR_033456	Gm4710	chr17	75861022	75889039	+	1092552
chr6:114597226-114597656	431	215	13	165.87	23.14	0	intergenic	NM_001253717	Atg7	chr6	114643096	114860614	+	-45656
chr6:114597226-114597656	431	215	13	165.87	23.14	0	intergenic	NM_001253718	Atg7	chr6	114643096	114860614	+	-45656
chr6:114597226-114597656	431	215	13	165.87	23.14	0	intergenic	NM_028835	Atg7	chr6	114643096	114860614	+	-45656
chrX:74810323-74810783	461	230	13	153.58	23.14	0	intergenic	NM_001081670	Gm5936	chrX	74837195	74843369	+	-26643
chr18:51547101-51547568	468	234	13	141.52	23.14	0.03	intergenic	NM_001081224	Prr16	chr18	51117897	51304641	+	429437
chr12:92384839-92385150	312	156	13	257.61	23.14	0	intergenic	NM_011344	Sel1l	chr12	91849157	91806042	-	-535837
chr12:92384839-92385150	312	156	13	257.61	23.14	0	intergenic	NM_001039089	Sel1l	chr12	91849157	91806042	-	-535837
chr18:90285657-90286094	438	219	13	153.58	23.14	0	intergenic	NM_198295	Tmx3	chr18	90510153	90543267	+	-224278
chr4:15834454-15835023	570	285	13	106.87	23.14	0.01	intergenic	NM_009788	Calb1	chr4	15881263	15906709	+	-46525
chr15:67580100-67580454	355	177	13	217.17	23.14	0	intergenic	NR_045140	1700012I11Rik	chr15	67226768	67377094	+	353508
chrX:116570693-116571010	318	159	13	243.96	23.14	0	intergenic	NM_001281530	H2ab2	chrX	116681177	116681525	+	-110326
chrX:33470230-33470694	465	232	13	141.52	23.14	0.03	intergenic	NM_001145038	Btbd35f14	chrX	33577314	33575613	-	106853
chr19:26849800-26850218	419	209	13	165.87	23.14	0	intergenic	NR_045306	4931403E22Rik	chr19	26823907	26768800	-	-26101
chr9:78074289-78074628	340	170	13	230.47	23.14	0	intergenic	NM_008103	Gcm1	chr9	78051957	78065624	+	22501
chr12:49795711-49796100	390	195	13	191.12	23.14	0	intergenic	NR_045472	1810007C17Rik	chr12	49480862	49476992	-	-315043
chr17:87516437-87516806	370	185	13	204.05	23.14	0	intergenic	NM_007589	Calm2	chr17	87446935	87433400	-	-69686
chr17:87516437-87516806	370	185	13	204.05	23.14	0	intergenic	NM_001355703	Calm2	chr17	87446935	87433400	-	-69686
chr4:144266739-144267045	307	153	13	257.61	23.14	0	intergenic	NM_001085418	Pramel5	chr4	144280466	144270632	-	13575
chr13:31151558-31151919	362	181	13	204.05	23.14	0	intergenic	NR_045957	4930401O12Rik	chr13	31241086	31213409	-	89348
chr15:58748247-58748807	561	280	13	118.15	23.14	0.02	intergenic	NM_175212	Tmem65	chr15	58823427	58782268	-	74901
chr1:111287557-111287974	418	209	13	165.87	23.14	0	intergenic	NM_001356415	Cdh19	chr1	110977593	110888325	-	-310172
chr1:111287557-111287974	418	209	13	165.87	23.14	0	intergenic	NM_001081386	Cdh19	chr1	110977593	110888325	-	-310172
chr15:72406196-72406598	403	201	13	178.39	23.14	0	intergenic	NM_001033876	Kcnk9	chr15	72547699	72506985	-	141303
chr9:115430650-115431032	383	191	13	191.12	23.14	0	intergenic	NR_130329	Mir467h	chr9	115381818	115381939	+	49022
chr6:93586742-93587358	617	394	16	140.27	23.14	0.03	intergenic	NR_104594	Magi1	chr6	93912963	93681477	-	325914
chr10:65155715-65156022	308	154	13	257.61	23.14	0	intergenic	NR_152621	Gm28881	chr10	65120367	65119525	-	-35501
chr16:26947900-26948470	571	285	13	106.87	23.14	0.01	intergenic	NM_001285916	Gmnc	chr16	26968245	26957234	-	20061
chr7:72760812-72761120	309	154	13	257.61	23.14	0	intergenic	NR_046024	Gm6567	chr7	73102068	73097751	-	341103
chr8:124121208-124122321	1114	628	17	109.84	23.14	0.02	intergenic	NR_035493	Mir1967	chr8	124022640	124022722	+	99124
chr12:18856659-18857764	1106	273	19	129.96	23.14	0.03	intergenic	NM_001201330	5730507C01Rik	chr12	18514509	18535254	+	342702
chr12:18856659-18857764	1106	273	19	129.96	23.14	0.03	intergenic	NM_001033157	5730507C01Rik	chr12	18514509	18535254	+	342702
chr2:168999014-168999412	399	199	13	178.39	23.14	0	intergenic	NR_040326	1700017J07Rik	chr2	168978268	168978906	+	20944
chr12:49466998-49467453	456	228	13	153.58	23.14	0	intergenic	NR_045472	1810007C17Rik	chr12	49480862	49476992	-	13637
chr12:119830152-119830458	307	153	13	257.61	23.14	0	intergenic	NM_001294146	Tmem196	chr12	119945961	120021245	+	-115657
chr12:119830152-119830458	307	153	13	257.61	23.14	0	intergenic	NM_001294154	Tmem196	chr12	119945961	120021245	+	-115657
chr12:119830152-119830458	307	153	13	257.61	23.14	0	intergenic	NM_001160385	Tmem196	chr12	119945961	120021245	+	-115657
chr6:35709905-35710799	895	161	16	104.78	23.14	0.01	intergenic	NM_008098	Mtpn	chr6	35539888	35508823	-	-170463
chr7:86477309-86477645	337	168	13	230.47	23.14	0	intergenic	NM_001011767	Olfr299	chr7	86465412	86466405	+	12064
chr13:5077215-5077521	307	153	13	257.61	23.14	0	intergenic	NM_018859	Akr1e1	chr13	4609164	4592489	-	-468203
chr12:8367452-8368356	905	626	16	114.17	23.14	0.02	intergenic	NM_021429	Hs1bp3	chr12	8313432	8343824	+	54471
chr2:61329777-61330084	308	154	13	257.61	23.14	0	intergenic	NM_011529	Tank	chr2	61578585	61654169	+	-248655
chr14:16291579-16292230	652	153	16	136.46	23.14	0.03	intergenic	NM_027695	Oxsm	chr14	16249808	16238655	-	-42096
chrX:117743584-117744126	543	271	13	118.15	23.14	0.02	intergenic	NM_001142750	Tgif2lx2	chrX	118427226	118428258	+	-683372
chr18:39400722-39401596	875	720	17	126.91	23.14	0.02	intergenic	NM_008173	Nr3c1	chr18	39489279	39410544	-	88121
chr1:145296585-145296894	310	155	13	257.61	23.14	0	intergenic	NM_022881	Rgs18	chr1	144775427	144752682	-	-521312
chr16:95675126-95676110	985	254	16	108.52	23.14	0.02	intergenic	NM_011809	Ets2	chr16	95702406	95721049	+	-26789
chr5:9863068-9863403	336	168	13	230.47	23.14	0	intergenic	NM_181850	Grm3	chr5	9725352	9485235	-	-137883
chr19:38711425-38711835	411	205	13	178.39	23.14	0	intergenic	NM_021315	Noc3l	chr19	38819237	38788127	-	107608
chr8:108681943-108682464	522	261	13	129.7	23.14	0.02	intergenic	NM_007496	Zfhx3	chr8	108714643	108961636	+	-32440
chr2:117663423-117663741	319	159	13	243.96	23.14	0	intergenic	NR_126427	Gm13985	chr2	117812802	117804648	-	149221
chr12:62172592-62172901	310	155	13	257.61	23.14	0	intergenic	NR_131949	Spanxn4	chr12	62687786	62688336	+	-515040
chr1:19502188-19503329	1142	852	18	117.67	23.14	0.02	intergenic	NM_001025305	Tfap2b	chr1	19212053	19238845	+	290705
chr11:51721976-51722285	310	155	13	257.61	23.14	0	intergenic	NM_025319	0610009B22Rik	chr11	51688634	51685384	-	-33496
chr3:149073984-149074840	857	298	16	107.51	23.14	0.02	intergenic	NM_001081298	Adgrl2	chr3	148954635	148815585	-	-119776
chr5:18254050-18254363	314	157	13	257.61	23.14	0	intergenic	NM_010305	Gnai1	chr5	18360413	18265134	-	106207
chr13:8125654-8126012	359	179	13	204.05	23.14	0	intergenic	NM_001289530	Adarb2	chr13	8202865	8760442	+	-77033
chr13:8125654-8126012	359	179	13	204.05	23.14	0	intergenic	NM_052977	Adarb2	chr13	8202865	8760442	+	-77033
chr13:8125654-8126012	359	179	13	204.05	23.14	0	intergenic	NR_110345	Adarb2	chr13	8202865	8768762	+	-77033
chr1:101523354-101523748	395	197	13	178.39	23.14	0	intergenic	NR_037989	Gm20268	chr1	101155767	101175202	+	367783
chr9:93868750-93869349	600	300	13	106.87	23.14	0.01	intergenic	NM_001033145	Dipk2a	chr9	94538081	94517863	-	669032
chr5:63424301-63425364	1064	280	15	94.04	23.14	0.01	intergenic	NM_177006	Nwd2	chr5	63649102	63810543	+	-224270
chr3:107806013-107807795	1783	1026	25	144.85	23.14	0	intergenic	NM_001113530	Csf1	chr3	107760469	107745594	-	-46434
chr3:107806013-107807795	1783	1026	25	144.85	23.14	0	intergenic	NM_007778	Csf1	chr3	107760469	107741047	-	-46434
chr3:107806013-107807795	1783	1026	25	144.85	23.14	0	intergenic	NM_001113529	Csf1	chr3	107760469	107741047	-	-46434
chr1:166926516-166926831	316	158	13	243.96	23.14	0	intergenic	NR_037988	Gm16701	chr1	166999730	166974022	-	73057
chr7:51001609-51002005	397	198	13	178.39	23.14	0	intergenic	NM_172901	4933405O20Rik	chr7	50599189	50600528	+	402617
chr10:99042551-99043015	465	232	13	141.52	23.14	0.03	intergenic	NM_027740	Poc1b	chr10	99107081	99198074	+	-64299
chr10:99042551-99043015	465	232	13	141.52	23.14	0.03	intergenic	NR_153333	Poc1b	chr10	99107081	99198074	+	-64299
chr14:28866232-28866833	602	301	13	106.87	23.14	0.01	intergenic	NM_176920	Lrtm1	chr14	29018207	29033642	+	-151675
chr11:64208583-64209456	874	685	16	116.51	23.14	0.02	intergenic	NR_033780	2810001G20Rik	chr11	64079483	64083259	+	129536
chr9:85550664-85551556	893	153	16	115.07	23.14	0.02	intergenic	NM_175371	Ibtk	chr9	85749334	85687359	-	198225
chr9:85550664-85551556	893	153	16	115.07	23.14	0.02	intergenic	NM_001081282	Ibtk	chr9	85749334	85687359	-	198225
chr3:71534947-71535253	307	153	13	257.61	23.14	0	intergenic	NR_040556	Gm6634	chr3	70807291	70772378	-	-727808
chr11:20879312-20879749	438	219	13	153.58	23.14	0	intergenic	NM_173752	Lgalsl	chr11	20831108	20823354	-	-48422
chr16:64359148-64359749	602	301	13	106.87	23.14	0.01	intergenic	NM_001368721	Csnka2ip	chr16	64602331	64477810	-	242883
chr16:64359148-64359749	602	301	13	106.87	23.14	0.01	intergenic	NM_173861	Csnka2ip	chr16	64602331	64477810	-	242883
chr18:19871660-19872559	900	154	16	114.54	23.14	0.02	intergenic	NM_007882	Dsc3	chr18	20002097	19960929	-	129988
chr18:19871660-19872559	900	154	16	114.54	23.14	0.02	intergenic	NM_001291809	Dsc3	chr18	20002097	19960929	-	129988
chr5:25144822-25145551	730	476	16	128.71	23.14	0.02	intergenic	NM_026449	Galntl5	chr5	25181479	25220289	+	-36293
chr17:31702185-31702572	388	194	13	191.12	23.14	0	intergenic	NM_001278570	Cryaa	chr17	31677930	31681730	+	24448
chr17:31702185-31702572	388	194	13	191.12	23.14	0	intergenic	NM_001278569	Cryaa	chr17	31677930	31681730	+	24448
chr17:31702185-31702572	388	194	13	191.12	23.14	0	intergenic	NM_013501	Cryaa	chr17	31677930	31681730	+	24448
chr9:18222064-18222369	306	153	13	257.61	23.14	0	intergenic	NM_025844	Chordc1	chr9	18292266	18314000	+	-70050
chr9:17820167-17820473	307	153	13	257.61	23.14	0	intergenic	NM_025844	Chordc1	chr9	18292266	18314000	+	-471947
chr18:69863255-69864264	1010	790	25	203.05	23.14	0	intergenic	NM_201362	Ccdc68	chr18	69925558	69969484	+	-61799
chr7:110145328-110146351	1024	489	19	136.02	23.14	0.03	intergenic	NM_009516	Wee1	chr7	110122058	110143299	+	23781
chr7:110145328-110146351	1024	489	19	136.02	23.14	0.03	intergenic	NM_001355058	Wee1	chr7	110122058	110143299	+	23781
chr6:148505311-148506501	1191	787	19	124.17	23.14	0.02	intergenic	NM_001347518	Tmtc1	chr6	148444352	148232429	-	-61553
chr6:148505311-148506501	1191	787	19	124.17	23.14	0.02	intergenic	NM_198967	Tmtc1	chr6	148444352	148232429	-	-61553
chr13:26808754-26809641	888	733	19	147.36	23.14	0	intergenic	NM_008232	Hdgfl1	chr13	26770165	26768171	-	-39032
chr4:129382736-129383847	1112	297	21	121.97	23.1	0.02	promoter	NR_151530	C330020E22Rik	chr4	129382718	129399086	+	573
chr12:51969430-51970529	1100	805	23	131.56	23.08	0.03	promoter	NM_177171	Heatr5a	chr12	51971321	51875872	-	1342
chr13:21831168-21832873	1706	563	27	143.55	23.08	0.03	promoter	NM_001177544	Hist1h2ao	chr13	21833575	21833023	-	1555
chr13:21831168-21832873	1706	563	27	143.55	23.08	0.03	promoter	NM_178185	Hist1h2ap	chr13	21833475	21833023	-	1455
chr13:21831168-21832873	1706	563	27	143.55	23.08	0.03	promoter	NM_175657	Hist1h4n	chr13	21832197	21831791	-	177
chr13:21831168-21832873	1706	563	27	143.55	23.08	0.03	promoter	NM_001097979	Hist1h2bq	chr13	21833742	21837530	+	-1722
chr13:21831168-21832873	1706	563	27	143.55	23.08	0.03	promoter	NM_001110555	Hist1h2br	chr13	21833742	21837530	+	-1722
chr13:21831168-21832873	1706	563	27	143.55	23.08	0.03	promoter	NM_001313880	Hist1h2bq	chr13	21833742	21834201	+	-1722
chr13:21831168-21832873	1706	563	27	143.55	23.08	0.03	promoter	NM_001313878	Hist1h2br	chr13	21833742	21834201	+	-1722
chr1:168360545-168361031	487	243	14	147.95	23.08	0	intron	NM_001291508	Pbx1	chr1	168432169	168153526	-	71382
chr1:168360545-168361031	487	243	14	147.95	23.08	0	intron	NM_183355	Pbx1	chr1	168432169	168153526	-	71382
chr1:168360545-168361031	487	243	14	147.95	23.08	0	intron	NM_001291509	Pbx1	chr1	168432169	168153526	-	71382
chr1:168360545-168361031	487	243	14	147.95	23.08	0	intron	NM_008783	Pbx1	chr1	168432169	168119363	-	71382
chr9:82952047-82952618	572	286	13	106.72	23.08	0.01	intron	NM_001081216	Phip	chr9	82975489	82866158	-	23157
chr10:65351974-65352355	382	191	20	285.08	23.08	0	intergenic	NR_152621	Gm28881	chr10	65120367	65119525	-	-231797
chr4:23171312-23171719	408	204	14	184.46	23.07	0	intergenic	NR_131335	Gm30731	chr4	22490547	22493126	+	680968
chrX:170673040-170673584	545	272	13	117.49	22.9	0.02	promoter	NM_001308488	Asmt	chrX	170672643	170678054	+	668
chrX:170673040-170673584	545	272	13	117.49	22.9	0.02	promoter	NM_001199212	Asmt	chrX	170672643	170678054	+	668
chr11:80466250-80466909	660	176	20	159.91	22.89	0	upstream	NM_009871	Cdk5r1	chr11	80477022	80481184	+	-10443
chrX:7649207-7649669	463	231	17	190.78	22.89	0	upstream	NM_001290624	Prickle3	chrX	7657378	7668186	+	-7941
chr6:132633822-132634425	604	302	18	144.32	22.89	0	upstream	NM_001142969	A630073D07Rik	chr6	132627511	132625110	-	-6612
chr2:65323669-65324093	425	212	17	215.14	22.89	0	intron	NM_177074	Slc38a11	chr2	65364026	65316632	-	40146
chr2:44999067-44999629	563	281	17	144.32	22.89	0	intron	NM_001355288	Zeb2	chr2	45117442	44983511	-	118095
chr2:44999067-44999629	563	281	17	144.32	22.89	0	intron	NM_001289521	Zeb2	chr2	45110277	44983511	-	110930
chr2:44999067-44999629	563	281	17	144.32	22.89	0	intron	NM_001355291	Zeb2	chr2	45110377	44983511	-	111030
chr7:47463090-47463580	491	245	17	167.15	22.89	0	upstream	NM_001172588	Mrgpra2a	chr7	47452139	47426328	-	-11195
chr17:44073589-44073985	397	198	14	196.17	22.85	0	upstream	NM_001329620	Enpp5	chr17	44078801	44086561	+	-5015
chr17:44073589-44073985	397	198	14	196.17	22.85	0	upstream	NM_001329619	Enpp5	chr17	44078801	44086561	+	-5015
chr17:44073589-44073985	397	198	14	196.17	22.85	0	upstream	NM_001329622	Enpp5	chr17	44078801	44086561	+	-5015
chr17:44073589-44073985	397	198	14	196.17	22.85	0	upstream	NM_001329621	Enpp5	chr17	44078801	44086561	+	-5015
chr17:44073589-44073985	397	198	14	196.17	22.85	0	upstream	NM_001329618	Enpp5	chr17	44078801	44086561	+	-5015
chr17:44073589-44073985	397	198	14	196.17	22.85	0	upstream	NM_001168620	Enpp5	chr17	44078801	44086561	+	-5015
chr17:44073589-44073985	397	198	14	196.17	22.85	0	upstream	NM_032003	Enpp5	chr17	44078801	44086561	+	-5015
chr16:96277378-96277755	378	189	13	189.95	22.83	0	upstream	NM_033149	B3galt5	chr16	96281031	96319858	+	-3465
chr14:29896535-29897135	601	300	13	106.11	22.83	0.01	intergenic	NM_019979	Selenok	chr14	29968379	29975074	+	-71545
chr18:38575753-38576145	393	196	13	189.95	22.83	0	intergenic	NM_011898	Spry4	chr18	38601347	38586246	-	25399
chr11:16699536-16699841	306	153	13	256.14	22.83	0	intergenic	NM_207655	Egfr	chr11	16752202	16913907	+	-52514
chr11:16699536-16699841	306	153	13	256.14	22.83	0	intergenic	NM_007912	Egfr	chr11	16752202	16887658	+	-52514
chr11:53428543-53429519	977	768	24	145.98	22.77	0	promoter	NM_001326614	Uqcrq	chr11	53430831	53427921	-	1801
chr11:53428543-53429519	977	768	24	145.98	22.77	0	promoter	NM_025352	Uqcrq	chr11	53430831	53427921	-	1801
chr8:36096584-36097536	953	677	20	128.69	22.7	0.02	intron	NM_172911	Prag1	chr8	36094827	36147787	+	2232
chr15:10473678-10474382	705	280	16	119.9	22.65	0.02	upstream	NM_001289447	Rad1	chr15	10486037	10493695	+	-12008
chr15:10473678-10474382	705	280	16	119.9	22.65	0.02	upstream	NM_030046	Dnajc21	chr15	10470516	10446762	-	-3513
chr4:53431627-53431933	307	153	14	274.09	22.62	0	upstream	NM_001159633	Slc44a1	chr4	53440412	53550164	+	-8633
chr4:53431627-53431933	307	153	14	274.09	22.62	0	upstream	NM_133891	Slc44a1	chr4	53440412	53622478	+	-8633
chr4:100761626-100762048	423	211	14	182.75	22.62	0	upstream	NM_198037	Cachd1	chr4	100776678	101003748	+	-14842
chr2:103339234-103339540	307	153	14	274.09	22.62	0	exon	NR_040332	A930006I01Rik	chr2	103372764	103338600	-	33378
chr11:106026660-106026965	306	153	14	274.09	22.62	0	upstream	NM_027946	Dcaf7	chr11	106036871	106059323	+	-10059
chr17:66494445-66494929	485	242	14	146.47	22.62	0	exon	NM_024448	Rab12	chr17	66519670	66494511	-	24984
chr6:7863694-7864267	574	287	14	112.3	22.62	0.02	exon	NM_052993	C1galt1	chr6	7845223	7872042	+	18757
chr5:69570622-69570933	312	156	14	274.09	22.62	0	exon	NM_001310631	Guf1	chr5	69556923	69574652	+	13854
chr5:69570622-69570933	312	156	14	274.09	22.62	0	exon	NM_172711	Guf1	chr5	69556923	69574652	+	13854
chrX:51146695-51147002	308	154	14	274.09	22.62	0	intron	NM_001310515	Mbnl3	chrX	51205990	51113493	-	59142
chrX:51146695-51147002	308	154	14	274.09	22.62	0	intron	NM_134163	Mbnl3	chrX	51205990	51113493	-	59142
chr2:20711616-20711923	308	154	14	274.09	22.62	0	intron	NM_001081006	Etl4	chr2	20289912	20810535	+	421857
chr2:20711616-20711923	308	154	14	274.09	22.62	0	intron	NM_001177631	Etl4	chr2	20519512	20810535	+	192257
chr2:20711616-20711923	308	154	14	274.09	22.62	0	intron	NM_001177630	Etl4	chr2	20519512	20810535	+	192257
chr2:20711616-20711923	308	154	14	274.09	22.62	0	intron	NM_001369134	Etl4	chr2	20519512	20810535	+	192257
chr2:20711616-20711923	308	154	14	274.09	22.62	0	intron	NM_029895	Etl4	chr2	20510046	20810535	+	201723
chr2:20711616-20711923	308	154	14	274.09	22.62	0	intron	NM_178059	Etl4	chr2	20510046	20810535	+	201723
chr3:14045629-14046176	548	274	14	123.43	22.62	0.02	intron	NM_001357036	Ralyl	chr3	13472798	14182287	+	573104
chr3:14045629-14046176	548	274	14	123.43	22.62	0.02	intron	NM_001357034	Ralyl	chr3	13472798	14182287	+	573104
chr3:14045629-14046176	548	274	14	123.43	22.62	0.02	intron	NM_001163328	Ralyl	chr3	13471654	14182287	+	574248
chr3:14045629-14046176	548	274	14	123.43	22.62	0.02	intron	NM_178631	Ralyl	chr3	13471654	14182287	+	574248
chr3:14045629-14046176	548	274	14	123.43	22.62	0.02	intron	NM_001357033	Ralyl	chr3	13471654	14182287	+	574248
chr3:14045629-14046176	548	274	14	123.43	22.62	0.02	intron	NM_001357035	Ralyl	chr3	13471654	14182287	+	574248
chr3:14045629-14046176	548	274	14	123.43	22.62	0.02	intron	NM_001163330	Ralyl	chr3	13946304	14182287	+	99598
chr3:14045629-14046176	548	274	14	123.43	22.62	0.02	intron	NM_001163329	Ralyl	chr3	13946304	14182287	+	99598
chr10:95114757-95115188	432	216	14	170.44	22.62	0	intergenic	NR_131146	Gm29684	chr10	95145825	95120581	-	30853
chrX:142501732-142502211	480	240	14	146.47	22.62	0	intergenic	NM_019477	Acsl4	chrX	142390535	142317992	-	-111436
chrX:142501732-142502211	480	240	14	146.47	22.62	0	intergenic	NM_207625	Acsl4	chrX	142390535	142317992	-	-111436
chrX:142501732-142502211	480	240	14	146.47	22.62	0	intergenic	NM_001033600	Acsl4	chrX	142390535	142317992	-	-111436
chr4:118330779-118331846	1068	274	22	110.79	22.62	0.02	intergenic	NR_003946	Hyi	chr4	118359998	118362744	+	-28686
chr4:118330779-118331846	1068	274	22	110.79	22.62	0.02	intergenic	NM_026601	Hyi	chr4	118359998	118362744	+	-28686
chr5:99917902-99918211	310	155	14	274.09	22.62	0	intergenic	NM_007516	Hnrnpd	chr5	99978938	99955934	-	60882
chr5:99917902-99918211	310	155	14	274.09	22.62	0	intergenic	NM_001077266	Hnrnpd	chr5	99978938	99955934	-	60882
chr5:99917902-99918211	310	155	14	274.09	22.62	0	intergenic	NM_001077265	Hnrnpd	chr5	99978938	99955934	-	60882
chr5:99917902-99918211	310	155	14	274.09	22.62	0	intergenic	NM_001077267	Hnrnpd	chr5	99978938	99955934	-	60882
chr17:88185157-88185549	393	196	14	195.26	22.62	0	intergenic	NM_001190356	Gm4832	chr17	88125511	88131183	+	59841
chr18:46543133-46543966	834	620	16	107.69	22.59	0.02	upstream	NM_173423	Fem1c	chr18	46525971	46504605	-	-17578
chr6:43641848-43642462	615	433	16	138.81	22.59	0.03	intron	NM_013861	Tpk1	chr6	43666278	43345000	-	24124
chr6:43641848-43642462	615	433	16	138.81	22.59	0.03	intron	NM_001311111	Tpk1	chr6	43666278	43345000	-	24124
chr11:97053149-97053522	374	187	13	201.84	22.59	0	upstream	NM_027026	Lrrc46	chr11	97041369	97034601	-	-11966
chr11:97053149-97053522	374	187	13	201.84	22.59	0	upstream	NR_106181	Mir8103	chr11	97063767	97063874	+	-10432
chr7:110039489-110039978	490	245	13	139.83	22.59	0.03	upstream	NR_033336	Snora23	chr7	110046363	110046547	+	-6630
chr16:87479613-87480591	979	262	18	127.31	22.59	0.02	upstream	NR_040375	B130034C11Rik	chr16	87496072	87504038	+	-15971
chr1:174441604-174442101	498	249	14	146.18	22.53	0	upstream	NM_207694	Olfr220	chr1	174448624	174449602	+	-6772
chr4:5951337-5951872	536	268	13	116.49	22.52	0.02	intergenic	NM_001355716	Fam110b	chr4	5724311	5801101	+	227293
chr16:30009778-30010263	486	243	16	159.07	22.48	0	promoter	NR_033631	4632428C04Rik	chr16	30008666	30021430	+	1354
chr15:58149904-58150399	496	248	14	145.88	22.44	0	upstream	NM_027435	Atad2	chr15	58135082	58094046	-	-15069
chr8:76903148-76903667	520	260	20	185.1	22.44	0	promoter	NM_001083906	Nr3c2	chr8	76902329	77245012	+	1078
chr11:105825935-105827230	1296	484	24	156.27	22.4	0	intron	NM_181071	Tanc2	chr11	105589985	105929303	+	236597
chr2:166220381-166220689	309	154	14	272.93	22.4	0	intergenic	NR_033467	Gm11468	chr2	166273907	166294831	+	-53373
chr1:15843648-15844052	405	202	18	231.32	22.37	0	exon	NM_001286628	Terf1	chr1	15805645	15844052	+	38204
chr1:15843648-15844052	405	202	18	231.32	22.37	0	exon	NM_009352	Terf1	chr1	15805645	15844052	+	38204
chr1:15843648-15844052	405	202	18	231.32	22.37	0	exon	NR_152944	Terf1	chr1	15805645	15844052	+	38204
chr1:74727008-74727373	366	183	13	200.86	22.35	0	intron	NM_024264	Cyp27a1	chr1	74713534	74737897	+	13656
chr16:24929080-24929770	691	294	18	152.99	22.35	0	intron	NM_001145954	Lpp	chr16	24721854	24992578	+	207570
chr16:24929080-24929770	691	294	18	152.99	22.35	0	intron	NM_178665	Lpp	chr16	24393349	24992578	+	536075
chr16:24929080-24929770	691	294	18	152.99	22.35	0	intron	NM_001145952	Lpp	chr16	24448090	24992578	+	481334
chr4:133931247-133931803	557	278	13	116.03	22.35	0.02	intergenic	NM_016957	Hmgn2	chr4	133967991	133964738	-	36467
chr17:64216454-64216762	309	154	13	253.82	22.35	0	intergenic	NM_001025309	Pja2	chr17	64331883	64281005	-	115276
chr17:64216454-64216762	309	154	13	253.82	22.35	0	intergenic	NM_144859	Pja2	chr17	64331883	64281005	-	115276
chr19:8121766-8122327	562	281	15	128.92	22.24	0.02	intron	NM_001013820	Slc22a28	chr19	8131982	8062208	-	9936
chr19:28407452-28408234	783	515	16	111.61	22.24	0.02	intron	NM_001305671	Glis3	chr19	28680077	28258850	-	272235
chr19:28407452-28408234	783	515	16	111.61	22.24	0.02	intron	NM_175459	Glis3	chr19	28680077	28258850	-	272235
chr10:69331066-69332114	1049	227	25	141.24	22.22	0.03	intergenic	NM_007659	Cdk1	chr10	69352912	69335145	-	21323
chr13:40996821-40997151	331	165	18	306.94	22.2	0	upstream	NM_026550	Pak1ip1	chr13	41001009	41013033	+	-4024
chr13:40996821-40997151	331	165	18	306.94	22.2	0	upstream	NM_001360770	Tmem14c	chr13	41016249	41022582	+	-19264
chr13:40996821-40997151	331	165	18	306.94	22.2	0	upstream	NM_025387	Tmem14c	chr13	41016249	41022582	+	-19264
chr8:64392720-64393266	547	273	15	128.49	22.1	0.02	intergenic	NR_030491	Mir710	chr8	64514441	64514331	-	121449
chr6:54784960-54785492	533	266	16	146.26	22.1	0	intergenic	NM_199143	Znrf2	chr6	54816915	54890224	+	-31690
chr9:123205113-123205637	525	262	15	139.53	22.03	0.03	intron	NM_133974	Cdcp1	chr9	123216038	123172284	-	10664
chr14:103512995-103513732	738	515	18	135.95	22.03	0.03	promoter	NM_022886	Scel	chr14	103513340	103613346	+	23
chr5:23456232-23456543	312	156	15	289.74	22.03	0	intron	NM_026984	Kmt2e	chr5	23434463	23504233	+	21924
chr9:70139498-70140142	645	374	18	146.2	22.03	0	promoter	NM_029784	Fam81a	chr9	70141557	70089309	-	1738
chr3:89435719-89436392	674	220	21	177.14	22.03	0	promoter	NM_146131	Pbxip1	chr3	89436703	89450952	+	-648
chr11:75083956-75085345	1390	808	21	114.63	22.03	0.02	upstream	NR_030454	Mir684-1	chr11	75065991	75065906	-	-18659
chr5:31594191-31594499	309	154	15	289.74	22.03	0	upstream	NM_025796	Mrpl33	chr5	31613950	31622644	+	-19606
chr9:86797369-86797900	532	266	15	139.53	22.03	0.03	intron	NM_001357770	Snap91	chr9	86880708	86765926	-	83074
chr10:44487075-44487606	532	266	15	139.53	22.03	0.03	intergenic	NM_007548	Prdm1	chr10	44458748	44437173	-	-28592
chr6:68242472-68243386	915	349	19	129.75	22.03	0.03	intergenic	NR_003100	4930515G16Rik	chr6	67565699	67565233	-	-677229
chr3:21117375-21118013	639	390	18	146.92	22.03	0	intergenic	NM_175086	Agtr1b	chr3	20367177	20314472	-	-750516
chr3:6762711-6763683	973	748	18	115.31	22.03	0.02	intergenic	NM_027048	1700008P02Rik	chr3	6620443	6615412	-	-142753
chr3:100691518-100691826	309	154	14	270.65	21.96	0	upstream	NM_010763	Man1a2	chr3	100685473	100562204	-	-6198
chr18:61383559-61384040	482	241	19	187.84	21.93	0	intron	NM_001364996	Ppargc1b	chr18	61400412	61291444	-	16613
chr18:61383559-61384040	482	241	19	187.84	21.93	0	intron	NM_133249	Ppargc1b	chr18	61400412	61291444	-	16613
chr7:138915953-138916334	382	191	16	229.38	21.91	0	upstream	NM_009760	Bnip3	chr7	138909506	138890835	-	-6637
chr13:112992276-112992585	310	155	13	251.54	21.88	0	promoter	NM_001037914	Mcidas	chr13	112993867	113000394	+	-1437
chr3:95667466-95668508	1043	749	30	161.89	21.81	0	intergenic	NM_008562	Mcl1	chr3	95658720	95663178	+	9266
chr11:121095790-121096584	795	154	22	161.11	21.8	0	upstream	NM_145373	Sectm1a	chr11	121081139	121067402	-	-15047
chr8:94989543-94990170	628	173	16	124.64	21.64	0.02	intron	NM_018882	Adgrg1	chr8	94984398	95014208	+	5458
chr8:94989543-94990170	628	173	16	124.64	21.64	0.02	intron	NM_001198894	Adgrg1	chr8	94977108	95014208	+	12748
chr10:90431410-90431974	565	282	20	159.08	21.54	0	intron	NM_001128086	Anks1b	chr10	89873508	90973300	+	558183
chr10:90431410-90431974	565	282	20	159.08	21.54	0	intron	NM_001359240	Anks1b	chr10	89873508	90973300	+	558183
chr10:90431410-90431974	565	282	20	159.08	21.54	0	intron	NM_001359241	Anks1b	chr10	89873508	90973300	+	558183
chr5:142734839-142735196	358	179	16	252.95	21.54	0	intron	NM_001122730	Tnrc18	chr5	142817662	142724601	-	82645
chr17:51169666-51170448	783	274	19	135.16	21.54	0.03	upstream	NM_001285993	Tbc1d5	chr17	51159378	50733126	-	-10678
chr5:122822989-122824074	1086	526	18	110.66	21.54	0.02	upstream	NM_001289520	Anapc5	chr5	122821342	122787460	-	-2189
chr5:122822989-122824074	1086	526	18	110.66	21.54	0.02	upstream	NM_001289519	Anapc5	chr5	122821342	122787460	-	-2189
chr5:122822989-122824074	1086	526	18	110.66	21.54	0.02	upstream	NM_001289518	Anapc5	chr5	122821342	122787460	-	-2189
chr5:122822989-122824074	1086	526	18	110.66	21.54	0.02	upstream	NM_001289517	Anapc5	chr5	122821342	122787460	-	-2189
chr5:122822989-122824074	1086	526	18	110.66	21.54	0.02	upstream	NM_021505	Anapc5	chr5	122821342	122787460	-	-2189
chr5:122822989-122824074	1086	526	18	110.66	21.54	0.02	upstream	NM_001042491	Anapc5	chr5	122821342	122787460	-	-2189
chr10:45633603-45634104	502	251	16	155.63	21.54	0	intron	NM_172473	Hace1	chr10	45577828	45712345	+	56025
chr16:16574383-16574946	564	282	14	120.29	21.54	0.02	upstream	NM_139232	Fgd4	chr16	16560219	16416914	-	-14445
chr6:13947183-13947696	514	257	16	144.32	21.54	0	intergenic	NR_045995	1110019D14Rik	chr6	13871568	13896421	+	75871
chr14:4428948-4429517	570	285	16	133.23	21.54	0.03	intergenic	NM_001374160	Gm3173	chr14	4498547	4520509	+	-69315
chr14:16375092-16376064	973	294	20	122.45	21.46	0.02	intron	NM_009409	Top2b	chr14	16365205	16430787	+	10372
chr17:32016213-32016519	307	153	13	249.32	21.43	0	intron	NM_028902	Hsf2bp	chr17	32034508	31944768	-	18143
chr11:86594612-86595180	569	284	24	184.33	21.42	0	upstream	NR_029738	Mir21a	chr11	86584158	86584066	-	-10737
chr8:84695648-84695953	306	153	12	230.47	21.36	0	upstream	NM_008535	Lyl1	chr8	84701456	84704716	+	-5656
chr1:179430349-179430816	468	234	12	129.7	21.36	0.02	intron	NM_027188	Smyd3	chr1	179518041	178951959	-	87459
chr10:18153672-18154486	815	595	15	110.69	21.36	0.02	intron	NM_001195036	Ect2l	chr10	18210827	18128374	-	56749
chr10:18153672-18154486	815	595	15	110.69	21.36	0.02	intron	NM_001370991	Ect2l	chr10	18210827	18128374	-	56749
chr2:74663660-74664547	888	607	15	105.28	21.36	0.01	upstream	NM_008274	Hoxd12	chr2	74675012	74677705	+	-10909
chr2:74663660-74664547	888	607	15	105.28	21.36	0.01	upstream	NM_008275	Hoxd13	chr2	74668224	74671603	+	-4121
chr2:74663660-74664547	888	607	15	105.28	21.36	0.01	upstream	NM_007967	Evx2	chr2	74659557	74652990	-	-4546
chr2:74663660-74664547	888	607	15	105.28	21.36	0.01	upstream	NM_008273	Hoxd11	chr2	74682322	74687016	+	-18219
chr1:86547169-86547550	382	191	12	178.39	21.36	0	intron	NM_008801	Pde6d	chr1	86582785	86543011	-	35426
chr1:86547169-86547550	382	191	12	178.39	21.36	0	intron	NM_001360817	Pde6d	chr1	86582785	86543011	-	35426
chr1:86547169-86547550	382	191	12	178.39	21.36	0	intron	NM_001360816	Pde6d	chr1	86582785	86543011	-	35426
chr5:64822520-64822938	419	209	12	153.58	21.36	0	intron	NM_008453	Klf3	chr5	64803522	64830129	+	19206
chr10:21591683-21592024	342	171	12	204.05	21.36	0	promoter	NR_027968	1700020N01Rik	chr10	21593144	21622375	+	-1291
chr1:157127275-157127702	428	214	12	141.52	21.36	0.03	upstream	NM_001305061	Tex35	chr1	157108650	157099146	-	-18838
chr1:157127275-157127702	428	214	12	141.52	21.36	0.03	upstream	NM_001305059	Tex35	chr1	157108650	157099146	-	-18838
chr1:157127275-157127702	428	214	12	141.52	21.36	0.03	upstream	NM_028540	Tex35	chr1	157108650	157099146	-	-18838
chr1:157127275-157127702	428	214	12	141.52	21.36	0.03	upstream	NM_001305062	Tex35	chr1	157108680	157099146	-	-18808
chr1:157127275-157127702	428	214	12	141.52	21.36	0.03	upstream	NM_001305063	Tex35	chr1	157108680	157099146	-	-18808
chr19:24118810-24119137	328	164	12	217.17	21.36	0	intron	NM_001360391	Tjp2	chr19	24143082	24094501	-	24109
chr19:24118810-24119137	328	164	12	217.17	21.36	0	intron	NM_001198985	Tjp2	chr19	24174189	24094501	-	55216
chr19:24118810-24119137	328	164	12	217.17	21.36	0	intron	NM_011597	Tjp2	chr19	24225128	24094501	-	106155
chr19:24118810-24119137	328	164	12	217.17	21.36	0	intron	NM_001360392	Tjp2	chr19	24225128	24094501	-	106155
chr18:67502855-67503571	717	190	15	118.85	21.36	0.02	intron	NM_176832	Spire1	chr18	67549173	67488208	-	45961
chr18:67502855-67503571	717	190	15	118.85	21.36	0.02	intron	NM_194355	Spire1	chr18	67610906	67488208	-	107694
chr6:126181948-126182392	445	222	12	141.52	21.36	0.03	upstream	NM_001164035	Ntf3	chr6	126164960	126101411	-	-17209
chr6:126181948-126182392	445	222	12	141.52	21.36	0.03	upstream	NM_001164034	Ntf3	chr6	126166744	126101411	-	-15425
chr6:126181948-126182392	445	222	12	141.52	21.36	0.03	upstream	NM_008742	Ntf3	chr6	126166744	126101411	-	-15425
chr5:139445146-139446159	1014	154	20	147.3	21.36	0	intron	NM_028469	3110082I17Rik	chr5	139460534	139359738	-	14882
chr11:44740733-44741148	416	208	12	153.58	21.36	0	intron	NM_001362571	Ebf1	chr11	44618099	45008096	+	122841
chr11:44740733-44741148	416	208	12	153.58	21.36	0	intron	NM_001290711	Ebf1	chr11	44618099	45008096	+	122841
chr11:44740733-44741148	416	208	12	153.58	21.36	0	intron	NM_001290709	Ebf1	chr11	44618099	45008096	+	122841
chr11:44740733-44741148	416	208	12	153.58	21.36	0	intron	NM_007897	Ebf1	chr11	44618099	45008096	+	122841
chr11:44740733-44741148	416	208	12	153.58	21.36	0	intron	NM_001362576	Ebf1	chr11	44618099	45008096	+	122841
chr11:44740733-44741148	416	208	12	153.58	21.36	0	intron	NM_001362575	Ebf1	chr11	44618099	45008096	+	122841
chr11:44740733-44741148	416	208	12	153.58	21.36	0	intron	NM_001362578	Ebf1	chr11	44618099	45008096	+	122841
chr11:44740733-44741148	416	208	12	153.58	21.36	0	intron	NM_001362574	Ebf1	chr11	44618099	45008096	+	122841
chr11:44740733-44741148	416	208	12	153.58	21.36	0	intron	NM_001362579	Ebf1	chr11	44618099	45008096	+	122841
chr11:44740733-44741148	416	208	12	153.58	21.36	0	intron	NM_001290710	Ebf1	chr11	44618099	45008096	+	122841
chr11:44740733-44741148	416	208	12	153.58	21.36	0	intron	NM_001362577	Ebf1	chr11	44618099	45008096	+	122841
chr11:44740733-44741148	416	208	12	153.58	21.36	0	intron	NM_001362569	Ebf1	chr11	44620227	45008096	+	120713
chrX:93280067-93280490	424	212	12	153.58	21.36	0	upstream	NM_007492	Arx	chrX	93286506	93298355	+	-6228
chrX:93280067-93280490	424	212	12	153.58	21.36	0	upstream	NM_001305940	Arx	chrX	93286506	93298355	+	-6228
chr8:11647161-11647674	514	257	12	118.15	21.36	0.02	upstream	NM_001281975	Ankrd10	chr8	11635757	11611580	-	-11660
chr8:11647161-11647674	514	257	12	118.15	21.36	0.02	upstream	NM_001281974	Ankrd10	chr8	11635757	11611580	-	-11660
chr8:11647161-11647674	514	257	12	118.15	21.36	0.02	upstream	NM_133971	Ankrd10	chr8	11635757	11611580	-	-11660
chr8:11647161-11647674	514	257	12	118.15	21.36	0.02	upstream	NM_001167967	Ankrd10	chr8	11635757	11613840	-	-11660
chr8:11647161-11647674	514	257	12	118.15	21.36	0.02	upstream	NR_106097	Mir7238	chr8	11635736	11635693	-	-11681
chr8:11647161-11647674	514	257	12	118.15	21.36	0.02	upstream	NR_030781	Ankrd10	chr8	11635036	11613840	-	-12381
chr13:77162074-77162530	457	228	12	129.7	21.36	0.02	intron	NM_001145676	2210408I21Rik	chr13	77135535	77613679	+	26766
chr13:77162074-77162530	457	228	12	129.7	21.36	0.02	intron	NM_001081353	2210408I21Rik	chr13	77135535	77193905	+	26766
chr13:41776741-41777341	601	300	12	95.89	21.36	0.01	intron	NM_175417	Adtrp	chr13	41847488	41763147	-	70448
chr9:102350282-102351000	719	444	14	107.86	21.36	0.02	intron	NM_001168296	Ephb1	chr9	102354693	101922127	-	4053
chr9:102350282-102351000	719	444	14	107.86	21.36	0.02	intron	NM_173447	Ephb1	chr9	102354693	101922127	-	4053
chr16:85038130-85039366	1237	825	21	140.71	21.36	0.03	intron	NM_001198824	App	chr16	85173707	84954435	-	134960
chr16:85038130-85039366	1237	825	21	140.71	21.36	0.03	intron	NM_007471	App	chr16	85173707	84954435	-	134960
chr16:85038130-85039366	1237	825	21	140.71	21.36	0.03	intron	NM_001198823	App	chr16	85173707	84954435	-	134960
chr16:85038130-85039366	1237	825	21	140.71	21.36	0.03	intron	NM_001198826	App	chr16	85173707	84954435	-	134960
chr16:85038130-85039366	1237	825	21	140.71	21.36	0.03	intron	NM_001198825	App	chr16	85173707	84954435	-	134960
chr14:124303595-124304031	437	218	12	141.52	21.36	0.03	intron	NM_207667	Fgf14	chr14	124677127	123978290	-	373315
chr15:96169197-96169661	465	232	12	129.7	21.36	0.02	upstream	NR_028311	Gm4371	chr15	96182799	96203470	+	-13371
chr1:25354744-25355209	466	233	12	129.7	21.36	0.02	intron	NM_175642	Adgrb3	chr1	25829707	25067475	-	474731
chr6:43234847-43235385	539	269	12	106.87	21.36	0.01	promoter	NM_146370	Olfr47	chr6	43235609	43236575	+	-494
chr8:104414323-104414630	308	154	12	230.47	21.36	0	upstream	NM_153582	Cmtm4	chr8	104395807	104348192	-	-18669
chr2:165209167-165209472	306	153	12	230.47	21.36	0	intron	NM_174988	Cdh22	chr2	165234737	165111506	-	25418
chr8:43156037-43156803	767	509	13	93.75	21.36	0.01	upstream	NM_177742	Triml1	chr8	43141486	43129806	-	-14933
chr12:100469641-100470401	761	459	15	115.04	21.36	0.02	intron	NM_001033213	Ttc7b	chr12	100520822	100300769	-	50802
chr4:120444326-120445053	728	167	15	117.88	21.36	0.02	upstream	NM_001355424	Scmh1	chr4	120453243	120530199	+	-8554
[truncated: 28,408 more rows]
[truncated: 1 more columns]

## Sheet: Sample 2-menin-ChIP_vs_input
Chr:Start-End	Length	Summit_position	TagCounts_in_peak	-10*LOG(p-value)	Fold_enrichment	FDR(%)	Peak_Classification	Refseq_name	Symbol	Chr	TSS	TTS	Strand	Peak_to_TSS
chr17:4625590-4626816	1227	752	43	135.98	12.1	3.85	upstream	NR_130984	4930517M08Rik	chr17	4634979	4637477	+	-8777
chr9:89203948-89204480	533	266	32	186.03	12.1	4	intron	NM_007534	Bcl2a1b	chr9	89199272	89207838	+	4941
chr7:120944155-120948111	3957	2626	269	540.15	11.79	0	exon	NM_025298	Polr3e	chr7	120917743	120947432	+	28389
chr7:120944155-120948111	3957	2626	269	540.15	11.79	0	exon	NM_001164096	Polr3e	chr7	120917743	120947432	+	28389
chr5:84865235-84866421	1187	771	40	119.46	11.48	5.6	intergenic	NM_007937	Epha5	chr5	84417382	84054764	-	-448445
chr2:74681974-74683038	1065	537	41	143.62	10.96	3.33	promoter	NM_008273	Hoxd11	chr2	74682322	74687016	+	183
chr14:122463165-122464925	1761	1010	57	154.45	10.96	4.44	promoter	NM_022987	Zic5	chr14	122465658	122459159	-	1614
chr10:72296568-72297946	1379	736	32	62.91	10.96	11.44	intergenic	NR_003644	1700049L16Rik	chr10	71980705	71979885	-	-316551
chr13:40721909-40724652	2744	1160	138	262.34	10.67	8.33	upstream	NR_125899	Gm26688	chr13	40727807	40735162	+	-4527
chr13:120093984-120096139	2156	824	118	350.22	10.54	16.67	intergenic	NM_001302966	Gm21188	chr13	120052204	120034604	-	-42857
chr3:103840847-103842706	1860	730	88	171.7	10.29	3.03	upstream	NM_008979	Ptpn22	chr3	103860276	103912252	+	-18500
chr11:113010302-113011611	1310	826	48	141.6	10.29	3.12	intergenic	NR_130164	1700012H19Rik	chr11	112825128	112822964	-	-185828
chr13:55826265-55828968	2704	630	89	246.27	10.21	7.14	intron	NM_011097	Pitx1	chr13	55831425	55825053	-	3809
chr14:4849562-4850872	1311	693	40	109.12	10.21	6.13	upstream	NM_001242945	Gm3264	chr14	4855522	4876908	+	-5306
chr12:118849973-118852093	2121	1341	62	152.71	10.21	4.08	exon	NM_177082	Sp8	chr12	118846328	118852578	+	4704
chr14:118235381-118238122	2742	1291	92	259.78	10.21	7.69	promoter	NM_177753	Sox21	chr14	118237030	118233233	-	279
chr14:118235381-118238122	2742	1291	92	259.78	10.21	7.69	promoter	NR_131969	LOC105245869	chr14	118236231	118261199	+	520
chr14:118235381-118238122	2742	1291	92	259.78	10.21	7.69	promoter	NR_131970	LOC105245869	chr14	118236231	118238759	+	520
chr2:142057387-142058588	1202	495	38	108.79	10.21	6.02	intergenic	NM_001081133	Kif16b	chr2	142901464	142618344	-	843477
chr2:142057387-142058588	1202	495	38	108.79	10.21	6.02	intergenic	NM_001355123	Kif16b	chr2	142901464	142618344	-	843477
chr15:59732620-59734189	1570	918	49	134.03	10.21	3.61	intergenic	NR_045076	Gm19510	chr15	59794959	59788416	-	61555
chr18:11052147-11054892	2746	655	85	206.87	10.11	5.26	promoter	NR_105022	1010001N08Rik	chr18	11052567	11049928	-	-952
chr18:11052147-11054892	2746	655	85	206.87	10.11	5.26	promoter	NR_105023	1010001N08Rik	chr18	11052567	11042036	-	-952
chr18:11052147-11054892	2746	655	85	206.87	10.11	5.26	promoter	NM_010258	Gata6	chr18	11052509	11085635	+	1010
chr12:91481579-91483019	1441	830	59	173.63	9.98	3.12	intron	NM_001113404	Tshr	chr12	91400992	91522541	+	81306
chr12:91481579-91483019	1441	830	59	173.63	9.98	3.12	intron	NM_011648	Tshr	chr12	91400992	91540509	+	81306
chr7:144929708-144931295	1588	711	47	117.49	9.96	6.25	exon	NM_007631	Ccnd1	chr7	144939925	144929930	-	9424
chr18:13971631-13972748	1118	607	38	117.97	9.83	6.3	promoter	NM_001360804	Zfp521	chr18	13972733	13687013	-	544
chr18:13971631-13972748	1118	607	38	117.97	9.83	6.3	promoter	NM_145492	Zfp521	chr18	13972733	13687013	-	544
chr11:118945435-118946662	1228	603	41	123.66	9.83	5.56	intergenic	NM_001285437	Rbfox3	chr11	118911597	118489759	-	-34451
chr6:143348719-143349999	1281	515	37	95.46	9.83	6.2	intergenic	NR_027803	D6Ertd474e	chr6	143245887	143297879	+	103471
chr7:26980898-26982577	1680	903	60	168.15	9.61	2.94	intergenic	NM_001101467	Cyp2a22	chr7	26939386	26931630	-	-42351
chr11:115751849-115753878	2030	352	52	139.66	9.45	2.9	upstream	NM_028014	Tmem94	chr11	115765432	115799033	+	-12569
chr15:102934329-102936099	1771	1000	54	142.14	9.45	3.17	promoter	NM_010463	Hoxc12	chr15	102936825	102938609	+	-1612
chr3:50381170-50382630	1461	714	36	75.58	9.45	8.32	exon	NM_011990	Slc7a11	chr3	50443613	50364935	-	61714
chr2:61810973-61812681	1709	1112	50	126.11	9.45	5.1	exon	NM_009322	Tbr1	chr2	61804452	61814113	+	7374
chr16:63872297-63873412	1116	380	27	58.31	9.45	12.89	upstream	NM_010140	Epha3	chr16	63864175	63543531	-	-8679
chr16:63872297-63873412	1116	380	27	58.31	9.45	12.89	upstream	NM_001362452	Epha3	chr16	63864175	63543531	-	-8679
chr6:24320118-24323156	3039	2459	110	116.96	9.34	6.11	intergenic	NM_019481	Slc13a1	chr6	24168092	24088282	-	-153544
chr19:15940729-15942507	1779	680	69	136.79	9.31	3.95	upstream	NM_001205339	Psat1	chr19	15924622	15905122	-	-16995
chr19:15940729-15942507	1779	680	69	136.79	9.31	3.95	upstream	NM_177420	Psat1	chr19	15925059	15905122	-	-16558
chr18:11047947-11051877	3931	2832	148	352.67	9.29	20	upstream	NM_010258	Gata6	chr18	11052509	11085635	+	-2598
chr6:49213627-49220150	6524	5058	332	619.59	9.15	0	promoter	NM_023670	Igf2bp3	chr6	49214954	49085217	-	-1934
chr12:32677453-32679059	1607	665	55	139.21	9.15	2.82	intergenic	NM_021524	Nampt	chr12	32820334	32853369	+	-142079
chr8:87468983-87470556	1574	743	41	91.12	9.07	7.36	exon	NM_019626	Cbln1	chr8	87472592	87468852	-	2823
chr5:106457062-106459947	2886	1095	86	211.17	9.07	5.88	promoter	NM_001005477	Barhl2	chr5	106458166	106452522	-	-338
chr10:60301273-60302584	1312	972	43	126.32	9.07	5.15	exon	NM_001146124	Psap	chr10	60284460	60302600	+	17468
chr10:60301273-60302584	1312	972	43	126.32	9.07	5.15	exon	NM_011179	Psap	chr10	60277627	60302600	+	24301
chr10:60301273-60302584	1312	972	43	126.32	9.07	5.15	exon	NM_001146120	Psap	chr10	60277627	60302600	+	24301
chr10:60301273-60302584	1312	972	43	126.32	9.07	5.15	exon	NM_001146122	Psap	chr10	60277627	60302600	+	24301
chr10:60301273-60302584	1312	972	43	126.32	9.07	5.15	exon	NM_001146123	Psap	chr10	60277627	60302600	+	24301
chr10:60301273-60302584	1312	972	43	126.32	9.07	5.15	exon	NM_001146121	Psap	chr10	60277627	60302600	+	24301
chr5:22433706-22434878	1173	738	38	111.86	9.07	6.8	intergenic	NM_001310464	Reln	chr5	22344705	21884453	-	-89586
chr5:22433706-22434878	1173	738	38	111.86	9.07	6.8	intergenic	NM_011261	Reln	chr5	22344705	21884453	-	-89586
chr9:81828302-81830210	1909	948	66	197.44	9.07	5	intergenic	NM_175213	Mei4	chr9	81863669	82029183	+	-34414
chr9:81828302-81830210	1909	948	66	197.44	9.07	5	intergenic	NM_001357479	Mei4	chr9	81863669	82029183	+	-34414
chr9:81828302-81830210	1909	948	66	197.44	9.07	5	intergenic	NM_001357477	Mei4	chr9	81863669	82206007	+	-34414
chr17:33991329-33992425	1097	796	38	120.41	9.07	5.79	intergenic	NM_001001892	H2-K1	chr17	34000333	33996011	-	8457
chr17:80436272-80437235	964	677	29	81.34	9.05	6.93	intron	NM_009231	Sos1	chr17	80480453	80393751	-	43700
chr2:147081813-147083944	2132	1482	77	190.69	9.05	4.35	intergenic	NM_023504	Nkx2-4	chr2	147085345	147083875	-	2467
chr14:63183003-63184130	1128	470	35	88.22	8.92	7.16	upstream	NM_001360211	Fdft1	chr14	63177887	63145150	-	-5679
chr14:63183003-63184130	1128	470	35	88.22	8.92	7.16	upstream	NM_010191	Fdft1	chr14	63179578	63145150	-	-3988
chr3:62158569-62159940	1372	761	79	98.7	8.9	6.61	intergenic	NM_001081295	Arhgef26	chr3	62338776	62462221	+	-179522
chr1:173945054-173945924	871	425	36	106.52	8.87	6.04	upstream	NM_001302650	Ifi203	chr1	173942672	173920400	-	-2816
chr17:70962990-70964008	1019	760	53	106.4	8.85	6.01	intergenic	NM_023402	Myl12b	chr17	70990516	70973962	-	27018
chr7:142375815-142377129	1315	531	38	75.39	8.73	8.26	upstream	NM_001347541	Ifitm10	chr7	142373746	142355507	-	-2725
chr6:89849411-89851000	1590	408	43	99.85	8.7	6.99	upstream	NM_053221	Vmn1r42	chr6	89845615	89844517	-	-4590
chr15:3406575-3408453	1879	1178	46	92.11	8.7	7.42	intron	NM_010284	Ghr	chr15	3583352	3317754	-	175839
chr15:3406575-3408453	1879	1178	46	92.11	8.7	7.42	intron	NM_001286370	Ghr	chr15	3581842	3317754	-	174329
chr15:3406575-3408453	1879	1178	46	92.11	8.7	7.42	intron	NM_001048178	Ghr	chr15	3583352	3327524	-	175839
chr13:6590263-6591319	1057	593	36	112.78	8.7	6.99	intron	NM_001291071	Pfkp	chr13	6648771	6579873	-	57981
chr13:6590263-6591319	1057	593	36	112.78	8.7	6.99	intron	NM_019703	Pfkp	chr13	6648771	6579873	-	57981
chr13:90557867-90558544	678	298	24	83.17	8.7	7.13	intergenic	NM_001145879	Atp6ap1l	chr13	90905355	90883448	-	347150
chr8:9092635-9093703	1069	488	30	77.19	8.7	7.84	intergenic	NR_045854	4933430N04Rik	chr8	9132288	9125411	-	39120
chr4:115055873-115059534	3662	2783	123	318.32	8.67	12.5	promoter	NM_001287388	Tal1	chr4	115057810	115071755	+	-107
chr4:115055873-115059534	3662	2783	123	318.32	8.67	12.5	promoter	NM_011527	Tal1	chr4	115056425	115071755	+	1278
chr9:111210932-111212603	1672	1022	49	105.01	8.66	6.91	intron	NM_001164838	Lrrfip2	chr9	111118110	111225668	+	93657
chr9:111210932-111212603	1672	1022	49	105.01	8.66	6.91	intron	NM_027742	Lrrfip2	chr9	111118110	111225668	+	93657
chr6:51176876-51184144	7269	2110	281	658.12	8.61	0	intergenic	NR_029719	Mir148a	chr6	51269910	51269811	-	89401
chr2:148044949-148046219	1271	494	41	117.13	8.58	6.2	promoter	NM_001291065	Foxa2	chr2	148045948	148042876	-	365
chr2:148044949-148046219	1271	494	41	117.13	8.58	6.2	promoter	NM_010446	Foxa2	chr2	148046969	148042876	-	1386
chr2:148044949-148046219	1271	494	41	117.13	8.58	6.2	promoter	NM_001291067	Foxa2	chr2	148045464	148042876	-	-119
chr13:52735983-52737218	1236	393	38	93.52	8.58	7.19	intron	NR_027893	BB123696	chr13	52757205	52729369	-	20605
chr17:6727848-6729219	1372	469	85	180.99	8.5	3.7	intron	NM_183368	Sytl3	chr17	6705829	6738044	+	22704
chr1:100179778-100180461	684	457	38	116.55	8.46	6.02	intron	NM_172851	Cntnap5b	chr1	99772400	100490598	+	407719
chr1:164383314-164385911	2598	595	84	150.79	8.37	3.92	intergenic	NM_009721	Atp1b1	chr1	164458355	164437098	-	73743
chr1:51257651-51258626	976	291	25	59.27	8.32	12.24	intron	NR_045151	9330175M20Rik	chr1	51333779	51218385	-	75641
chr11:85381705-85382881	1177	813	34	88.84	8.32	7.34	intron	NM_001166643	Bcas3	chr11	85353163	85826058	+	29129
chr11:85381705-85382881	1177	813	34	88.84	8.32	7.34	intron	NM_001166642	Bcas3	chr11	85353163	85826058	+	29129
chr11:85381705-85382881	1177	813	34	88.84	8.32	7.34	intron	NM_138681	Bcas3	chr11	85353163	85826058	+	29129
chr6:52266168-52267198	1031	577	26	59.89	8.32	12.25	upstream	NM_008264	Hoxa13	chr6	52260880	52258852	-	-5802
chr19:4478183-4479201	1019	616	32	87.41	8.32	6.9	promoter	NM_134164	Syt12	chr19	4477143	4445907	-	-1548
chr16:51989983-51990778	796	289	28	94.03	8.32	6.64	upstream	NR_153657	Gm29686	chr16	51987287	51981032	-	-3093
chr2:91690330-91692401	2072	628	46	79.26	8.32	7.21	intron	NM_145528	Atg13	chr2	91710592	91674611	-	19227
chr2:91690330-91692401	2072	628	46	79.26	8.32	7.21	intron	NM_001355420	Atg13	chr2	91710592	91674611	-	19227
chr2:91690330-91692401	2072	628	46	79.26	8.32	7.21	intron	NM_001355421	Atg13	chr2	91710592	91674611	-	19227
chr2:91690330-91692401	2072	628	46	79.26	8.32	7.21	intron	NM_001355416	Atg13	chr2	91710592	91674611	-	19227
chr2:91690330-91692401	2072	628	46	79.26	8.32	7.21	intron	NM_001355417	Atg13	chr2	91710592	91674611	-	19227
chr2:91690330-91692401	2072	628	46	79.26	8.32	7.21	intron	NM_001355419	Atg13	chr2	91710592	91674611	-	19227
chr2:91690330-91692401	2072	628	46	79.26	8.32	7.21	intron	NM_001355418	Atg13	chr2	91710592	91674611	-	19227
chr2:51319474-51320410	937	299	23	52.47	8.32	14.13	intergenic	NR_040636	Gm13497	chr2	51241830	51295945	+	78111
chr18:46644237-46645618	1382	783	32	58.28	8.32	12.98	intergenic	NM_010120	Eif1a	chr18	46597703	46610225	+	47224
chr1:60704508-60705911	1404	574	28	44.6	8.32	16.82	intergenic	NM_007642	Cd28	chr1	60746387	60773359	+	-41178
chr2:12822851-12823626	776	513	26	83.97	8.32	7.14	intergenic	NM_008961	Pter	chr2	12924040	13003454	+	-100802
chr2:12822851-12823626	776	513	26	83.97	8.32	7.14	intergenic	NM_001305437	Pter	chr2	12924040	13003454	+	-100802
chr2:12822851-12823626	776	513	26	83.97	8.32	7.14	intergenic	NM_001305436	Pter	chr2	12924040	13003454	+	-100802
chr14:85788268-85789029	762	470	25	79.48	8.32	7.12	intergenic	NR_040457	4930529K09Rik	chr14	86245969	86262042	+	-457321
chr4:79598119-79599295	1177	401	28	58.61	8.32	12.75	intergenic	NR_131142	A430085M09Rik	chr4	78594046	78597484	+	1004660
chr4:117494004-117495644	1641	344	49	106.92	8.28	5.56	intron	NM_025739	Rnf220	chr4	117497052	117271462	-	2229
chr3:52930276-52931492	1217	767	27	44.1	8.23	16.99	upstream	NR_040555	Gm20750	chr3	52927666	52906755	-	-3217
chr19:21143903-21145483	1581	737	47	107.53	8.23	5.75	intergenic	NR_126458	4930554I06Rik	chr19	21104709	21105538	+	39983
chr15:25687821-25691332	3512	1093	168	138.69	8.18	2.74	intron	NM_019472	Myo10	chr15	25622549	25813671	+	67027
chr6:9383800-9385182	1383	519	43	109.67	8.14	6.25	intergenic	NM_008751	Nxph1	chr6	8950018	9248578	+	434472
chr13:120034230-120036662	2433	2066	230	86.63	8.13	6.8	exon	NM_001302966	Gm21188	chr13	120052204	120034604	-	16759
chr3:34651508-34653017	1510	1030	63	196.17	8.1	4.76	intron	NR_015580	Sox2ot	chr3	34560380	34677993	+	91882
chrX:94212127-94214093	1967	902	66	104.51	8.09	7.73	promoter	NM_012010	Eif2s3x	chrX	94212651	94188708	-	-458
chr4:46477685-46479221	1537	648	57	77.87	8.07	7.76	upstream	NM_053179	Nans	chr4	46489328	46503438	+	-10876
chr1:156921653-156922697	1045	720	31	81.35	8.03	6.94	intron	NM_001357392	Ralgps2	chr1	156939387	156804165	-	17213
chr1:156921653-156922697	1045	720	31	81.35	8.03	6.94	intron	NM_001159966	Ralgps2	chr1	156939387	156804165	-	17213
chr1:156921653-156922697	1045	720	31	81.35	8.03	6.94	intron	NM_001357391	Ralgps2	chr1	156939626	156804165	-	17452
chr1:156921653-156922697	1045	720	31	81.35	8.03	6.94	intron	NM_001159967	Ralgps2	chr1	156939626	156804165	-	17452
chr1:156921653-156922697	1045	720	31	81.35	8.03	6.94	intron	NM_023884	Ralgps2	chr1	156939626	156804165	-	17452
chr1:156921653-156922697	1045	720	31	81.35	8.03	6.94	intron	NM_001159968	Ralgps2	chr1	156939626	156804165	-	17452
chr1:156921653-156922697	1045	720	31	81.35	8.03	6.94	intron	NM_001159965	Ralgps2	chr1	156939626	156804165	-	17452
chr12:69309940-69311451	1512	661	35	63.9	8.03	11.26	intergenic	NM_027117	Klhdc2	chr12	69296680	69310687	+	14015
chr8:124520223-124521484	1262	552	38	70.36	8.01	9.31	promoter	NM_029746	Cog2	chr8	124520766	124552007	+	87
chr10:4333467-4334923	1457	701	45	84.27	8.01	7.29	intergenic	NM_001359811	Zbtb2	chr10	4387475	4367073	-	53281
chr8:10961408-10963697	2290	796	58	79.16	7.99	7.1	intergenic	NR_135302	3930402G23Rik	chr8	10928457	10924426	-	-34095
chr8:10961408-10963697	2290	796	58	79.16	7.99	7.1	intergenic	NR_030715	3930402G23Rik	chr8	10928457	10924426	-	-34095
chr7:137309159-137315067	5909	5172	172	388.52	7.94	0	intron	NM_001113415	Ebf3	chr7	137314445	137193670	-	2333
chr7:137309159-137315067	5909	5172	172	388.52	7.94	0	intron	NM_010096	Ebf3	chr7	137314445	137193670	-	2333
chr7:137309159-137315067	5909	5172	172	388.52	7.94	0	intron	NM_001113414	Ebf3	chr7	137314445	137193670	-	2333
chr4:73607523-73608965	1443	1047	38	86.69	7.94	6.89	upstream	NM_001256481	Gm38423	chr4	73620647	73627026	+	-12404
chr4:73607523-73608965	1443	1047	38	86.69	7.94	6.89	upstream	NM_001277531	Gm11236	chr4	73620647	73627029	+	-12404
chr4:73607523-73608965	1443	1047	38	86.69	7.94	6.89	upstream	NM_001277575	Gm11237	chr4	73620647	73627029	+	-12404
chr4:73607523-73608965	1443	1047	38	86.69	7.94	6.89	upstream	NM_001277487	Gm11239	chr4	73620647	73627029	+	-12404
chr11:74936284-74937519	1236	812	33	78.42	7.94	7.57	upstream	NM_001362743	Srr	chr11	74925948	74904026	-	-10953
chr11:74936284-74937519	1236	812	33	78.42	7.94	7.57	upstream	NM_001362742	Srr	chr11	74925948	74904026	-	-10953
chr11:74936284-74937519	1236	812	33	78.42	7.94	7.57	upstream	NM_001362744	Srr	chr11	74925948	74904026	-	-10953
chr11:74936284-74937519	1236	812	33	78.42	7.94	7.57	upstream	NM_013761	Srr	chr11	74925948	74904026	-	-10953
chr11:74936284-74937519	1236	812	33	78.42	7.94	7.57	upstream	NM_001163311	Srr	chr11	74925948	74904026	-	-10953
chr18:61741261-61742619	1359	810	36	83.48	7.94	7.24	upstream	NM_021296	Grpel2	chr18	61726331	61712423	-	-15608
chr4:135708698-135709880	1183	623	30	67.7	7.94	9.82	upstream	NM_178257	Il22ra1	chr4	135728158	135755383	+	-18870
chr7:139186315-139187278	964	547	28	76.03	7.94	7.92	promoter	NM_021302	Stk32c	chr7	139188494	139103637	-	1698
chr3:98271056-98272133	1078	290	32	87.23	7.94	6.82	upstream	NM_008256	Hmgcs2	chr3	98280430	98310738	+	-8836
chr14:104466963-104468853	1891	937	54	130.93	7.94	4.49	promoter	NM_011143	Pou4f1	chr14	104467999	104462324	-	92
chr14:46076815-46077979	1165	760	34	89.96	7.94	7.69	upstream	NR_002875	Gm1821	chr14	46084026	46084957	+	-6630
chr7:35105434-35107051	1618	265	37	69.26	7.94	9.67	upstream	NM_001287523	Cebpa	chr7	35119292	35121928	+	-13050
chr7:35105434-35107051	1618	265	37	69.26	7.94	9.67	upstream	NM_001287521	Cebpa	chr7	35119292	35121928	+	-13050
chr7:35105434-35107051	1618	265	37	69.26	7.94	9.67	upstream	NM_001287515	Cebpa	chr7	35119292	35121928	+	-13050
chr7:35105434-35107051	1618	265	37	69.26	7.94	9.67	upstream	NM_001287514	Cebpa	chr7	35119292	35121928	+	-13050
chr7:35105434-35107051	1618	265	37	69.26	7.94	9.67	upstream	NM_007678	Cebpa	chr7	35119292	35121931	+	-13050
chr1:13125340-13126847	1508	861	41	96.51	7.94	6.39	promoter	NM_001081209	Prdm14	chr1	13127163	13113427	-	1070
chr17:63433171-63434340	1170	483	26	50.07	7.94	14.86	intron	NM_015794	Fbxl17	chr17	63500580	63045951	-	66825
chr11:99412411-99413795	1385	689	27	41.75	7.94	17.52	upstream	NR_153851	A830036E02Rik	chr11	99417242	99423098	+	-4140
chr4:134291828-134293268	1441	770	29	46.51	7.94	16.1	upstream	NM_146156	Pdik1l	chr4	134287846	134275004	-	-4701
chr16:67620404-67621828	1425	656	30	51.42	7.94	14.67	promoter	NM_001347247	Cadm2	chr16	67620908	66655415	-	-207
chr16:67620404-67621828	1425	656	30	51.42	7.94	14.67	promoter	NM_178721	Cadm2	chr16	67620908	66655420	-	-207
chr16:67620404-67621828	1425	656	30	51.42	7.94	14.67	promoter	NM_001145977	Cadm2	chr16	67620908	66655420	-	-207
chrX:145504053-145507569	3517	2061	87	164.65	7.94	2.78	upstream	NM_153319	Amot	chrX	145487639	145446423	-	-18171
chrX:145504053-145507569	3517	2061	87	164.65	7.94	2.78	upstream	NM_001290274	Amot	chrX	145487639	145451867	-	-18171
chr3:146843607-146844546	940	545	29	84	7.94	7.16	upstream	NM_001357217	Ttll7	chr3	146852366	146984008	+	-8290
chr3:146843607-146844546	940	545	29	84	7.94	7.16	upstream	NM_001302957	Ttll7	chr3	146852366	146984008	+	-8290
chr3:146843607-146844546	940	545	29	84	7.94	7.16	upstream	NM_001302958	Ttll7	chr3	146852366	146940256	+	-8290
chr2:23478963-23479895	933	295	28	79.02	7.94	7.05	intergenic	NM_001165997	Spopl	chr2	23572104	23510053	-	92676
chr2:23478963-23479895	933	295	28	79.02	7.94	7.05	intergenic	NM_001165998	Spopl	chr2	23572104	23510053	-	92676
chr2:23478963-23479895	933	295	28	79.02	7.94	7.05	intergenic	NM_029773	Spopl	chr2	23572104	23510053	-	92676
chr18:58270390-58271694	1305	701	24	34.6	7.94	19.05	intergenic	NM_010181	Fbn2	chr18	58209926	58008622	-	-61115
chr9:6539854-6540894	1041	301	23	45.23	7.94	16.56	intergenic	NM_027942	Ddi1	chr9	6266547	6265027	-	-273826
chr13:116704004-116705004	1001	660	33	100.96	7.94	7.41	intergenic	NR_153406	4930435F18Rik	chr13	116838178	116802094	-	133675
chr7:73647357-73648577	1221	733	27	51.17	7.94	14.69	intergenic	NR_033604	Gm4971	chr7	73686563	73685491	-	38597
chr6:37824978-37826112	1135	646	28	61.67	7.94	12.3	intergenic	NM_145076	Trim24	chr6	37870810	37968445	+	-45266
chr6:37824978-37826112	1135	646	28	61.67	7.94	12.3	intergenic	NM_001272064	Trim24	chr6	37870810	37968445	+	-45266
chr5:143153585-143154664	1080	471	36	110.17	7.94	6.45	intergenic	NR_040425	Rbakdn	chr5	143165751	143164778	-	11627
chr5:143153585-143154664	1080	471	36	110.17	7.94	6.45	intergenic	NR_040424	Rbakdn	chr5	143165751	143164778	-	11627
chr5:143153585-143154664	1080	471	36	110.17	7.94	6.45	intergenic	NR_040426	Rbakdn	chr5	143165751	143164778	-	11627
chr5:90188038-90189044	1007	710	31	88.62	7.94	7.26	intergenic	NM_001163456	Cox18	chr5	90223996	90214724	-	35456
chr5:90188038-90189044	1007	710	31	88.62	7.94	7.26	intergenic	NR_028088	Cox18	chr5	90223996	90214724	-	35456
chr5:90188038-90189044	1007	710	31	88.62	7.94	7.26	intergenic	NM_001033310	Cox18	chr5	90223996	90214724	-	35456
chr1:157915887-157916916	1030	729	24	50.46	7.94	14.82	intergenic	NM_001159986	Sec16b	chr1	157526169	157568424	+	390232
chr18:55415126-55416056	931	282	31	90.77	7.94	7.65	intergenic	NM_001360787	Zfp608	chr18	54992591	54888044	-	-422999
chr16:84822642-84823998	1357	680	32	64.41	7.94	11.09	intergenic	NM_001358499	Atp5j	chr16	84834976	84827870	-	11657
chr16:84822642-84823998	1357	680	32	64.41	7.94	11.09	intergenic	NM_001358500	Atp5j	chr16	84834976	84827870	-	11657
chr8:68904299-68906754	2456	1471	76	116.96	7.92	6.15	exon	NM_008509	Lpl	chr8	68880554	68906932	+	24972
chrY:2917577-2918799	1223	435	31	60.54	7.89	12.21	intergenic	NM_001270514	Gm21693	chrY	2900988	2912210	+	17199
chrY:2917577-2918799	1223	435	31	60.54	7.89	12.21	intergenic	NM_001270518	Gm4064	chrY	2900988	2912210	+	17199
chrY:2917577-2918799	1223	435	31	60.54	7.89	12.21	intergenic	NM_001270516	Gm21708	chrY	2900988	2912210	+	17199
chrY:2917577-2918799	1223	435	31	60.54	7.89	12.21	intergenic	NM_001270513	Gm21677	chrY	2900988	2912210	+	17199
chrY:2917577-2918799	1223	435	31	60.54	7.89	12.21	intergenic	NM_001270511	Gm10352	chrY	2900988	2912210	+	17199
chrY:2917577-2918799	1223	435	31	60.54	7.89	12.21	intergenic	NM_011253	Rbmy	chrY	2900988	2912210	+	17199
chrY:2917577-2918799	1223	435	31	60.54	7.89	12.21	intergenic	NM_001270510	Gm10256	chrY	2900988	2912210	+	17199
chrY:2917577-2918799	1223	435	31	60.54	7.89	12.21	intergenic	NM_001166384	Rbmy	chrY	2900988	2912210	+	17199
chrY:2917577-2918799	1223	435	31	60.54	7.89	12.21	intergenic	NM_001270515	Gm21704	chrY	2900988	2912210	+	17199
chr10:18366668-18367633	966	481	42	103.25	7.84	7.88	intergenic	NM_173390	Nhsl1	chr10	18407674	18533891	+	-40524
chr13:102012634-102014070	1437	755	38	84.35	7.75	7.32	intergenic	NM_001077495	Pik3r1	chr13	101768217	101680760	-	-245134
chr2:65250042-65251795	1754	761	51	85.5	7.74	6.38	upstream	NM_027225	Cobll1	chr2	65238791	65088338	-	-12127
chr2:65250042-65251795	1754	761	51	85.5	7.74	6.38	upstream	NM_001363077	Cobll1	chr2	65238791	65088338	-	-12127
chr2:65250042-65251795	1754	761	51	85.5	7.74	6.38	upstream	NM_001363076	Cobll1	chr2	65238791	65088338	-	-12127
chr2:65250042-65251795	1754	761	51	85.5	7.74	6.38	upstream	NM_177025	Cobll1	chr2	65238791	65088338	-	-12127
chr14:122551894-122553572	1679	967	66	108.96	7.72	6.1	intron	NR_153443	Pcca	chr14	122484364	122889944	+	68368
chr14:122551894-122553572	1679	967	66	108.96	7.72	6.1	intron	NM_144844	Pcca	chr14	122534327	122889944	+	18405
chr1:19457516-19459806	2291	1326	76	148.76	7.72	3.77	intergenic	NM_001025305	Tfap2b	chr1	19212053	19238845	+	246607
chr13:83718739-83720131	1393	718	28	42.57	7.67	17.22	promoter	NR_152245	C130071C03Rik	chr13	83721380	83741308	+	-1946
chr13:83718739-83720131	1393	718	28	42.57	7.67	17.22	promoter	NR_152244	C130071C03Rik	chr13	83721380	83741308	+	-1946
chr3:154326422-154330141	3720	2473	127	275.35	7.66	10	upstream	NR_040387	AI606473	chr3	154330820	154334687	+	-2539
chrX:139806834-139809280	2447	1588	85	140.52	7.66	2.99	intron	NM_016675	Cldn2	chrX	139800807	139811388	+	7249
chr4:23194261-23195682	1422	681	45	77.2	7.65	7.86	intergenic	NR_131335	Gm30731	chr4	22490547	22493126	+	704424
chr14:7516032-7518110	2079	894	65	103.73	7.65	7.46	intergenic	NM_001374190	Gm3752	chr14	7488882	7466362	-	-28188
chr5:87498273-87500062	1790	751	58	87.96	7.6	7.03	upstream	NM_053184	Ugt2a1	chr5	87490871	87459489	-	-8296
chr11:20312192-20314491	2300	1520	62	104.75	7.58	7.85	intron	NM_018861	Slc1a4	chr11	20332713	20302179	-	19372
chr5:14898542-14900854	2313	590	48	67.47	7.58	9.76	intergenic	NM_198666	Gm9758	chr5	14914889	14910123	-	15192
chr13:41688004-41691607	3604	1814	134	68.67	7.58	10.01	intergenic	NM_001163572	Tmem170b	chr13	41605881	41641354	+	83924
chr13:41688004-41691607	3604	1814	134	68.67	7.58	10.01	intergenic	NM_001368686	Tmem170b	chr13	41605881	41641354	+	83924
chr1:139410536-139411578	1043	289	28	68.98	7.56	9.96	upstream	NM_172643	Zbtb41	chr1	139422382	139453007	+	-11326
chr14:47105079-47106119	1041	282	25	54.33	7.56	13.5	intron	NR_126579	Gm10371	chr14	47116161	47097678	-	10563
chr5:98348465-98349906	1442	770	30	50.44	7.56	14.81	intron	NM_001024614	Cfap299	chr5	98329303	98802019	+	19882
chr1:188906872-188907523	652	284	22	73.72	7.56	9.08	intron	NM_021408	Ush2a	chr1	188262837	188965039	+	644360
chr2:161100500-161101464	965	401	25	60.15	7.56	12.23	intron	NM_173368	Chd6	chr2	161109086	160946977	-	8105
chr2:161100500-161101464	965	401	25	60.15	7.56	12.23	intron	NR_126509	Chd6	chr2	161109086	160946977	-	8105
chr15:36271409-36272827	1419	1119	40	99	7.56	6.75	intron	NM_013923	Rnf19a	chr15	36283147	36239933	-	11030
chr15:36271409-36272827	1419	1119	40	99	7.56	6.75	intron	NM_001357631	Rnf19a	chr15	36283147	36239933	-	11030
chr9:114352734-114354179	1446	764	37	81.51	7.56	7.01	intron	NR_040738	4930525D18Rik	chr9	114364627	114341110	-	11171
chr15:102479905-102481282	1378	709	34	72.22	7.56	9.21	intron	NM_001103165	Pcbp2	chr15	102470631	102500059	+	9962
chr15:102479905-102481282	1378	709	34	72.22	7.56	9.21	intron	NM_011042	Pcbp2	chr15	102470631	102500059	+	9962
chr15:102479905-102481282	1378	709	34	72.22	7.56	9.21	intron	NM_001174073	Pcbp2	chr15	102470631	102500059	+	9962
chr15:102479905-102481282	1378	709	34	72.22	7.56	9.21	intron	NM_001103166	Pcbp2	chr15	102470631	102500059	+	9962
chr9:42084502-42085681	1180	391	25	45.18	7.56	16.54	upstream	NM_001357261	Sorl1	chr9	42077213	41964708	-	-7878
chr14:96432628-96433900	1273	695	31	65.74	7.56	10.62	intron	NM_053105	Klhl1	chr14	96519034	96105264	-	85771
chr12:87619429-87620551	1123	788	31	77.7	7.56	7.69	promoter	NM_001177564	Gm4027	chr12	87618908	87622143	+	1081
chr12:87619429-87620551	1123	788	31	77.7	7.56	7.69	promoter	NM_001177573	BB287469	chr12	87618867	87622955	+	1122
chr6:38317458-38318528	1071	454	25	52.2	7.56	14.23	upstream	NM_172467	Zc3hav1l	chr6	38299259	38287393	-	-18733
chr15:81446619-81447397	779	293	24	71.74	7.56	9.28	upstream	NM_019712	Rbx1	chr15	81466315	81476369	+	-19308
chr7:48880116-48881701	1586	716	36	66.96	7.56	9.9	promoter	NR_155436	Gm2788	chr7	48881299	48886608	+	-391
chr7:48880116-48881701	1586	716	36	66.96	7.56	9.9	promoter	NM_001013368	E2f8	chr7	48881041	48866428	-	133
chr7:48880116-48881701	1586	716	36	66.96	7.56	9.9	promoter	NM_001360812	E2f8	chr7	48881596	48866428	-	688
chr11:102817512-102818956	1445	679	37	81.59	7.56	7.03	promoter	NM_001159383	Gjc1	chr11	102819686	102799477	-	1453
chr11:102817512-102818956	1445	679	37	81.59	7.56	7.03	promoter	NM_001159382	Gjc1	chr11	102819159	102799477	-	926
chr11:102817512-102818956	1445	679	37	81.59	7.56	7.03	promoter	NM_001359040	Gjc1	chr11	102819210	102799582	-	977
chr8:123180943-123181696	754	328	24	74.38	7.56	8.63	upstream	NM_007876	Dpep1	chr8	123186234	123201813	+	-4915
chr1:120606641-120608071	1431	755	36	77.82	7.56	7.73	exon	NM_010133	En1	chr1	120602486	120607991	+	4869
chr19:46856958-46858370	1413	889	33	65.11	7.56	10.78	intron	NM_001102471	Cnnm2	chr19	46761608	46878580	+	96055
chr19:46856958-46858370	1413	889	33	65.11	7.56	10.78	intron	NM_033569	Cnnm2	chr19	46761608	46878580	+	96055
chr11:112781505-112783196	1692	978	42	86.95	7.56	6.96	promoter	NM_011448	Sox9	chr11	112782209	112787757	+	141
chr1:179278639-179280104	1466	968	44	116.27	7.56	5.97	intron	NM_027188	Smyd3	chr1	179518041	178951959	-	238670
chr12:38360973-38362178	1206	613	29	61.2	7.56	12.24	intron	NM_001361686	Dgkb	chr12	37880516	38634239	+	481059
chr12:38360973-38362178	1206	613	29	61.2	7.56	12.24	intron	NM_178681	Dgkb	chr12	37880516	38634239	+	481059
chr12:38360973-38362178	1206	613	29	61.2	7.56	12.24	intron	NM_001361688	Dgkb	chr12	37880173	38634239	+	481402
chr2:69802791-69803487	697	252	22	68.68	7.56	10.02	upstream	NM_001077684	Ccdc173	chr2	69789486	69758056	-	-13652
chr1:55325982-55327230	1249	465	32	67.51	7.56	9.79	intron	NM_001368767	Boll	chr1	55363753	55248710	-	37148
chr1:55325982-55327230	1249	465	32	67.51	7.56	9.79	intron	NM_001113367	Boll	chr1	55362728	55299734	-	36123
chr1:55325982-55327230	1249	465	32	67.51	7.56	9.79	intron	NM_001368768	Boll	chr1	55362728	55299734	-	36123
chr1:55325982-55327230	1249	465	32	67.51	7.56	9.79	intron	NM_001367887	Boll	chr1	55363753	55268855	-	37148
chr1:55325982-55327230	1249	465	32	67.51	7.56	9.79	intron	NM_029267	Boll	chr1	55363753	55299734	-	37148
chr6:49087181-49088465	1285	637	26	43.21	7.56	17.03	exon	NM_023670	Igf2bp3	chr6	49214954	49085217	-	127132
chr6:15372891-15374175	1285	873	36	89.76	7.56	7.56	intron	NM_001286607	Foxp2	chr6	15185505	15441977	+	188027
chr6:15372891-15374175	1285	873	36	89.76	7.56	7.56	intron	NM_212435	Foxp2	chr6	15185505	15441977	+	188027
chr10:122944025-122944767	743	300	22	63.95	7.56	11.28	exon	NM_001110218	Ppm1h	chr10	122678761	122945793	+	265634
chr8:107674291-107675064	774	486	21	55.6	7.56	13.52	intergenic	NM_010817	Psmd7	chr8	107588482	107580379	-	-86195
chr8:120803432-120804902	1471	713	37	79.6	7.56	6.99	intergenic	NM_001301811	Irf8	chr8	120738638	120756692	+	65528
chr8:5360737-5361948	1212	591	32	75.33	7.56	8.25	intergenic	NM_011388	Slc10a2	chr8	5105287	5083218	-	-256055
chr17:29056643-29057858	1216	746	27	51.49	7.56	14.7	intergenic	NR_036469	Trp53cor1	chr17	29079126	29057473	-	21876
chr17:9522252-9523346	1095	292	23	41.89	7.56	17.43	intergenic	NM_001163836	Pabpc6	chr17	9669704	9666496	-	146906
chr9:12402303-12402852	550	275	20	73.2	7.56	8.82	intergenic	NR_040755	4930568E12Rik	chr9	13105855	13091266	-	703278
chr1:98551793-98553113	1321	775	25	37.48	7.56	18.35	intergenic	NM_027584	Slco6d1	chr1	98421123	98509380	+	131329
chr1:98551793-98553113	1321	775	25	37.48	7.56	18.35	intergenic	NM_001164233	Slco6d1	chr1	98421123	98509380	+	131329
chr1:193836129-193836850	722	441	23	71.91	7.56	9.36	intergenic	NR_029592	Mir205	chr1	193507530	193507462	-	-328959
chr12:93249658-93250293	636	273	21	69.42	7.56	9.78	intergenic	NR_126436	4930559C10Rik	chr12	93444823	93416456	-	194848
chr8:78161682-78162951	1270	583	28	52.4	7.56	14.1	intergenic	NM_183096	Ttc29	chr8	78213341	78394326	+	-51025
chr8:106103848-106104957	1110	728	23	41.01	7.56	17.67	intergenic	NR_040345	1810019D21Rik	chr8	106135399	106138722	+	-30997
chr8:106103848-106104957	1110	728	23	41.01	7.56	17.67	intergenic	NR_040346	1810019D21Rik	chr8	106135399	106138722	+	-30997
chr8:106103848-106104957	1110	728	23	41.01	7.56	17.67	intergenic	NR_040344	1810019D21Rik	chr8	106135399	106138722	+	-30997
chr4:80711418-80712558	1141	401	31	76.15	7.56	7.93	intergenic	NM_001282015	Tyrp1	chr4	80834212	80851736	+	-122225
chr4:80711418-80712558	1141	401	31	76.15	7.56	7.93	intergenic	NM_001282014	Tyrp1	chr4	80834212	80851736	+	-122225
chr4:80711418-80712558	1141	401	31	76.15	7.56	7.93	intergenic	NM_031202	Tyrp1	chr4	80834212	80851736	+	-122225
chr15:47012107-47013159	1053	666	26	58.21	7.56	12.94	intergenic	NR_045811	4930548G14Rik	chr15	46623304	46639858	+	389328
chr14:27529410-27530618	1209	656	27	51.94	7.56	14.46	intergenic	NM_177111	Ccdc66	chr14	27508460	27482404	-	-21553
chr6:47313934-47315323	1390	611	29	49.36	7.56	15.15	intergenic	NM_025771	Cntnap2	chr6	47244395	47301371	+	70233
chr1:6280203-6281148	946	287	21	42.57	7.56	17.23	intergenic	NM_009826	Rb1cc1	chr1	6214661	6276104	+	66014
chr16:50115708-50117049	1342	637	30	56.49	7.56	13.54	intergenic	NR_045935	Gm4827	chr16	50072852	50019657	-	-43526
chr3:53564044-53565450	1407	761	40	88.08	7.55	7.08	intron	NM_172862	Frem2	chr3	53657355	53513937	-	92609
chr13:60660405-60661655	1251	575	42	63.3	7.55	11.31	intron	NM_029653	Dapk1	chr13	60601946	60763191	+	59083
chr13:60660405-60661655	1251	575	42	63.3	7.55	11.31	intron	NM_001285917	Dapk1	chr13	60601946	60763191	+	59083
chr13:60660405-60661655	1251	575	42	63.3	7.55	11.31	intron	NM_134062	Dapk1	chr13	60602210	60763191	+	58819
chr5:117093687-117095117	1431	682	32	50.89	7.55	14.79	intron	NM_001122666	Suds3	chr5	117115993	117091677	-	21592
chr5:117093687-117095117	1431	682	32	50.89	7.55	14.79	intron	NM_178622	Suds3	chr5	117115993	117091677	-	21592
chr6:70954586-70956687	2102	1457	56	107.23	7.55	5.71	promoter	NM_001101464	Foxi3	chr6	70956605	70961066	+	-969
chr7:119734167-119735468	1302	682	31	55	7.55	13.47	upstream	NM_001370947	Ppp1ccb	chr7	119739909	119742224	+	-5092
chr7:119734167-119735468	1302	682	31	55	7.55	13.47	upstream	NM_145585	Thumpd1	chr7	119723619	119715093	-	-11198
chr12:118841407-118842802	1396	659	31	49.07	7.55	15.16	upstream	NM_177082	Sp8	chr12	118846328	118852578	+	-4224
chr2:81070868-81072011	1144	703	29	57.42	7.55	13.41	intergenic	NM_001190179	Nup35	chr2	80639263	80660071	+	432176
chr14:5485422-5486378	957	506	25	53.37	7.55	13.77	intergenic	NM_001242941	Gm3317	chr14	5516278	5522929	+	-30379
chr14:5485422-5486378	957	506	25	53.37	7.55	13.77	intergenic	NM_001256885	Gm3488	chr14	5516278	5522929	+	-30379
chr1:163044834-163046148	1315	634	38	97.41	7.54	6.43	intron	NM_030071	Mroh9	chr1	163085670	163024301	-	40180
chr16:13614160-13615300	1141	415	29	65.83	7.54	10.48	intron	NM_028761	Parn	chr16	13668170	13537963	-	53441
chr16:13614160-13615300	1141	415	29	65.83	7.54	10.48	intron	NM_001358453	Parn	chr16	13668170	13537963	-	53441
chr16:13614160-13615300	1141	415	29	65.83	7.54	10.48	intron	NM_001358452	Parn	chr16	13668170	13537963	-	53441
chr6:59677134-59678249	1116	428	28	62.88	7.54	11.5	intergenic	NM_183183	Gprin3	chr6	59426306	59352460	-	-251385
chr4:150682693-150688267	5575	2691	230	58.29	7.53	12.93	intergenic	NM_173774	Slc45a1	chr4	150652174	150629395	-	-33305
chr4:150682693-150688267	5575	2691	230	58.29	7.53	12.93	intergenic	NM_001355737	Slc45a1	chr4	150652174	150629395	-	-33305
chr2:144428109-144429257	1149	683	28	55.96	7.51	13.62	intergenic	NR_033459	Zfp133-ps	chr2	144459279	144467794	+	-30597
chr1:118667396-118668577	1182	556	31	55.12	7.49	13.55	intron	NM_023755	Tfcp2l1	chr1	118627944	118685168	+	40042
chr19:7605742-7606693	952	687	30	70	7.49	9.45	promoter	NM_001370686	Lgals12	chr19	7607193	7596655	-	976
chr19:7605742-7606693	952	687	30	70	7.49	9.45	promoter	NM_001356574	Lgals12	chr19	7607193	7596655	-	976
chr19:7605742-7606693	952	687	30	70	7.49	9.45	promoter	NM_019516	Lgals12	chr19	7607193	7596655	-	976
chr3:116117296-116118624	1329	684	38	94.81	7.46	6.43	intron	NM_011693	Vcam1	chr3	116129688	116110019	-	11729
chr9:21554465-21555826	1362	745	32	62.8	7.46	11.54	intron	NM_021531	Carm1	chr9	21546893	21589465	+	8252
chr9:21554465-21555826	1362	745	32	62.8	7.46	11.54	intron	NM_153141	Carm1	chr9	21546893	21589465	+	8252
chr2:147182323-147183538	1216	763	37	69.94	7.43	9.43	promoter	NR_030769	Nkx2-2os	chr2	147184082	147331681	+	-1152
chr6:52309347-52311421	2075	796	64	128.72	7.43	5.38	upstream	NM_007966	Evx1	chr6	52313497	52318378	+	-3114
chr4:40913340-40915859	2520	1724	76	144.73	7.41	3.39	upstream	NM_011463	Spink4	chr4	40920055	40931395	+	-5456
chr3:129203481-129205905	2425	1410	74	162.6	7.4	2.7	upstream	NM_001042502	Pitx2	chr3	129213931	129219594	+	-9239
chr3:129203481-129205905	2425	1410	74	162.6	7.4	2.7	upstream	NM_001287048	Pitx2	chr3	129213931	129219594	+	-9239
chr12:79557348-79561852	4505	827	160	138.11	7.4	2.7	intergenic	NM_001252562	Rad51b	chr12	79297350	79508654	+	262249
chr14:22188919-22190477	1559	944	38	75.13	7.38	8.21	intron	NM_028275	Lrmda	chr14	22019711	23056088	+	169986
chr14:118895360-118896145	786	279	23	63.52	7.38	11.27	intron	NM_025943	Dzip1	chr14	118925470	118875519	-	29718
chr14:118895360-118896145	786	279	23	63.52	7.38	11.27	intron	NM_001360413	Dzip1	chr14	118922791	118875519	-	27039
chr1:56971507-56975879	4373	1779	172	166.77	7.38	2.86	upstream	NM_139146	Satb2	chr1	56971334	56793980	-	-2358
chr14:16264394-16265800	1407	720	25	31.92	7.38	19.82	upstream	NM_001359882	Oxsm	chr14	16249176	16238655	-	-15920
chr14:16264394-16265800	1407	720	25	31.92	7.38	19.82	upstream	NM_027695	Oxsm	chr14	16249808	16238655	-	-15288
chr14:122473916-122475311	1396	719	39	86.53	7.35	6.73	promoter	NM_009574	Zic2	chr14	122475383	122480328	+	-770
chr14:122473916-122475311	1396	719	39	86.53	7.35	6.73	promoter	NR_045046	2610035F20Rik	chr14	122475199	122470376	-	586
chr18:78322432-78323592	1161	359	53	123.3	7.32	6.36	intron	NM_207651	Slc14a2	chr18	78596950	78146143	-	273939
chr18:78322432-78323592	1161	359	53	123.3	7.32	6.36	intron	NM_030683	Slc14a2	chr18	78596950	78183240	-	273939
chr1:74054987-74060693	5707	3618	265	43.74	7.31	16.95	intron	NM_001289895	Tns1	chr1	74124548	73910231	-	66709
chr1:74054987-74060693	5707	3618	265	43.74	7.31	16.95	intron	NM_027884	Tns1	chr1	74124548	73910231	-	66709
chr3:138339196-138341993	2798	1424	127	208.5	7.3	5.56	promoter	NM_001370857	Adh6b	chr3	138341638	138358843	+	-1044
chr15:96465389-96465977	589	294	24	74.6	7.29	8.7	upstream	NM_028148	Scaf11	chr15	96460843	96411697	-	-4839
chr11:77384995-77386181	1187	471	32	68.88	7.28	9.88	intron	NM_001291190	Ssh2	chr11	77348279	77460219	+	37308
chr2:115514668-115515593	926	285	28	67.47	7.26	9.74	upstream	NR_030712	3110099E03Rik	chr2	115512201	115493512	-	-2929
chr12:49390719-49392338	1620	919	54	106.56	7.25	6.08	promoter	NR_026733	3110039M20Rik	chr12	49389651	49407346	+	1877
chr13:73722364-73724236	1873	932	80	121.75	7.24	6.03	intergenic	NM_028878	Slc6a19	chr13	73700780	73679744	-	-22519
chr5:33044440-33046331	1892	1072	78	111.75	7.24	6.76	intergenic	NM_011738	Ywhah	chr5	33018815	33027966	+	26570
chr9:61294841-61297194	2354	1755	76	88.66	7.21	7.28	upstream	NR_045334	B930092H01Rik	chr9	61293809	61259226	-	-2208
chr11:97304015-97304989	975	506	26	56.63	7.21	13.65	upstream	NM_025927	Mrpl45	chr11	97315715	97329920	+	-11214
chr12:25160695-25161852	1158	617	37	95.93	7.21	6.3	intergenic	NR_045844	Gm17746	chr12	25129173	25132274	+	32100
chr2:157094583-157095589	1007	607	25	56.85	7.18	13.58	intron	NM_001177439	Tldc2	chr2	157087009	157096948	+	8076
chr1:171204214-171205298	1085	792	31	81.1	7.18	6.85	upstream	NM_025557	Pcp4l1	chr1	171196268	171173263	-	-8487
chr1:171204214-171205298	1085	792	31	81.1	7.18	6.85	upstream	NM_001305585	Apoa2	chr1	171221563	171226379	+	-16808
chr1:161151631-161152766	1136	668	29	66.45	7.18	10.25	intron	NM_028664	Ankrd45	chr1	161142711	161170507	+	9487
chr11:52237935-52238946	1012	724	24	51.72	7.18	14.64	intron	NM_011543	Skp1a	chr11	52231994	52246858	+	6446
chr13:36731320-36734558	3239	730	86	180.78	7.18	3.57	promoter	NM_153529	Nrn1	chr13	36734477	36725621	-	1539
chr6:127324766-127326076	1311	615	24	34.32	7.18	19.19	upstream	NR_073373	Gm38404	chr6	127307967	127296185	-	-17453
chrX:36863840-36865215	1376	735	43	119.58	7.18	5.69	promoter	NM_029951	C330007P06Rik	chrX	36864246	36848543	-	-281
chr10:77572997-77574251	1255	646	26	44.91	7.18	16.67	upstream	NM_145925	Pttg1ip	chr10	77581654	77598732	+	-8031
chr8:111887878-111888935	1058	267	25	53.11	7.18	13.81	upstream	NM_025781	Tmem170	chr8	111876675	111864897	-	-11731
chr5:139748572-139750610	2039	1066	53	113.5	7.18	7.19	upstream	NM_174850	Micall2	chr5	139736333	139706692	-	-13257
chr14:28303833-28305027	1195	301	33	81.9	7.18	6.91	intron	NM_001347497	Erc2	chr14	27622406	28478537	+	682023
chr14:28303833-28305027	1195	301	33	81.9	7.18	6.91	intron	NM_177814	Erc2	chr14	27622406	28478537	+	682023
chr1:10671391-10672344	954	666	23	51.21	7.18	14.72	intron	NM_001289497	Cpa6	chr1	10719945	10324718	-	48078
chr1:10671391-10672344	954	666	23	51.21	7.18	14.72	intron	NM_177834	Cpa6	chr1	10719945	10324718	-	48078
chr2:60845412-60846470	1059	300	32	89.08	7.18	7.41	intron	NM_001141932	Rbms1	chr2	60881438	60751952	-	35498
chr2:60845412-60846470	1059	300	32	89.08	7.18	7.41	intron	NM_001141931	Rbms1	chr2	60881438	60751952	-	35498
chr14:69028847-69030083	1237	519	30	59.02	7.18	12.59	promoter	NM_009285	Stc1	chr14	69029288	69041401	+	176
chr1:79618841-79620213	1373	623	30	54.54	7.18	13.47	intron	NM_183027	Ap1s3	chr1	79671972	79606875	-	52446
chr17:5740135-5741778	1644	1068	41	85.76	7.18	6.43	intron	NM_146073	Zdhhc14	chr17	5492599	5753891	+	248357
chr2:152142835-152144228	1394	777	29	45.14	7.18	16.5	promoter	NM_009328	Tcf15	chr2	152143608	152149096	+	-77
chr10:122712041-122713277	1237	738	26	45.95	7.18	16.42	intron	NM_001110218	Ppm1h	chr10	122678761	122945793	+	33897
chr10:122712041-122713277	1237	738	26	45.95	7.18	16.42	intron	NM_176919	Ppm1h	chr10	122678761	122921974	+	33897
chr5:101664472-101666235	1764	1018	49	115.91	7.18	6.67	promoter	NM_144955	Nkx6-1	chr5	101664711	101659196	-	-642
chr4:117492137-117493982	1846	1180	56	145.94	7.18	3.57	intron	NM_025739	Rnf220	chr4	117497052	117271462	-	3993
chr4:137526992-137528099	1108	488	33	89.88	7.18	7.6	upstream	NR_105985	Mir7018	chr4	137538285	137538370	+	-10740
chr8:122268961-122270263	1303	621	26	42.23	7.18	17.32	upstream	NM_009569	Zfpm1	chr8	122282140	122337862	+	-12529
chr12:73043867-73047325	3459	1108	107	271.48	7.18	9.09	promoter	NR_162772	Mir9718	chr12	73045884	73045948	+	-289
chr12:73043867-73047325	3459	1108	107	271.48	7.18	9.09	promoter	NM_009189	Six1	chr12	73046712	73041826	-	1117
chr8:70489885-70491196	1312	730	32	67.61	7.18	9.84	upstream	NM_018827	Crlf1	chr8	70493130	70504081	+	-2590
chr8:70489885-70491196	1312	730	32	67.61	7.18	9.84	upstream	NM_001122830	Klhl26	chr8	70476943	70450227	-	-13597
chr8:70489885-70491196	1312	730	32	67.61	7.18	9.84	upstream	NM_178771	Klhl26	chr8	70476943	70450227	-	-13597
chr11:6006438-6007321	884	375	21	46.84	7.18	16.04	intron	NM_007595	Camk2b	chr11	6065748	5969665	-	58869
chr11:6006438-6007321	884	375	21	46.84	7.18	16.04	intron	NM_001174054	Camk2b	chr11	6065748	5969665	-	58869
chr11:6006438-6007321	884	375	21	46.84	7.18	16.04	intron	NM_001174053	Camk2b	chr11	6065748	5969665	-	58869
chr2:105660354-105661714	1361	714	26	39.2	7.18	17.89	promoter	NR_117095	Paupar	chr2	105661343	105657861	-	310
chr7:134113391-134114582	1192	767	26	48.68	7.18	15.29	intron	NM_007400	Adam12	chr7	134225097	133883198	-	111111
chr17:34146840-34148047	1208	504	30	61.05	7.18	12.36	intron	NM_010388	H2-DMb2	chr17	34145248	34151553	+	2195
chr17:34146840-34148047	1208	504	30	61.05	7.18	12.36	intron	NR_160895	H2-DMb2	chr17	34145248	34151553	+	2195
chr5:20469174-20470541	1368	773	29	50.64	7.18	14.77	intron	NM_001170746	Magi2	chr5	19227045	20704791	+	1242812
chr5:20469174-20470541	1368	773	29	50.64	7.18	14.77	intron	NM_001170745	Magi2	chr5	19907517	20704792	+	562340
chr5:20469174-20470541	1368	773	29	50.64	7.18	14.77	intron	NM_015823	Magi2	chr5	19907517	20704791	+	562340
chr19:7814843-7815982	1140	548	26	52.04	7.18	14.48	upstream	NM_146232	Slc22a26	chr19	7802667	7781980	-	-12745
chr2:11764158-11765042	885	432	23	56.56	7.18	13.61	upstream	NM_177268	Ankrd16	chr2	11777752	11790323	+	-13153
chr2:11764158-11765042	885	432	23	56.56	7.18	13.61	upstream	NM_001363082	Ankrd16	chr2	11777752	11790323	+	-13153
chr2:11764158-11765042	885	432	23	56.56	7.18	13.61	upstream	NR_156440	Ankrd16	chr2	11777752	11790323	+	-13153
chr2:11764158-11765042	885	432	23	56.56	7.18	13.61	upstream	NR_156442	Ankrd16	chr2	11777752	11790323	+	-13153
chr2:11764158-11765042	885	432	23	56.56	7.18	13.61	upstream	NR_156441	Ankrd16	chr2	11777752	11790323	+	-13153
chrX:58028570-58032515	3946	3247	95	175.61	7.18	3.23	promoter	NM_009575	Zic3	chrX	58030627	58036630	+	-85
chr4:22485292-22486415	1124	824	30	72.44	7.18	9.18	upstream	NR_131335	Gm30731	chr4	22490547	22493126	+	-4694
chr9:4425135-4426498	1364	836	27	42.85	7.18	17.25	intron	NM_001113180	Gria4	chr9	4796234	4417892	-	370418
chr9:4425135-4426498	1364	836	27	42.85	7.18	17.25	intron	NM_019691	Gria4	chr9	4796234	4417892	-	370418
chr5:118667505-118669021	1517	656	37	76.2	7.18	7.96	intron	NM_001347445	Med13l	chr5	118560718	118765437	+	107544
chr5:118667505-118669021	1517	656	37	76.2	7.18	7.96	intron	NM_172424	Med13l	chr5	118560718	118765437	+	107544
chr18:61643060-61644438	1379	578	35	76.95	7.18	7.9	intron	NR_045420	Bvht	chr18	61639652	61647485	+	4096
chr3:157592180-157593327	1148	616	24	42.91	7.18	17.14	intron	NM_011196	Ptger3	chr3	157566891	157644758	+	25862
chr5:9289386-9290518	1133	616	25	48.08	7.18	15.59	intron	NM_001359887	9330182L06Rik	chr5	9266117	9411545	+	23834
chr5:9289386-9290518	1133	616	25	48.08	7.18	15.59	intron	NM_001359885	9330182L06Rik	chr5	9266117	9484663	+	23834
chr5:9289386-9290518	1133	616	25	48.08	7.18	15.59	intron	NR_153371	9330182L06Rik	chr5	9266117	9484663	+	23834
chr5:9289386-9290518	1133	616	25	48.08	7.18	15.59	intron	NM_172706	9330182L06Rik	chr5	9266117	9484663	+	23834
chr5:9289386-9290518	1133	616	25	48.08	7.18	15.59	intron	NM_001359886	9330182L06Rik	chr5	9266117	9463985	+	23834
chr5:9289386-9290518	1133	616	25	48.08	7.18	15.59	intron	NR_153370	9330182L06Rik	chr5	9266117	9463985	+	23834
chr5:9289386-9290518	1133	616	25	48.08	7.18	15.59	intron	NM_001359884	9330182L06Rik	chr5	9266117	9463985	+	23834
chr2:78892472-78893297	826	499	26	78.46	7.18	7.61	intron	NM_001356395	Ube2e3	chr2	78869677	78920583	+	23207
chr2:78892472-78893297	826	499	26	78.46	7.18	7.61	intron	NR_151458	Ube2e3	chr2	78869677	78928786	+	23207
chr2:78892472-78893297	826	499	26	78.46	7.18	7.61	intron	NR_151457	Ube2e3	chr2	78869677	78928786	+	23207
chr6:137744213-137745365	1153	457	29	65.13	7.18	10.81	upstream	NM_172733	Dera	chr6	137754576	137837872	+	-9788
chr4:154863767-154864642	876	587	22	52.27	7.18	14.18	upstream	NM_013783	Mmel1	chr4	154869584	154895530	+	-5380
chr6:25010125-25011320	1196	736	24	40.18	7.18	17.63	intergenic	NM_177013	Tmem229a	chr6	24956125	24951140	-	-54597
chr2:93129069-93130419	1351	661	32	64.83	7.18	10.85	intergenic	NM_001025246	Trp53i11	chr2	93187547	93201757	+	-57804
chr2:93129069-93130419	1351	661	32	64.83	7.18	10.85	intergenic	NM_001356537	Trp53i11	chr2	93187547	93201757	+	-57804
chr2:93129069-93130419	1351	661	32	64.83	7.18	10.85	intergenic	NM_001356536	Trp53i11	chr2	93187547	93201757	+	-57804
chr2:93129069-93130419	1351	661	32	64.83	7.18	10.85	intergenic	NM_001356535	Trp53i11	chr2	93187547	93201757	+	-57804
chr2:93129069-93130419	1351	661	32	64.83	7.18	10.85	intergenic	NR_151503	Trp53i11	chr2	93187547	93189562	+	-57804
chr2:40625128-40626038	911	489	24	59.51	7.18	12.33	intergenic	NM_024209	Ppp6c	chr2	39226349	39196669	-	-1399233
chr10:9009538-9010879	1342	851	33	70.13	7.18	9.32	intergenic	NM_175155	Sash1	chr10	8886070	8722218	-	-124138
chr3:22673342-22674694	1353	745	25	35.92	7.18	18.72	intergenic	NR_004439	Rprl2	chr3	22251369	22251607	+	422648
chr16:30094028-30094785	758	395	27	92.37	7.18	7.47	intergenic	NM_008235	Hes1	chr16	30065356	30067796	+	29050
chr3:126235083-126235626	544	272	19	73.2	7.18	8.82	intergenic	NM_173451	Arsj	chr3	126363851	126440374	+	-128497
chr16:19284009-19284790	782	291	22	60.24	7.18	12.19	intergenic	NM_146451	Olfr164	chr16	19286741	19285793	-	2342
chr1:90232179-90233562	1384	855	38	91.6	7.18	7.26	intergenic	NM_001271607	Ackr3	chr1	90203979	90215722	+	28891
chr1:90232179-90233562	1384	855	38	91.6	7.18	7.26	intergenic	NM_007722	Ackr3	chr1	90203979	90215722	+	28891
chr1:33200581-33201177	597	298	19	60.9	7.18	12.22	intergenic	NM_008922	Prim2	chr1	33669794	33453807	-	468916
chr10:19239868-19240534	667	293	20	60.16	7.18	12.18	intergenic	NR_038022	Gm20139	chr10	19167237	19207947	+	72963
chr1:77226166-77227041	876	578	21	47.42	7.18	15.9	intergenic	NR_105770	Mir6352	chr1	77496768	77496652	-	270165
chr10:9196420-9197398	979	683	23	49.41	7.18	15.04	intergenic	NM_175155	Sash1	chr10	8886070	8722218	-	-310838
chr19:52526174-52527059	886	605	20	42.07	7.18	17.38	intergenic	NM_008386	Ins1	chr19	52264296	52265009	+	262320
chr15:22217431-22218631	1201	631	23	36.04	7.18	18.64	intergenic	NM_001165971	Hnrnpa1l2-ps2	chr15	22714984	22713819	-	496954
chr17:62570082-62570756	675	295	20	59.36	7.18	12.25	intergenic	NM_010109	Efna5	chr17	62881317	62602956	-	310899
chr17:62570082-62570756	675	295	20	59.36	7.18	12.25	intergenic	NM_207654	Efna5	chr17	62881317	62602956	-	310899
chr6:67145426-67147127	1702	987	38	68.22	7.18	9.93	intergenic	NM_007836	Gadd45a	chr6	67037407	67035095	-	-108869
chr13:110975737-110976746	1010	407	23	47.27	7.18	15.87	intergenic	NR_131194	4930526H09Rik	chr13	110903846	110882410	-	-72395
chr10:83198459-83199493	1035	551	21	37.14	7.18	18.54	intergenic	NM_177388	Slc41a2	chr10	83337817	83231138	-	138842
chr16:57634307-57635574	1268	568	27	48.27	7.18	15.54	intergenic	NR_162788	Mir1970b	chr16	57610785	57610845	+	24155
chr10:35566432-35567346	915	661	21	44.65	7.18	16.77	intergenic	NM_001253356	Hs3st5	chr10	36506806	36834394	+	-939918
chr10:35566432-35567346	915	661	21	44.65	7.18	16.77	intergenic	NM_001081208	Hs3st5	chr10	36506806	36834394	+	-939918
chr10:35566432-35567346	915	661	21	44.65	7.18	16.77	intergenic	NM_001253355	Hs3st5	chr10	36506806	36834394	+	-939918
chr19:26473278-26473959	682	382	24	82.67	7.18	6.95	intergenic	NM_011416	Smarca2	chr19	26605159	26778321	+	-131541
chr13:3749109-3750607	1499	683	35	68.29	7.18	9.85	intergenic	NM_027416	Calml3	chr13	3804318	3802892	-	54461
chr6:42146916-42148041	1126	684	25	48.52	7.18	15.28	intergenic	NM_181275	Tas2r139	chr6	42140935	42141895	+	6543
chr6:124259335-124259909	575	287	19	60.9	7.18	12.22	intergenic	NM_001104642	Vmn2r27	chr6	124231784	124191595	-	-27837
chr6:89474526-89475860	1335	619	31	56.94	7.18	13.63	intergenic	NM_008881	Plxna1	chr6	89362613	89316313	-	-112579
chr2:147503754-147504586	833	299	20	45.81	7.18	16.47	intergenic	NM_008780	Pax1	chr2	147364993	147375048	+	139176
chr6:4009378-4010239	862	280	25	69.18	7.18	9.64	intergenic	NM_025331	Gng11	chr6	4003986	4008446	+	5822
chr8:70827349-70829181	1833	291	44	86.14	7.18	6.57	intergenic	NM_027560	Arrdc2	chr8	70839720	70835137	-	11456
chr4:72765803-72767475	1673	793	41	83.64	7.18	7.06	intergenic	NM_001199270	Aldoart1	chr4	72852634	72850582	-	85996
chr5:86325411-86326761	1351	572	27	39.71	7.18	17.74	intergenic	NM_001030297	Tmprss11c	chr5	86289308	86231480	-	-36777
chr6:8825479-8826721	1243	615	27	49.79	7.18	15.08	intergenic	NM_010492	Ica1	chr6	8778484	8630526	-	-47615
chr11:58179187-58180509	1323	797	37	70.22	7.17	9.26	upstream	NM_001135115	Gm12250	chr11	58183842	58190198	+	-3995
chr14:48161836-48162742	907	622	31	79.8	7.17	6.9	intron	NM_033602	Peli2	chr14	48120868	48260883	+	41420
chr4:150744795-150748219	3425	1469	150	40.77	7.17	17.57	intergenic	NR_162802	Mir12196	chr4	150797952	150797897	-	51446
chr7:87122297-87123485	1189	396	37	81.9	7.17	6.92	intergenic	NM_001285835	Nox4	chr7	87246648	87398708	+	-123758
chr7:87122297-87123485	1189	396	37	81.9	7.17	6.92	intergenic	NM_015760	Nox4	chr7	87246648	87398708	+	-123758
chr7:87122297-87123485	1189	396	37	81.9	7.17	6.92	intergenic	NM_001285833	Nox4	chr7	87246648	87398708	+	-123758
chr19:25862605-25863867	1263	966	42	99.72	7.17	6.96	intergenic	NM_145831	Dmrt2	chr19	25672410	25678991	+	190825
chr5:123973363-123975643	2281	423	64	104.84	7.16	7.89	promoter	NM_145070	Hip1r	chr5	123973627	124003215	+	875
chr6:52253192-52255582	2391	1756	58	110.68	7.16	6.54	upstream	NM_010450	Hoxa11	chr6	52245810	52242104	-	-8576
chr6:52253192-52255582	2391	1756	58	110.68	7.16	6.54	upstream	NR_110442	Hottip	chr6	52262774	52267603	+	-8388
chr6:52253192-52255582	2391	1756	58	110.68	7.16	6.54	upstream	NR_110441	Hottip	chr6	52262774	52267603	+	-8388
chr9:37203509-37204322	814	553	21	52.04	7.16	14.5	upstream	NM_025464	Tmem218	chr9	37208222	37223228	+	-4307
chr5:28464869-28466734	1866	1078	48	94.61	7.15	6.74	promoter	NR_015562	9530036O11Rik	chr5	28466983	28719209	+	-1182
chr5:28464869-28466734	1866	1078	48	94.61	7.15	6.74	promoter	NM_009170	Shh	chr5	28467101	28456839	-	1300
chr4:33281349-33282841	1493	758	49	94.59	7.15	6.71	intergenic	NM_001305273	Rngtt	chr4	33310310	33502614	+	-28216
chr4:33281349-33282841	1493	758	49	94.59	7.15	6.71	intergenic	NM_011884	Rngtt	chr4	33310310	33502614	+	-28216
chr6:12063703-12065075	1373	597	32	58.15	7.15	13.03	intergenic	NR_003631	Gm6578	chr6	12109580	12099520	-	45192
chr18:49923540-49924538	999	511	27	58.63	7.13	12.78	intron	NM_001081371	Dmxl1	chr18	49832996	49965473	+	91042
chr7:78845332-78847874	2543	1726	83	134.28	7.13	3.7	promoter	NM_029585	Det1	chr7	78847211	78827473	-	609
chr11:113007815-113009494	1680	850	53	88.25	7.13	7.18	intergenic	NR_130164	1700012H19Rik	chr11	112825128	112822964	-	-183526
chr3:135289492-135291395	1904	763	61	86.17	7.11	6.59	intron	NM_027208	Bdh2	chr3	135281220	135304425	+	9223
chr3:135289492-135291395	1904	763	61	86.17	7.11	6.59	intron	NM_001172055	Bdh2	chr3	135281220	135304425	+	9223
chr9:121605044-121605931	888	424	27	68.18	7.11	9.9	intron	NR_040740	Lyzl4os	chr9	121587019	121614255	+	18468
chr13:104498973-104500652	1680	848	51	70.14	7.11	9.34	intergenic	NR_136938	Adamts6	chr13	104287834	104496695	+	211978
chr13:104498973-104500652	1680	848	51	70.14	7.11	9.34	intergenic	NM_001081020	Adamts6	chr13	104287834	104496695	+	211978
chr10:117361016-117362352	1337	679	32	44.14	7.1	17	intron	NM_001013391	Cpsf6	chr10	117376973	117344667	-	15290
chr10:117361016-117362352	1337	679	32	44.14	7.1	17	intron	NM_001310609	Cpsf6	chr10	117376973	117344666	-	15290
chr2:73279332-73280285	954	300	27	51.28	7.1	14.73	intergenic	NM_001005343	Sp9	chr2	73271925	73275771	+	7883
chr9:91359114-91360696	1583	1351	39	79.23	7.09	7.17	upstream	NM_009576	Zic4	chr9	91368971	91389348	+	-9067
chr8:109814593-109816238	1646	833	50	88.68	7.09	7.3	intergenic	NR_028532	Snord71	chr8	109839311	109839375	+	-23896
chr2:131833413-131835357	1945	1079	66	83.57	7.08	7.03	intron	NR_029381	5330413P13Rik	chr2	131847656	131820005	-	13272
chr2:18194516-18196540	2025	644	49	86.29	7.07	6.67	intron	NM_001252560	Mllt10	chr2	18064584	18212390	+	130943
chr2:18194516-18196540	2025	644	49	86.29	7.07	6.67	intron	NM_001252561	Mllt10	chr2	18064584	18212390	+	130943
chr2:18194516-18196540	2025	644	49	86.29	7.07	6.67	intron	NR_045538	Mllt10	chr2	18064584	18212390	+	130943
chr2:18194516-18196540	2025	644	49	86.29	7.07	6.67	intron	NR_045539	Mllt10	chr2	18064584	18212390	+	130943
chr17:14961268-14962432	1165	484	41	103.11	7.07	7.8	promoter	NM_024250	Phf10	chr17	14961260	14944994	-	-589
chr17:14961268-14962432	1165	484	41	103.11	7.07	7.8	promoter	NM_001360983	Phf10	chr17	14961260	14947743	-	-589
chr4:129015897-129017154	1258	760	31	56.28	7.06	13.5	intergenic	NM_001033966	Ak2	chr4	128993223	129008723	+	23302
chr4:129015897-129017154	1258	760	31	56.28	7.06	13.5	intergenic	NR_138540	Ak2	chr4	128993223	129011529	+	23302
chr4:129015897-129017154	1258	760	31	56.28	7.06	13.5	intergenic	NM_016895	Ak2	chr4	128993223	129011529	+	23302
chr16:20783195-20785571	2377	1629	81	78.16	7.05	7.64	intergenic	NM_009379	Thpo	chr16	20734511	20724453	-	-49871
chr15:78405526-78407499	1974	1177	76	85.98	7.04	6.51	promoter	NM_001162493	Mpst	chr15	78406711	78414015	+	-199
chr15:78405526-78407499	1974	1177	76	85.98	7.04	6.51	promoter	NM_001162492	Mpst	chr15	78406800	78414015	+	-288
chr15:78405526-78407499	1974	1177	76	85.98	7.04	6.51	promoter	NM_009437	Tst	chr15	78405865	78399555	-	-647
chr15:78405526-78407499	1974	1177	76	85.98	7.04	6.51	promoter	NM_138670	Mpst	chr15	78407103	78414015	+	-591
chr11:21492107-21493992	1886	501	49	65.65	7.03	10.65	intergenic	NR_028259	4932414J04Rik	chr11	21511180	21494729	-	18131
chr8:123574032-123575367	1336	548	42	66.09	7.01	10.51	upstream	NR_046147	Gm22109	chr8	123566087	123565966	-	-8612
chr8:123574032-123575367	1336	548	42	66.09	7.01	10.51	upstream	NR_046127	Gm25018	chr8	123566087	123565966	-	-8612
chr8:123574032-123575367	1336	548	42	66.09	7.01	10.51	upstream	NR_046152	Gm25212	chr8	123566087	123565966	-	-8612
chr8:123574032-123575367	1336	548	42	66.09	7.01	10.51	upstream	NR_046154	Gm22291	chr8	123566087	123565966	-	-8612
chr8:123574032-123575367	1336	548	42	66.09	7.01	10.51	upstream	NR_046140	Gm26391	chr8	123566087	123565966	-	-8612
chr8:123574032-123575367	1336	548	42	66.09	7.01	10.51	upstream	NR_046155	Gm23284	chr8	123566087	123565966	-	-8612
chr1:39005435-39006187	753	301	20	50.64	7.01	14.77	intergenic	NM_026850	Pdcl3	chr1	38987813	38997236	+	17997
chr3:130731559-130732552	994	552	25	52.04	7	14.49	promoter	NM_001199350	Rpl34-ps1	chr3	130730329	130726836	-	-1726
chr3:130731559-130732552	994	552	25	52.04	7	14.49	promoter	NM_001005859	Rpl34	chr3	130730398	130726826	-	-1657
chr3:130731559-130732552	994	552	25	52.04	7	14.49	promoter	NM_001287581	Rpl34	chr3	130730337	130726826	-	-1718
chr3:130731559-130732552	994	552	25	52.04	7	14.49	promoter	NM_026724	Rpl34	chr3	130730337	130726826	-	-1718
chr4:130707188-130708645	1458	697	31	47.15	7	16.03	intron	NM_001159605	Pum1	chr4	130663320	130781566	+	44596
chr4:130707188-130708645	1458	697	31	47.15	7	16.03	intron	NM_030722	Pum1	chr4	130663320	130781566	+	44596
chr4:130707188-130708645	1458	697	31	47.15	7	16.03	intron	NM_001159603	Pum1	chr4	130663320	130781566	+	44596
chr4:130707188-130708645	1458	697	31	47.15	7	16.03	intron	NM_001159606	Pum1	chr4	130663320	130781566	+	44596
chr4:130707188-130708645	1458	697	31	47.15	7	16.03	intron	NM_001159604	Pum1	chr4	130663320	130781566	+	44596
chr4:130707188-130708645	1458	697	31	47.15	7	16.03	intron	NM_001356565	Pum1	chr4	130663320	130781566	+	44596
chr4:130707188-130708645	1458	697	31	47.15	7	16.03	intron	NM_001356566	Pum1	chr4	130663320	130781566	+	44596
chr8:54076369-54079137	2769	1680	93	175.97	6.99	3.33	promoter	NM_009506	Vegfc	chr8	54077531	54186454	+	221
chr13:119964966-119968128	3163	2425	103	183.03	6.96	3.85	upstream	NM_001033769	B020031M17Rik	chr13	119950806	119949356	-	-15740
chr1:171220692-171221964	1273	497	34	76.76	6.94	7.78	promoter	NM_001037170	Tomm40l	chr1	171222514	171217802	-	1187
chr1:171220692-171221964	1273	497	34	76.76	6.94	7.78	promoter	NM_001305585	Apoa2	chr1	171221563	171226379	+	-236
chr2:45004105-45004975	871	226	23	48.08	6.93	15.6	intron	NM_001355288	Zeb2	chr2	45117442	44983511	-	112903
chr2:45004105-45004975	871	226	23	48.08	6.93	15.6	intron	NM_001355290	Zeb2	chr2	45113252	44983511	-	108713
chr2:45004105-45004975	871	226	23	48.08	6.93	15.6	intron	NM_001355289	Zeb2	chr2	45113253	44983511	-	108714
chr2:45004105-45004975	871	226	23	48.08	6.93	15.6	intron	NM_015753	Zeb2	chr2	45113279	44983511	-	108740
chr4:117829172-117830559	1388	810	46	108.73	6.93	5.99	upstream	NM_008135	Slc6a9	chr4	117835257	117869305	+	-5392
chr4:117829172-117830559	1388	810	46	108.73	6.93	5.99	upstream	NM_001369016	Slc6a9	chr4	117835609	117869304	+	-5744
chr4:117829172-117830559	1388	810	46	108.73	6.93	5.99	upstream	NM_001355175	Slc6a9	chr4	117849349	117869304	+	-19484
chr6:38540198-38541175	978	593	26	57.18	6.93	13.68	intergenic	NM_025363	Fmc1	chr6	38534860	38539449	+	5826
chr6:47777812-47779519	1708	301	148	79.04	6.92	7.07	intergenic	NR_030485	Mir704	chr6	47803652	47803575	-	24987
chr17:40341956-40343370	1415	676	52	94.12	6.91	6.67	intergenic	NM_009638	Crisp1	chr17	40319207	40293757	-	-23455
chr1:158355350-158356320	971	527	28	66.75	6.86	10.07	promoter	NM_207583	Brinp2	chr1	158356260	158245268	-	426
chr5:37822440-37827494	5055	1285	136	220.75	6.86	6.25	promoter	NM_010835	Msx1	chr5	37824585	37820490	-	-381
chr10:122884308-122885562	1255	966	37	86.58	6.86	6.78	intron	NM_001110218	Ppm1h	chr10	122678761	122945793	+	206173
chr10:122884308-122885562	1255	966	37	86.58	6.86	6.78	intron	NM_176919	Ppm1h	chr10	122678761	122921974	+	206173
chr12:86902994-86905900	2907	1722	98	102.39	6.86	7.58	upstream	NM_145836	Irf2bpl	chr12	86884814	86880702	-	-19632
chr5:92829879-92831387	1509	762	35	58.06	6.86	13.12	intron	NM_001077595	Shroom3	chr5	92809381	92965759	+	21251
chr5:92829879-92831387	1509	762	35	58.06	6.86	13.12	intron	NM_015756	Shroom3	chr5	92683434	92965759	+	147198
chr9:40465085-40466277	1193	766	45	81.3	6.86	6.9	upstream	NM_172768	Gramd1b	chr9	40455764	40293233	-	-9916
chr8:121082996-121084311	1316	610	31	54.08	6.86	13.59	promoter	NR_130109	Fendrr	chr8	121083110	121058801	-	-543
chr8:121082996-121084311	1316	610	31	54.08	6.86	13.59	promoter	NM_010426	Foxf1	chr8	121084385	121088154	+	-732
chr8:121082996-121084311	1316	610	31	54.08	6.86	13.59	promoter	NR_045471	Fendrr	chr8	121083110	121054881	-	-543
chr4:108762333-108763299	967	687	22	42.71	6.86	17.29	intron	NM_001347163	Zfyve9	chr4	108781088	108637472	-	18273
chr1:22894185-22895893	1709	1437	55	120.8	6.86	5.88	upstream	NR_151543	Gm7759	chr1	22898386	22905081	+	-3348
chr1:184731404-184733351	1948	344	60	122.65	6.86	6.19	promoter	NM_008250	Hlx	chr1	184732493	184727144	-	116
chr6:133870065-133871592	1528	1239	66	99.88	6.86	7.05	upstream	NM_010594	Kap	chr6	133853667	133849854	-	-17161
chr18:68075925-68077143	1219	528	25	30.43	6.86	20.6	intron	NM_172631	Ldlrad4	chr18	67933172	68255549	+	143361
chr10:71166354-71167095	742	327	27	76.72	6.86	7.73	upstream	NM_031397	Bicc1	chr10	71159690	70922829	-	-7034
chr10:71166354-71167095	742	327	27	76.72	6.86	7.73	upstream	NM_001347189	Bicc1	chr10	71159690	70922829	-	-7034
chrX:139799196-139800764	1569	805	43	88.97	6.86	7.37	promoter	NM_016675	Cldn2	chrX	139800807	139811388	+	-828
chr2:68739885-68740933	1049	478	34	63.61	6.86	11.33	intron	NM_183113	4932414N04Rik	chr2	68657883	68748465	+	82525
chr13:109661196-109662247	1052	294	28	55.85	6.86	13.61	intron	NM_011056	Pde4d	chr13	108654176	109955969	+	1007545
chr9:47514165-47515888	1724	896	48	75.24	6.86	8.23	upstream	NM_207676	Cadm1	chr9	47530351	47853385	+	-15325
chr9:47514165-47515888	1724	896	48	75.24	6.86	8.23	upstream	NM_018770	Cadm1	chr9	47530351	47853385	+	-15325
chr9:47514165-47515888	1724	896	48	75.24	6.86	8.23	upstream	NM_207675	Cadm1	chr9	47530351	47853385	+	-15325
chr9:47514165-47515888	1724	896	48	75.24	6.86	8.23	upstream	NM_001025600	Cadm1	chr9	47530351	47853385	+	-15325
chr9:47514165-47515888	1724	896	48	75.24	6.86	8.23	upstream	NM_001310841	Cadm1	chr9	47530169	47853391	+	-15143
chr15:73281647-73284464	2818	833	88	89.96	6.86	7.67	intron	NM_007982	Ptk2	chr15	73423191	73205104	-	140136
chr15:73281647-73284464	2818	833	88	89.96	6.86	7.67	intron	NM_001358046	Ptk2	chr15	73423191	73205104	-	140136
chr15:73281647-73284464	2818	833	88	89.96	6.86	7.67	intron	NM_001358045	Ptk2	chr15	73423191	73205104	-	140136
chr10:112270227-112271648	1422	755	34	50.8	6.86	14.74	promoter	NM_001359753	Kcnc2	chr10	112271272	112466304	+	-335
chr10:112270227-112271648	1422	755	34	50.8	6.86	14.74	promoter	NM_001025581	Kcnc2	chr10	112271122	112466304	+	-185
chr10:112270227-112271648	1422	755	34	50.8	6.86	14.74	promoter	NM_001359752	Kcnc2	chr10	112271120	112466304	+	-183
chr12:87368016-87369282	1267	832	34	70.91	6.86	9.13	intron	NM_011479	Sptlc2	chr12	87388355	87305057	-	19707
chr11:96175474-96177733	2260	1762	62	91.15	6.86	7.38	upstream	NM_008267	Hoxb13	chr11	96194315	96196610	+	-17712
chr1:139453665-139455147	1483	841	52	87.1	6.86	6.79	promoter	NM_009791	Aspm	chr1	139454772	139494088	+	-367
chr3:94885802-94887883	2082	1302	63	109.14	6.86	6.17	promoter	NM_008945	Psmb4	chr3	94886958	94884323	-	116
chr18:82912087-82914395	2309	558	79	122.54	6.86	6.14	promoter	NM_001177464	Zfp516	chr18	82914631	83005314	+	-1391
chr3:148921527-148922751	1225	741	41	77.95	6.86	7.78	intron	NM_001081298	Adgrl2	chr3	148954635	148815585	-	32497
chr2:43222222-43223368	1147	721	25	40.44	6.86	17.62	intergenic	NM_001289593	Kynu	chr2	43555324	43680216	+	-332530
chr2:43222222-43223368	1147	721	25	40.44	6.86	17.62	intergenic	NM_027552	Kynu	chr2	43555324	43683048	+	-332530
chr2:43222222-43223368	1147	721	25	40.44	6.86	17.62	intergenic	NM_001289594	Kynu	chr2	43555324	43636758	+	-332530
chr17:15662867-15663633	767	531	24	65.29	6.86	10.78	intergenic	NR_045431	4933401D09Rik	chr17	15631787	15641102	+	31462
chr13:98502355-98503954	1600	1306	45	83.42	6.86	7.21	intergenic	NR_045498	2310005E17Rik	chr13	98435065	98424109	-	-68089
chr13:42316867-42318094	1228	721	33	69.33	6.86	9.73	intergenic	NM_010104	Edn1	chr13	42301475	42307990	+	16005
chr16:29001380-29002422	1043	754	21	31.19	6.86	20.37	intergenic	NM_177718	Mb21d2	chr16	28929698	28826175	-	-72202
chr5:118331389-118332976	1588	703	66	108.07	6.86	5.92	intergenic	NM_001081236	2410131K14Rik	chr5	118245226	118263114	+	86956
chr3:15068233-15069198	966	286	21	35.52	6.86	18.87	intergenic	NR_040549	A930001A20Rik	chr3	14971200	15002727	+	97515
chr3:15068233-15069198	966	286	21	35.52	6.86	18.87	intergenic	NR_040550	A930001A20Rik	chr3	14971200	15002727	+	97515
chr14:76935994-76937663	1670	912	63	93.58	6.86	7.22	intergenic	NM_172488	Lacc1	chr14	77036617	77024200	-	99789
chr13:9833672-9835189	1518	769	37	34.59	6.86	19.07	intergenic	NM_001199141	Zmynd11	chr13	9765321	9684835	-	-69109
chr13:9833672-9835189	1518	769	37	34.59	6.86	19.07	intergenic	NM_144516	Zmynd11	chr13	9765321	9684835	-	-69109
chr13:9833672-9835189	1518	769	37	34.59	6.86	19.07	intergenic	NM_001347474	Zmynd11	chr13	9765321	9684835	-	-69109
chr3:129103310-129104900	1591	839	47	71.31	6.86	9.27	intergenic	NM_001286942	Pitx2	chr3	129199877	129219594	+	-95773
chr3:129103310-129104900	1591	839	47	71.31	6.86	9.27	intergenic	NM_011098	Pitx2	chr3	129199877	129219594	+	-95773
chr3:129103310-129104900	1591	839	47	71.31	6.86	9.27	intergenic	NM_001042504	Pitx2	chr3	129199877	129219594	+	-95773
chr3:21826303-21828673	2371	1499	67	82.53	6.86	6.88	intergenic	NM_030732	Tbl1xr1	chr3	22076651	22216594	+	-249164
chr7:10382230-10383657	1428	824	32	51.07	6.86	14.7	intergenic	NM_134229	Vmn1r67	chr7	10446788	10447787	+	-63845
chr10:122342985-122344491	1507	743	44	75.7	6.86	8.24	intergenic	NM_016847	Avpr1a	chr10	122448498	122453453	+	-104761
chr9:60744175-60745224	1050	764	32	79.99	6.86	6.94	intergenic	NM_026235	Larp6	chr9	60713120	60738801	+	31579
chr5:14982010-14982963	954	262	35	69.44	6.81	9.68	upstream	NM_001281514	Gm10354	chr5	14978899	14974496	-	-3587
chr10:23909476-23910508	1033	442	24	50.25	6.8	14.87	upstream	NM_053205	Taar1	chr10	23920405	23921404	+	-10414
chr11:9293488-9294654	1167	538	23	37.82	6.8	18.3	exon	NM_178259	Abca13	chr11	9191941	9684259	+	102129
chr13:32902311-32903715	1405	734	32	61.18	6.8	12.22	upstream	NM_173051	Serpinb1c	chr13	32898140	32881396	-	-4872
chr7:61612852-61614570	1719	989	39	71.46	6.8	9.24	promoter	NR_045727	B230209E15Rik	chr7	61615327	61529409	-	1617
chr12:56689170-56690457	1288	826	36	89.5	6.8	7.49	upstream	NM_011041	Pax9	chr12	56695470	56712822	+	-5657
chr11:72298006-72298814	809	518	21	52.63	6.8	14.09	upstream	NM_001291153	Xaf1	chr11	72301628	72313733	+	-3219
chr11:72298006-72298814	809	518	21	52.63	6.8	14.09	upstream	NM_001037713	Xaf1	chr11	72301628	72313733	+	-3219
chr11:83311749-83312327	579	289	18	55.06	6.8	13.46	intron	NM_027915	Ap2b1	chr11	83302696	83405033	+	9341
chr11:83311749-83312327	579	289	18	55.06	6.8	13.46	intron	NM_001035854	Ap2b1	chr11	83302696	83405033	+	9341
chr11:78654442-78655790	1349	624	29	51.78	6.8	14.63	intron	NM_008702	Nlk	chr11	78697425	78567167	-	42310
chr5:29576498-29577710	1213	436	26	47.39	6.8	15.92	intron	NM_133907	Ube3c	chr5	29569241	29676077	+	7862
chr8:14340130-14340999	870	292	21	47.86	6.8	15.63	intron	NM_172910	Dlgap2	chr8	14095874	14847686	+	244690
chr8:14340130-14340999	870	292	21	47.86	6.8	15.63	intron	NM_001145965	Dlgap2	chr8	14095874	14847686	+	244690
chr12:73041557-73043580	2024	1101	52	109.8	6.8	6.33	upstream	NR_162772	Mir9718	chr12	73045884	73045948	+	-3316
chr16:33594057-33594990	934	441	20	38.97	6.8	17.93	intron	NM_001083902	Slc12a8	chr16	33518534	33664138	+	75989
chr9:96895544-96896401	858	557	22	53.7	6.8	13.65	promoter	NM_008907	Ppia	chr9	96895614	96896354	+	358
chr8:64113804-64114614	811	519	19	42.67	6.8	17.3	intron	NM_009390	Tll1	chr8	64206008	64014769	-	91800
chr6:85382289-85383292	1004	459	22	43.23	6.8	17.05	upstream	NM_001003955	Rab11fip5	chr6	85374634	85334961	-	-8156
chr6:85382289-85383292	1004	459	22	43.23	6.8	17.05	upstream	NM_177466	Rab11fip5	chr6	85374634	85334961	-	-8156
chr13:17354780-17355892	1113	667	22	36.81	6.8	18.75	intron	NM_138654	Sugct	chr13	17694765	16857474	-	339430
chr9:78581287-78582392	1106	807	24	45.45	6.8	16.59	intron	NM_001276452	Slc17a5	chr9	78588045	78536486	-	6206
chr9:78581287-78582392	1106	807	24	45.45	6.8	16.59	intron	NM_172773	Slc17a5	chr9	78588045	78536486	-	6206
chr12:91384897-91385980	1084	412	24	46.85	6.8	16.06	promoter	NM_181815	Cep128	chr12	91384409	90998491	-	-1029
chr1:3463463-3464265	803	290	24	69.31	6.8	9.71	intron	NM_001011874	Xkr4	chr1	3671498	3214481	-	207635
chr10:11197490-11198735	1246	529	29	58.4	6.8	12.88	intron	NM_001284354	Shprh	chr10	11149429	11209611	+	48683
chr10:11197490-11198735	1246	529	29	58.4	6.8	12.88	intron	NM_172937	Shprh	chr10	11149429	11209615	+	48683
chr10:11197490-11198735	1246	529	29	58.4	6.8	12.88	intron	NM_001077707	Shprh	chr10	11149429	11215273	+	48683
chr9:103057592-103058331	740	301	19	48.11	6.8	15.54	intron	NM_033314	Slco2a1	chr9	103008486	103088265	+	49475
chr9:103057592-103058331	740	301	19	48.11	6.8	15.54	intron	NR_157194	Slco2a1	chr9	103008486	103096001	+	49475
chr9:4719462-4720645	1184	823	32	77.65	6.8	7.68	intron	NM_001113180	Gria4	chr9	4796234	4417892	-	76181
chr9:4719462-4720645	1184	823	32	77.65	6.8	7.68	intron	NM_019691	Gria4	chr9	4796234	4417892	-	76181
chr9:4719462-4720645	1184	823	32	77.65	6.8	7.68	intron	NM_001113181	Gria4	chr9	4796234	4478262	-	76181
chr13:17143115-17144113	999	711	25	57.47	6.8	13.46	intron	NM_138654	Sugct	chr13	17694765	16857474	-	551152
chr10:27360902-27361716	815	537	19	42.39	6.8	17.31	intron	NM_008481	Lama2	chr10	27616942	26981284	-	255634
chr1:23773718-23774791	1074	666	24	47.49	6.8	15.81	intron	NM_172124	B3gat2	chr1	23761925	23847858	+	12329
chr3:142804638-142806047	1410	651	28	44.28	6.8	16.95	intron	NM_178654	Pkn2	chr3	142882004	142790901	-	76662
chr4:20042051-20043887	1837	1242	40	68.37	6.8	9.89	promoter	NM_010281	Ggh	chr4	20042051	20066111	+	917
chr19:10994184-10995595	1412	774	30	52.18	6.8	14.25	promoter	NM_001034898	Ms4a15	chr19	10993250	10978306	-	-1639
chr5:3709531-3710856	1326	503	25	37.23	6.8	18.53	intron	NM_001289528	Ankib1	chr5	3803124	3689998	-	92931
chr5:3709531-3710856	1326	503	25	37.23	6.8	18.53	intron	NM_001289527	Ankib1	chr5	3803124	3689998	-	92931
chr5:3709531-3710856	1326	503	25	37.23	6.8	18.53	intron	NM_001003909	Ankib1	chr5	3803124	3689998	-	92931
chr4:47067539-47068263	725	366	24	77.59	6.8	7.64	upstream	NM_001356426	Anks6	chr4	47057306	47015668	-	-10594
chr4:47067539-47068263	725	366	24	77.59	6.8	7.64	upstream	NR_151464	Anks6	chr4	47057306	47015668	-	-10594
chr4:47067539-47068263	725	366	24	77.59	6.8	7.64	upstream	NM_001024136	Anks6	chr4	47057306	47015668	-	-10594
chr13:94871382-94872524	1143	560	22	35.22	6.8	18.98	upstream	NM_011021	Otp	chr13	94875635	94885125	+	-3683
chr10:4153790-4155018	1229	692	26	42.34	6.8	17.34	intron	NM_001170786	Mthfd1l	chr10	3973074	4156130	+	181329
chr10:4153790-4155018	1229	692	26	42.34	6.8	17.34	intron	NM_172308	Mthfd1l	chr10	3973074	4156130	+	181329
chr10:4153790-4155018	1229	692	26	42.34	6.8	17.34	intron	NM_001170785	Mthfd1l	chr10	3973074	4167081	+	181329
chr4:132694886-132695999	1114	577	27	53.8	6.8	13.6	intron	NM_010166	Eya3	chr4	132639045	132724765	+	56397
chr4:132694886-132695999	1114	577	27	53.8	6.8	13.6	intron	NM_210071	Eya3	chr4	132639045	132724765	+	56397
chr4:132694886-132695999	1114	577	27	53.8	6.8	13.6	intron	NM_211357	Eya3	chr4	132639045	132724765	+	56397
chr6:115442606-115443619	1014	297	22	42.59	6.8	17.22	intron	NM_011146	Pparg	chr6	115422065	115490401	+	21047
chr6:115442606-115443619	1014	297	22	42.59	6.8	17.22	intron	NM_001308354	Pparg	chr6	115362348	115490401	+	80764
chr2:129223845-129225157	1313	557	27	45.65	6.8	16.48	intron	NR_045838	A730036I17Rik	chr2	129218968	129235606	+	5532
chr3:99868160-99869130	971	652	26	64.75	6.8	10.9	upstream	NM_028892	Spag17	chr3	99885416	100143322	+	-16772
chr11:96672917-96673506	590	295	18	55.06	6.8	13.46	intron	NM_001177899	Skap1	chr11	96464590	96759622	+	208621
chr11:96672917-96673506	590	295	18	55.06	6.8	13.46	intron	NM_001177898	Skap1	chr11	96464590	96759622	+	208621
chr11:96672917-96673506	590	295	18	55.06	6.8	13.46	intron	NM_001033186	Skap1	chr11	96464590	96759622	+	208621
chr1:54899755-54900689	935	502	23	52.62	6.8	14.08	intron	NM_001081433	Ankrd44	chr1	54926387	54645339	-	26166
chr2:129319393-129320227	835	299	19	40.99	6.8	17.69	upstream	NM_010554	Il1a	chr2	129309972	129299609	-	-9837
chr19:25622185-25623203	1019	292	23	46.67	6.8	16.11	exon	NM_177360	Dmrt3	chr19	25610536	25623921	+	12157
chr10:23323503-23324782	1280	503	27	47.56	6.8	15.8	intron	NM_001347372	Eya4	chr10	23349890	23102961	-	25748
chr1:87586018-87587045	1028	289	27	65.12	6.8	10.79	upstream	NM_001111314	Ngef	chr1	87573870	87476828	-	-12661
chr17:6098455-6099621	1167	564	26	50.26	6.8	14.86	upstream	NM_001103181	Tulp4	chr17	6106829	6240637	+	-7792
chr2:181262649-181263769	1121	534	23	40.37	6.8	17.64	intron	NM_198169	Gmeb2	chr2	181287966	181251450	-	24758
chr13:116297828-116298994	1167	760	30	68.95	6.8	9.94	exon	NM_021459	Isl1	chr13	116309688	116298269	-	11278
chr15:77411832-77412830	999	293	26	62.43	6.8	11.43	promoter	NM_173786	Apol9a	chr15	77411034	77403788	-	-1296
chr15:77411832-77412830	999	293	26	62.43	6.8	11.43	promoter	NM_001162883	Apol9a	chr15	77411080	77403788	-	-1250
chr4:58314943-58315982	1040	290	24	49.77	6.8	15.12	intron	NM_010944	Musk	chr4	58285961	58374303	+	29501
chr4:58314943-58315982	1040	290	24	49.77	6.8	15.12	intron	NM_001037130	Musk	chr4	58285961	58374303	+	29501
chr4:58314943-58315982	1040	290	24	49.77	6.8	15.12	intron	NM_001037129	Musk	chr4	58285961	58374303	+	29501
chr4:58314943-58315982	1040	290	24	49.77	6.8	15.12	intron	NM_001037128	Musk	chr4	58285961	58374303	+	29501
chr4:58314943-58315982	1040	290	24	49.77	6.8	15.12	intron	NM_001037127	Musk	chr4	58285961	58374303	+	29501
chr4:58314943-58315982	1040	290	24	49.77	6.8	15.12	intron	NM_001165996	Musk	chr4	58285961	58356093	+	29501
chr3:19589291-19590411	1121	492	24	40.37	6.8	17.64	intron	NM_001163537	Dnajc5b	chr3	19531246	19610862	+	58604
chr3:19589291-19590411	1121	492	24	40.37	6.8	17.64	intron	NM_025489	Dnajc5b	chr3	19508594	19610862	+	81256
chr3:19589291-19590411	1121	492	24	40.37	6.8	17.64	intron	NM_001163536	Dnajc5b	chr3	19508594	19610862	+	81256
chr13:103222559-103223359	801	278	21	53.29	6.8	13.81	intron	NM_175171	Mast4	chr13	103334492	102732488	-	111534
chr10:125344470-125345801	1332	710	30	57.13	6.8	13.65	upstream	NM_011391	Slc16a7	chr10	125328963	125219269	-	-16172
chr10:125344470-125345801	1332	710	30	57.13	6.8	13.65	upstream	NM_001358496	Slc16a7	chr10	125328963	125219269	-	-16172
chr6:146948056-146949244	1189	550	23	36.66	6.8	18.8	intron	NM_026221	Ppfibp1	chr6	146888493	147032023	+	60156
chr6:146948056-146949244	1189	550	23	36.66	6.8	18.8	intron	NM_001170433	Ppfibp1	chr6	146888493	147032023	+	60156
chr6:146948056-146949244	1189	550	23	36.66	6.8	18.8	intron	NM_001355729	Ppfibp1	chr6	146888493	147032025	+	60156
chr6:146948056-146949244	1189	550	23	36.66	6.8	18.8	intron	NM_001355728	Ppfibp1	chr6	146888493	147032025	+	60156
chr14:26547860-26549116	1257	463	26	44.79	6.8	16.73	upstream	NM_001310445	Slmap	chr14	26534624	26413167	-	-13863
chr14:26547860-26549116	1257	463	26	44.79	6.8	16.73	upstream	NM_001347494	Slmap	chr14	26534624	26413167	-	-13863
chr14:26547860-26549116	1257	463	26	44.79	6.8	16.73	upstream	NM_032008	Slmap	chr14	26534624	26413167	-	-13863
chr1:180144409-180145351	943	286	24	56.91	6.8	13.59	exon	NM_001359547	Cdc42bpa	chr1	179960759	180165603	+	184120
chr1:180144409-180145351	943	286	24	56.91	6.8	13.59	exon	NR_153194	Cdc42bpa	chr1	179960759	180165603	+	184120
chr1:180144409-180145351	943	286	24	56.91	6.8	13.59	exon	NM_001346805	Cdc42bpa	chr1	179960759	180165603	+	184120
chr1:180144409-180145351	943	286	24	56.91	6.8	13.59	exon	NM_001359546	Cdc42bpa	chr1	179960759	180165603	+	184120
chr1:180144409-180145351	943	286	24	56.91	6.8	13.59	exon	NM_001346804	Cdc42bpa	chr1	179960759	180165603	+	184120
chr1:180144409-180145351	943	286	24	56.91	6.8	13.59	exon	NM_001359543	Cdc42bpa	chr1	179960759	180165603	+	184120
chr1:180144409-180145351	943	286	24	56.91	6.8	13.59	exon	NM_001359542	Cdc42bpa	chr1	179960759	180165603	+	184120
chr1:180144409-180145351	943	286	24	56.91	6.8	13.59	exon	NM_001359545	Cdc42bpa	chr1	179960759	180165603	+	184120
chr1:180144409-180145351	943	286	24	56.91	6.8	13.59	exon	NM_001359548	Cdc42bpa	chr1	179960759	180165603	+	184120
chr1:180144409-180145351	943	286	24	56.91	6.8	13.59	exon	NM_001359549	Cdc42bpa	chr1	179960759	180165603	+	184120
chr1:180144409-180145351	943	286	24	56.91	6.8	13.59	exon	NM_001359541	Cdc42bpa	chr1	179960759	180165603	+	184120
chr1:180144409-180145351	943	286	24	56.91	6.8	13.59	exon	NM_001359544	Cdc42bpa	chr1	179960759	180165603	+	184120
chr1:180144409-180145351	943	286	24	56.91	6.8	13.59	exon	NM_001033285	Cdc42bpa	chr1	179961088	180165602	+	183791
chr9:35030967-35031904	938	652	20	38.72	6.8	18.09	intron	NM_001190911	Kirrel3	chr9	34488730	35036307	+	542705
chr9:35030967-35031904	938	652	20	38.72	6.8	18.09	intron	NM_026324	Kirrel3	chr9	34488730	35036307	+	542705
chr9:35030967-35031904	938	652	20	38.72	6.8	18.09	intron	NM_001190914	Kirrel3	chr9	34488730	35036307	+	542705
chr9:35030967-35031904	938	652	20	38.72	6.8	18.09	intron	NM_001190912	Kirrel3	chr9	34488730	35036307	+	542705
chr10:122672060-122673236	1177	294	32	78.25	6.8	7.52	upstream	NR_106182	Mir8104	chr10	122679314	122679415	+	-6667
chr10:122672060-122673236	1177	294	32	78.25	6.8	7.52	upstream	NM_001110218	Ppm1h	chr10	122678761	122945793	+	-6114
chr10:122672060-122673236	1177	294	32	78.25	6.8	7.52	upstream	NM_176919	Ppm1h	chr10	122678761	122921974	+	-6114
chr18:79098772-79099900	1129	674	23	39.92	6.8	17.69	intron	NM_053099	Setbp1	chr18	79109391	78750377	-	10056
chrX:113153156-113153992	837	238	20	45.52	6.8	16.52	intron	NM_001370790	Chm	chrX	113185515	113040591	-	31942
chrX:113153156-113153992	837	238	20	45.52	6.8	16.52	intron	NM_001370789	Chm	chrX	113185515	113040591	-	31942
chrX:113153156-113153992	837	238	20	45.52	6.8	16.52	intron	NM_018818	Chm	chrX	113185515	113040591	-	31942
chrX:113153156-113153992	837	238	20	45.52	6.8	16.52	intron	NM_001370788	Chm	chrX	113185515	113040591	-	31942
chr1:165896439-165897493	1055	561	25	53.33	6.8	13.71	intron	NM_198932	Pou2f1	chr1	166002634	165865153	-	105669
chr1:165896439-165897493	1055	561	25	53.33	6.8	13.71	intron	NM_011137	Pou2f1	chr1	166002634	165865153	-	105669
chr1:165896439-165897493	1055	561	25	53.33	6.8	13.71	intron	NM_198934	Pou2f1	chr1	165934948	165865153	-	37983
chr1:165896439-165897493	1055	561	25	53.33	6.8	13.71	intron	NM_198933	Pou2f1	chr1	165934948	165865153	-	37983
chr3:52731793-52733629	1837	1204	41	72.6	6.8	9.29	upstream	NR_038079	Gm2447	chr3	52739723	52776654	+	-7013
chr18:17090140-17091368	1229	770	32	73.95	6.8	8.96	intron	NR_130158	1700001G01Rik	chr18	17035507	17137559	+	55246
chr6:51541002-51542350	1349	632	35	79.29	6.8	7.22	upstream	NM_028035	Snx10	chr6	51544522	51590670	+	-2847
chr6:51541002-51542350	1349	632	35	79.29	6.8	7.22	upstream	NM_001127348	Snx10	chr6	51544522	51590670	+	-2847
chr6:51541002-51542350	1349	632	35	79.29	6.8	7.22	upstream	NM_001361577	Snx10	chr6	51545292	51590670	+	-3617
chr3:37094949-37096297	1349	718	30	56.04	6.8	13.61	intron	NM_009350	Adad1	chr3	37063655	37111512	+	31967
chr2:14141045-14142120	1076	281	26	56.5	6.8	13.54	intron	NM_011484	Stam	chr2	14074099	14148330	+	67483
chr2:14141045-14142120	1076	281	26	56.5	6.8	13.54	intron	NM_001356337	Stam	chr2	14074099	14148330	+	67483
chr19:11463743-11464328	586	293	18	55.06	6.8	13.46	upstream	NM_028595	Ms4a6c	chr19	11469367	11482196	+	-5332
chr19:11463743-11464328	586	293	18	55.06	6.8	13.46	upstream	NM_001166376	Ms4a6c	chr19	11469367	11472736	+	-5332
chr16:59403420-59404681	1262	683	29	57.31	6.8	13.48	upstream	NM_001081190	Gabrr3	chr16	59407381	59461739	+	-3331
chrX:103638322-103639860	1539	700	43	104.2	6.8	7.58	upstream	NR_028381	Ftx	chrX	103623754	103560909	-	-15336
chrX:103638322-103639860	1539	700	43	104.2	6.8	7.58	upstream	NR_028380	Ftx	chrX	103623754	103569504	-	-15336
chr16:20142474-20143202	729	436	22	65.34	6.8	10.83	promoter	NM_001145930	Yeats2	chr16	20141062	20232573	+	1775
chr16:20142474-20143202	729	436	22	65.34	6.8	10.83	promoter	NM_001033237	Yeats2	chr16	20141062	20232573	+	1775
chr16:20142474-20143202	729	436	22	65.34	6.8	10.83	promoter	NM_001145931	Yeats2	chr16	20141062	20172530	+	1775
chr1:89939602-89941086	1485	846	32	56.15	6.8	13.59	upstream	NM_010262	Gbx2	chr1	89931176	89927961	-	-9167
chr13:24850516-24851304	789	296	22	59.6	6.8	12.32	upstream	NM_025790	Acot13	chr13	24831489	24817954	-	-19420
chr10:120474129-120475346	1218	630	31	69.88	6.8	9.65	promoter	NM_010441	Hmga2	chr10	120476469	120361267	-	1732
chr10:120474129-120475346	1218	630	31	69.88	6.8	9.65	promoter	NM_001347170	Hmga2	chr10	120476469	120361267	-	1732
chr8:56485666-56486516	851	266	25	70.23	6.8	9.27	promoter	NR_131020	4930518J21Rik	chr8	56484968	56465621	-	-1122
chr4:125504108-125504517	410	205	18	107.1	6.8	5.68	promoter	NR_109835	Mir692-2	chr4	125504748	125504857	+	-436
chr4:125504108-125504517	410	205	18	107.1	6.8	5.68	promoter	NR_035409	Mir692-3	chr4	125504748	125504857	+	-436
chr14:62417985-62419762	1778	1101	39	67.76	6.8	9.87	intron	NM_001204340	Gucy1b2	chr14	62456289	62392669	-	37416
chr14:62417985-62419762	1778	1101	39	67.76	6.8	9.87	intron	NM_172810	Gucy1b2	chr14	62456289	62392669	-	37416
chr16:28842489-28843752	1264	568	28	52.77	6.8	14.07	intron	NM_177718	Mb21d2	chr16	28929698	28826175	-	86578
chr6:9122732-9123317	586	293	18	55.06	6.8	13.46	intron	NM_008751	Nxph1	chr6	8950018	9248578	+	173006
chr1:119054257-119055508	1252	701	24	37.22	6.8	18.5	promoter	NM_001081125	Gli2	chr1	119053619	118834060	-	-1263
chr13:54716343-54717198	856	424	24	64.29	6.8	11.05	intron	NM_001033364	Cdhr2	chr13	54701462	54736662	+	15308
chr10:117277512-117278559	1048	446	28	68.56	6.8	9.97	exon	NM_017372	Lyz2	chr10	117282272	117277540	-	4237
chr1:171142380-171142990	611	321	19	60.15	6.8	12.22	intron	NM_025321	Sdhc	chr1	171150603	171129156	-	7919
chrX:159627032-159627904	873	639	25	68.14	6.8	9.88	promoter	NM_001135727	Sh3kbp1	chrX	159627271	159975920	+	196
chr12:17710043-17710974	932	715	20	39.09	6.8	17.97	intron	NM_016677	Hpcal1	chr12	17690808	17791928	+	19700
chr12:17710043-17710974	932	715	20	39.09	6.8	17.97	intron	NM_001361645	Hpcal1	chr12	17690808	17791928	+	19700
chr12:53308812-53309531	720	427	19	49.78	6.8	15.1	intron	NM_013780	Npas3	chr12	53248431	54072172	+	60740
chr12:53308812-53309531	720	427	19	49.78	6.8	15.1	intron	NM_001370961	Npas3	chr12	53248431	54072172	+	60740
chr12:53308812-53309531	720	427	19	49.78	6.8	15.1	intron	NM_001370964	Npas3	chr12	53248431	54072172	+	60740
chr12:53308812-53309531	720	427	19	49.78	6.8	15.1	intron	NM_001370962	Npas3	chr12	53248431	54072172	+	60740
chr12:53308812-53309531	720	427	19	49.78	6.8	15.1	intron	NM_001370960	Npas3	chr12	53248431	54072172	+	60740
chr12:53308812-53309531	720	427	19	49.78	6.8	15.1	intron	NM_001370963	Npas3	chr12	53248431	54072172	+	60740
chr14:28002193-28003429	1237	730	25	41.89	6.8	17.44	intron	NM_001347497	Erc2	chr14	27622406	28478537	+	380404
chr14:28002193-28003429	1237	730	25	41.89	6.8	17.44	intron	NM_177814	Erc2	chr14	27622406	28478537	+	380404
chr5:31926541-31927406	866	436	22	53.06	6.8	13.81	intron	NM_181279	Babam2	chr5	31698049	32084739	+	228924
chr5:31926541-31927406	866	436	22	53.06	6.8	13.81	intron	NM_181281	Babam2	chr5	31698049	32084739	+	228924
chr5:31926541-31927406	866	436	22	53.06	6.8	13.81	intron	NM_181282	Babam2	chr5	31698049	32084739	+	228924
chr5:31926541-31927406	866	436	22	53.06	6.8	13.81	intron	NM_181280	Babam2	chr5	31698049	32084739	+	228924
chr5:31926541-31927406	866	436	22	53.06	6.8	13.81	intron	NM_144541	Babam2	chr5	31698049	32084739	+	228924
chr7:52011975-52012657	683	286	21	64.29	6.8	11.06	upstream	NR_027704	Svip	chr7	52005714	51997160	-	-6601
chr5:31789970-31791352	1383	538	30	53.92	6.8	13.56	intron	NM_181279	Babam2	chr5	31698049	32084739	+	92611
chr5:31789970-31791352	1383	538	30	53.92	6.8	13.56	intron	NM_181281	Babam2	chr5	31698049	32084739	+	92611
chr5:31789970-31791352	1383	538	30	53.92	6.8	13.56	intron	NM_181282	Babam2	chr5	31698049	32084739	+	92611
chr5:31789970-31791352	1383	538	30	53.92	6.8	13.56	intron	NM_181280	Babam2	chr5	31698049	32084739	+	92611
chr5:31789970-31791352	1383	538	30	53.92	6.8	13.56	intron	NM_144541	Babam2	chr5	31698049	32084739	+	92611
chr8:85547528-85548745	1218	469	24	38.99	6.8	17.94	intron	NM_019794	Dnaja2	chr8	85555361	85537632	-	7225
chr5:49525056-49525934	879	468	21	47.2	6.8	15.95	intergenic	NM_001199244	Kcnip4	chr5	49285659	48389502	-	-239835
chr9:74607634-74608559	926	625	24	58.27	6.8	12.96	intergenic	NR_045284	Gm16551	chr9	74848436	74852872	+	-240340
chr13:107972468-107973748	1281	756	29	56.06	6.8	13.57	intergenic	NM_001048250	Smim15	chr13	108044473	108049146	+	-71366
chr11:64724750-64726206	1457	810	31	53.66	6.8	13.7	intergenic	NM_023479	Elac2	chr11	64979034	65002074	+	-253557
chr11:64724750-64726206	1457	810	31	53.66	6.8	13.7	intergenic	NM_001362982	Elac2	chr11	64979034	65002074	+	-253557
chr11:64724750-64726206	1457	810	31	53.66	6.8	13.7	intergenic	NM_001362983	Elac2	chr11	64979034	65002074	+	-253557
chr11:64724750-64726206	1457	810	31	53.66	6.8	13.7	intergenic	NM_001362984	Elac2	chr11	64979034	65002074	+	-253557
chr2:55626986-55627985	1000	287	21	39.19	6.8	17.92	intergenic	NM_008426	Kcnj3	chr2	55435969	55598145	+	191516
chr2:55626986-55627985	1000	287	21	39.19	6.8	17.92	intergenic	NM_001304810	Kcnj3	chr2	55435969	55598145	+	191516
chr2:55626986-55627985	1000	287	21	39.19	6.8	17.92	intergenic	NM_001355118	Kcnj3	chr2	55435969	55598145	+	191516
chr14:14543805-14544912	1108	408	33	89.88	6.8	7.6	intergenic	NM_001360509	Slc4a7	chr14	14703024	14799943	+	-158666
chr14:14543805-14544912	1108	408	33	89.88	6.8	7.6	intergenic	NM_001360504	Slc4a7	chr14	14703024	14799943	+	-158666
chr14:14543805-14544912	1108	408	33	89.88	6.8	7.6	intergenic	NM_001360511	Slc4a7	chr14	14703024	14799943	+	-158666
chr14:14543805-14544912	1108	408	33	89.88	6.8	7.6	intergenic	NM_001360516	Slc4a7	chr14	14703024	14799943	+	-158666
chr14:14543805-14544912	1108	408	33	89.88	6.8	7.6	intergenic	NM_001360505	Slc4a7	chr14	14703024	14799943	+	-158666
chr14:14543805-14544912	1108	408	33	89.88	6.8	7.6	intergenic	NM_001360513	Slc4a7	chr14	14703024	14799943	+	-158666
chr14:14543805-14544912	1108	408	33	89.88	6.8	7.6	intergenic	NM_001360506	Slc4a7	chr14	14703024	14799943	+	-158666
chr14:14543805-14544912	1108	408	33	89.88	6.8	7.6	intergenic	NM_001360517	Slc4a7	chr14	14703024	14799943	+	-158666
chr14:14543805-14544912	1108	408	33	89.88	6.8	7.6	intergenic	NM_001033270	Slc4a7	chr14	14703024	14799943	+	-158666
chr2:63771108-63772872	1765	1189	42	81.75	6.8	7.07	intergenic	NR_152174	Gm8541	chr2	63575288	63525462	-	-196701
chr9:30750065-30751241	1177	527	25	45.36	6.8	16.59	intergenic	NM_001329420	Adamts15	chr9	30920950	30899154	-	170298
chr5:80129385-80130585	1201	703	28	56.94	6.8	13.62	intergenic	NM_001347371	Adgrl3	chr5	81020570	81802142	+	-890586
chr5:80129385-80130585	1201	703	28	56.94	6.8	13.62	intergenic	NM_001347368	Adgrl3	chr5	81020570	81802142	+	-890586
chr5:80129385-80130585	1201	703	28	56.94	6.8	13.62	intergenic	NM_001347367	Adgrl3	chr5	81020570	81802142	+	-890586
chr5:80129385-80130585	1201	703	28	56.94	6.8	13.62	intergenic	NM_001347369	Adgrl3	chr5	81020570	81802142	+	-890586
chr10:37254302-37255515	1214	580	26	47.33	6.8	15.9	intergenic	NM_008538	Marcks	chr10	37138926	37133242	-	-115982
chr13:37650459-37651182	724	297	20	54.72	6.8	13.44	intergenic	NM_026830	Rreb1	chr13	37826037	37935534	+	-175217
chr12:82083911-82084760	850	268	23	59.51	6.8	12.33	intergenic	NM_001167983	Sipa1l1	chr12	82170015	82451784	+	-85680
chr14:30096919-30097947	1029	478	26	60.04	6.8	12.21	intergenic	NM_175343	Chdh	chr14	30022632	30040466	+	74800
chr6:119149387-119150320	934	438	20	38.97	6.8	17.93	intergenic	NM_001033379	Dcp1b	chr6	119175252	119221614	+	-25399
chr2:101039149-101040173	1025	676	25	55.5	6.8	13.47	intergenic	NM_001362687	B230118H07Rik	chr2	101621046	101560778	-	581386
chr16:73063876-73064763	888	299	24	61.45	6.8	12.29	intergenic	NM_019413	Robo1	chr16	72663148	73046100	+	401171
chr17:70800046-70801119	1074	502	25	51.99	6.8	14.5	intergenic	NM_001164077	Tgif1	chr17	70846777	70844204	-	46195
chr9:57283290-57283884	595	297	18	55.06	6.8	13.46	intergenic	NM_028820	1700017B05Rik	chr9	57262599	57252321	-	-20987
chr8:59913654-59914442	789	393	23	65.07	6.8	10.76	intergenic	NR_126087	4930470O06Rik	chr8	59825648	59844721	+	88399
chr1:160862306-160863743	1438	797	28	42.81	6.8	17.32	intergenic	NM_001024952	Rc3h1	chr1	160906410	160974976	+	-43386
chr1:61002107-61003304	1198	651	24	40.07	6.8	17.67	intergenic	NM_017480	Icos	chr1	60977913	61000321	+	24792
chr3:68873891-68874766	876	299	20	42.75	6.8	17.25	intergenic	NM_001167996	1110032F04Rik	chr3	68869585	68872163	+	4743
chr12:109972031-109973175	1145	535	27	56.24	6.8	13.52	intergenic	NR_045466	3110009F21Rik	chr12	110158073	110151653	-	185471
chr8:67339171-67340475	1305	580	34	77.83	6.8	7.74	intergenic	NM_008673	Nat1	chr8	67490967	67492531	+	-151145
chr2:129659802-129661178	1377	662	32	63.04	6.8	11.42	intergenic	NM_001286502	Pdyn	chr2	129698658	129686548	-	38169
chr9:105880659-105881393	735	481	27	95.28	6.8	6.55	intergenic	NM_001102607	Col6a6	chr9	105828085	105689416	-	-52940
chr7:104396146-104397063	918	646	20	39.97	6.8	17.66	intergenic	NM_175648	Trim30b	chr7	104358646	104355397	-	-37958
chr14:69149819-69150748	930	282	19	34.99	6.8	19.08	intergenic	NM_010920	Nkx2-6	chr14	69171801	69175540	+	-21518
chr4:81675038-81676246	1209	566	27	51.94	6.8	14.46	intergenic	NR_030570	Mir466h	chr4	81487013	81476308	-	-188628
chr12:94168174-94168976	803	515	19	43.25	6.8	17.07	intergenic	NR_106175	Mir8099-1	chr12	93927337	93927464	+	241237
chr12:94168174-94168976	803	515	19	43.25	6.8	17.07	intergenic	NR_106201	Mir8099-2	chr12	93927337	93927464	+	241237
chr3:150909238-150910494	1257	531	29	57.65	6.8	13.27	intergenic	NR_039540	Mir3963	chr3	151023862	151023791	-	113997
chr5:106566194-106566912	719	301	21	60.67	6.8	12.3	intergenic	NM_001005477	Barhl2	chr5	106458166	106452522	-	-108386
chr3:93997215-93998056	842	269	21	49.99	6.8	14.8	intergenic	NM_207273	Tdpoz5	chr3	93961314	93960291	-	-36321
chr3:93997215-93998056	842	269	21	49.99	6.8	14.8	intergenic	NM_001163731	Tdpoz7	chr3	93961314	93960291	-	-36321
chr11:21048105-21048757	653	287	19	55.87	6.8	13.6	intergenic	NM_023324	Peli1	chr11	21091323	21150327	+	-42893
chr1:57102600-57103567	968	265	23	50.19	6.8	14.86	intergenic	NR_037990	BC055402	chr1	57214996	57200644	-	111913
chr5:148451152-148452448	1297	642	26	42.55	6.8	17.23	intergenic	NM_007513	Slc7a1	chr5	148399904	148327409	-	-51895
chr8:8969820-8970863	1044	593	22	40.75	6.8	17.6	intergenic	NR_045854	4933430N04Rik	chr8	9132288	9125411	-	161947
chr14:74611031-74611563	533	266	18	66.95	6.8	9.88	intergenic	NM_172812	Htr2a	chr14	74640873	74706859	+	-29577
chr1:76382012-76383025	1014	506	29	76.82	6.8	7.83	intergenic	NR_038012	Gm17751	chr1	76489132	76502028	+	-106614
chr1:76382012-76383025	1014	506	29	76.82	6.8	7.83	intergenic	NR_038013	Gm17751	chr1	76489132	76502028	+	-106614
chr2:170281868-170282547	680	282	20	58.86	6.8	12.71	intergenic	NR_040610	Bcas1os2	chr2	170356360	170380435	+	-74153
chr19:43563671-43564977	1307	559	26	42.01	6.8	17.4	intergenic	NM_010324	Got1	chr19	43524605	43499752	-	-39718
chr16:78176937-78177798	862	297	21	48.46	6.8	15.34	intergenic	NR_045698	E330011O21Rik	chr16	78255454	78250862	-	78087
chr14:48309484-48310674	1191	428	24	40.46	6.8	17.6	intergenic	NR_003630	Gm6498	chr14	48198715	48228413	+	111363
chr16:30238810-30239764	955	300	28	76.88	6.8	7.88	intergenic	NM_027904	Cpn2	chr16	30267532	30256378	-	28246
chr18:57662923-57664048	1126	619	25	48.52	6.8	15.28	intergenic	NR_045360	2210409D07Rik	chr18	57638585	57632078	-	-24900
chr8:24090986-24092284	1299	539	24	34.89	6.8	19.1	intergenic	NM_026931	Tcim	chr8	24438946	24437171	-	347312
chr9:39508914-39509809	896	563	24	60.77	6.8	12.38	intergenic	NM_146745	Olfr957	chr9	39511718	39510782	-	2357
chr9:53574632-53575652	1021	462	25	55.8	6.8	13.59	intergenic	NM_144784	Acat1	chr9	53610350	53580521	-	35209
chr7:63872243-63873082	840	597	22	55.17	6.8	13.49	intergenic	NM_001256311	E030018B13Rik	chr7	63916856	63920539	+	-44194
chr8:128252854-128253663	810	282	23	63.09	6.8	11.37	intergenic	NR_105822	Mir21c	chr8	128278225	128278147	-	24967
chr8:54609632-54611286	1655	946	37	66.88	6.8	9.86	intergenic	NM_133711	Spata4	chr8	54600780	54610098	+	9678
chr2:17994118-17995059	942	606	23	52.1	6.8	14.39	intergenic	NM_026627	H2al2a	chr2	17996958	17996416	-	2370
chr10:25665170-25666233	1064	767	24	48.15	6.8	15.51	intergenic	NR_156009	Gm36908	chr10	25621563	25615631	-	-44138
chr9:90302506-90303666	1161	609	31	74.46	6.8	8.65	intergenic	NM_194334	Tbc1d2b	chr9	90270769	90202048	-	-32316
chr3:16680774-16682044	1271	657	23	32.63	6.8	19.49	intergenic	NR_153388	Gm30223	chr3	16817093	16832766	+	-135685
chr16:85739671-85740885	1215	601	24	39.15	6.8	17.96	intergenic	NM_009621	Adamts1	chr16	85803113	85793827	-	62836
chr8:103462167-103462804	638	338	19	57.36	6.8	13.53	intergenic	NR_036588	1600027J07Rik	chr8	103347534	103343877	-	-114951
chrY:2771295-2772531	1237	754	38	105.21	6.8	6.99	intergenic	NM_001177569	H2al2c	chrY	2720674	2720338	-	-51238
chrY:2771295-2772531	1237	754	38	105.21	6.8	6.99	intergenic	NM_001113395	H2al2b	chrY	2720674	2720338	-	-51238
chr3:143920835-143921759	925	291	21	43.97	6.8	16.92	intergenic	NR_040405	Gm6260	chr3	143712143	143670891	-	-209153
chr14:77378337-77379262	926	391	25	63.4	6.8	11.29	intergenic	NR_033141	Gm6994	chr14	77506868	77479482	-	128069
chr11:69749235-69750452	1218	705	28	51.25	6.79	14.74	intron	NM_001291068	Polr2a	chr11	69758633	69733998	-	8790
chrX:56734381-56735229	849	438	25	65.86	6.79	10.49	intron	NM_001077361	Fhl1	chrX	56731956	56793346	+	2848
chr7:66240455-66241412	958	658	24	55.54	6.79	13.52	intergenic	NM_001081163	Chsy1	chr7	66109491	66173798	+	131442
chr19:33071698-33073003	1306	532	27	45.85	6.79	16.47	intergenic	NR_039552	Mir3970	chr19	33157111	33157201	+	-84761
chr5:21396037-21396883	847	361	23	59.57	6.79	12.36	intergenic	NM_008013	Fgl2	chr5	21372672	21378386	+	23787
chr12:69145512-69146942	1431	681	35	62.24	6.79	11.63	intergenic	NM_009093	Rps29	chr12	69159186	69157721	-	12960
chr13:108273936-108278091	4156	1371	90	127.21	6.79	5.26	intergenic	NM_178683	Depdc1b	chr13	108316336	108389557	+	-40323
chr9:53345938-53346801	864	534	21	48.14	6.79	15.52	intergenic	NM_212445	Poglut3	chr9	53384022	53401867	+	-37653
chr9:64340063-64342192	2130	1474	66	108.05	6.77	5.85	promoter	NM_172519	Dis3l	chr9	64340457	64306755	-	-670
chr9:64340063-64342192	2130	1474	66	108.05	6.77	5.85	promoter	NM_001001295	Dis3l	chr9	64341257	64306755	-	130
chr9:64340063-64342192	2130	1474	66	108.05	6.77	5.85	promoter	NM_001177784	Dis3l	chr9	64340773	64306755	-	-354
chr2:76866817-76867688	872	575	21	47.02	6.73	16.03	intron	NM_011652	Ttn	chr2	76982547	76703983	-	115295
chr2:76866817-76867688	872	575	21	47.02	6.73	16.03	intron	NM_028004	Ttn	chr2	76982547	76703983	-	115295
chr7:141580151-141582464	2314	1294	100	74.5	6.73	8.67	intron	NM_007459	Ap2a2	chr7	141562179	141633011	+	19128
chr7:141580151-141582464	2314	1294	100	74.5	6.73	8.67	intron	NM_001357068	Ap2a2	chr7	141562179	141633011	+	19128
chr14:73444905-73446471	1567	1131	52	132.1	6.73	4.6	intergenic	NM_008410	Itm2b	chr14	73385289	73362225	-	-60398
chr12:79769483-79770406	924	654	24	49.88	6.73	14.99	intergenic	NR_131075	9430078K24Rik	chr12	79924733	79917018	-	154789
chr14:76815691-76818260	2570	1848	73	71.42	6.73	9.19	intergenic	NR_153763	4930431P22Rik	chr14	76760130	76762215	+	56845
chr2:102324074-102325440	1367	623	31	53.42	6.72	13.82	intron	NM_020267	Trim44	chr2	102400900	102300118	-	76144
chr9:79613928-79614778	851	264	21	45.03	6.72	16.6	exon	NM_001290308	Col12a1	chr9	79718722	79598986	-	104370
chr7:116421046-116422096	1051	294	22	36.26	6.72	18.73	intron	NM_011083	Pik3c2a	chr7	116443458	116337275	-	21888
chr11:22000803-22002205	1403	773	31	55.76	6.71	13.62	promoter	NM_011023	Otx1	chr11	22001651	21994763	-	148
chr10:30785558-30786875	1318	815	40	58.99	6.71	12.56	intron	NM_172495	Ncoa7	chr10	30803326	30645581	-	17110
chr10:30785558-30786875	1318	815	40	58.99	6.71	12.56	intron	NM_001358842	Ncoa7	chr10	30803326	30645581	-	17110
chr10:30785558-30786875	1318	815	40	58.99	6.71	12.56	intron	NM_001358841	Ncoa7	chr10	30803326	30645581	-	17110
chr6:38965998-38966746	749	295	21	56.91	6.71	13.6	intron	NM_011539	Tbxas1	chr6	38918985	39084579	+	47386
chr9:63312690-63313885	1196	604	26	47.43	6.71	15.9	intron	NM_001364494	Map2k5	chr9	63377902	63163767	-	64615
chr9:63312690-63313885	1196	604	26	47.43	6.71	15.9	intron	NM_011840	Map2k5	chr9	63377902	63163767	-	64615
chr9:63312690-63313885	1196	604	26	47.43	6.71	15.9	intron	NM_001364493	Map2k5	chr9	63377902	63163767	-	64615
chr4:43502440-43504712	2273	904	94	78.33	6.71	7.53	upstream	NM_139305	Car9	chr4	43507025	43513725	+	-3450
chr19:34657906-34658758	853	596	19	39.01	6.71	17.93	intergenic	NM_008331	Ifit1	chr19	34640888	34650009	+	17443
chr6:67088771-67090177	1407	909	39	93.16	6.71	7.48	intergenic	NM_007836	Gadd45a	chr6	67037407	67035095	-	-52066
chr13:56434077-56435003	927	544	30	54.36	6.7	13.53	upstream	NM_177809	Slc25a48	chr13	56438354	56472363	+	-3815
chr18:50211017-50213318	2302	1491	77	54.8	6.69	13.4	intergenic	NM_001357517	Fam170a	chr18	50278368	50283020	+	-66201
chr18:50211017-50213318	2302	1491	77	54.8	6.69	13.4	intergenic	NM_001004061	Fam170a	chr18	50278368	50283020	+	-66201
chr17:6654833-6656700	1868	810	68	139.51	6.68	2.86	promoter	NM_001199948	Dynlt1f	chr17	6655939	6646605	-	173
chr17:6654833-6656700	1868	810	68	139.51	6.68	2.86	promoter	NM_001166630	Dynlt1c	chr17	6655831	6648946	-	65
chr17:6654833-6656700	1868	810	68	139.51	6.68	2.86	promoter	NM_001166627	Dynlt1f	chr17	6655939	6648938	-	173
chr11:32622683-32624143	1461	662	58	72.75	6.68	9.02	upstream	NM_001271349	Fbxw11	chr11	32642554	32746814	+	-19142
chr11:32622683-32624143	1461	662	58	72.75	6.68	9.02	upstream	NM_001271348	Fbxw11	chr11	32642554	32746814	+	-19142
chr11:32622683-32624143	1461	662	58	72.75	6.68	9.02	upstream	NM_001271347	Fbxw11	chr11	32642554	32746814	+	-19142
chr11:32622683-32624143	1461	662	58	72.75	6.68	9.02	upstream	NM_001363353	Fbxw11	chr11	32642554	32746814	+	-19142
chr11:32622683-32624143	1461	662	58	72.75	6.68	9.02	upstream	NM_134015	Fbxw11	chr11	32642554	32746814	+	-19142
chr11:32622683-32624143	1461	662	58	72.75	6.68	9.02	upstream	NM_001363354	Fbxw11	chr11	32642554	32746814	+	-19142
chr11:32622683-32624143	1461	662	58	72.75	6.68	9.02	upstream	NM_001363355	Fbxw11	chr11	32642554	32746814	+	-19142
chr3:136965766-136967206	1441	653	36	54.74	6.68	13.46	intergenic	NM_008913	Ppp3ca	chr3	136670065	136937727	+	296420
chr3:136965766-136967206	1441	653	36	54.74	6.68	13.46	intergenic	NM_001293622	Ppp3ca	chr3	136670065	136937727	+	296420
chr8:106883860-106885153	1294	574	36	70.02	6.67	9.46	exon	NM_001364186	Chtf8	chr8	106893593	106883862	-	9087
chr8:106883860-106885153	1294	574	36	70.02	6.67	9.46	exon	NM_145412	Chtf8	chr8	106893593	106883862	-	9087
chr12:19092504-19093906	1403	713	27	39.36	6.67	17.78	intergenic	NM_001201330	5730507C01Rik	chr12	18514509	18535254	+	578695
chr12:19092504-19093906	1403	713	27	39.36	6.67	17.78	intergenic	NM_001033157	5730507C01Rik	chr12	18514509	18535254	+	578695
chr12:98830779-98831884	1106	593	25	44.33	6.65	16.88	intron	NM_001081191	Eml5	chr12	98901484	98786603	-	70153
chr2:128627756-128629913	2158	1692	44	68.56	6.65	9.98	intergenic	NM_001310641	Spdye4c	chr2	128592340	128596843	+	36494
chr14:70316743-70318372	1630	1017	65	110.08	6.65	6.41	intergenic	NM_001304992	Ppp3cc	chr14	70289497	70217864	-	-28060
chr14:70316743-70318372	1630	1017	65	110.08	6.65	6.41	intergenic	NM_001304991	Ppp3cc	chr14	70289497	70217864	-	-28060
chr14:70316743-70318372	1630	1017	65	110.08	6.65	6.41	intergenic	NM_008915	Ppp3cc	chr14	70289497	70217864	-	-28060
chr14:70316743-70318372	1630	1017	65	110.08	6.65	6.41	intergenic	NM_001360229	Ppp3cc	chr14	70289497	70222978	-	-28060
chr3:142443154-142443983	830	277	23	48.53	6.65	15.29	intergenic	NM_001190855	Pdlim5	chr3	142395696	142239584	-	-47872
chr3:142443154-142443983	830	277	23	48.53	6.65	15.29	intergenic	NM_001190852	Pdlim5	chr3	142395696	142239584	-	-47872
chr3:142443154-142443983	830	277	23	48.53	6.65	15.29	intergenic	NM_019808	Pdlim5	chr3	142395696	142239584	-	-47872
chr3:142443154-142443983	830	277	23	48.53	6.65	15.29	intergenic	NM_001190854	Pdlim5	chr3	142395696	142239584	-	-47872
chr3:142443154-142443983	830	277	23	48.53	6.65	15.29	intergenic	NM_001190856	Pdlim5	chr3	142395696	142239584	-	-47872
chr3:142443154-142443983	830	277	23	48.53	6.65	15.29	intergenic	NM_019809	Pdlim5	chr3	142395696	142302079	-	-47872
chr3:142443154-142443983	830	277	23	48.53	6.65	15.29	intergenic	NM_001190853	Pdlim5	chr3	142395696	142302079	-	-47872
chr3:52518392-52519337	946	655	20	36.83	6.64	18.73	promoter	NR_153344	Gm30173	chr3	52516963	52550219	+	1901
chr4:47042858-47045418	2561	1271	60	104.41	6.64	7.65	intron	NM_001356426	Anks6	chr4	47057306	47015668	-	13169
chr4:47042858-47045418	2561	1271	60	104.41	6.64	7.65	intron	NR_151464	Anks6	chr4	47057306	47015668	-	13169
chr4:47042858-47045418	2561	1271	60	104.41	6.64	7.65	intron	NM_001024136	Anks6	chr4	47057306	47015668	-	13169
chr5:66028997-66030524	1528	923	46	77.95	6.62	7.8	intron	NM_001127382	Rbm47	chr5	66151954	66016548	-	122194
chr2:127415138-127420092	4955	771	176	86.24	6.62	6.62	upstream	NM_001081089	Gpat2	chr2	127425198	127436092	+	-7584
chr16:94631363-94632867	1505	562	51	85.03	6.62	6.73	intron	NM_007890	Dyrk1a	chr16	94570205	94695519	+	61909
chr16:94631363-94632867	1505	562	51	85.03	6.62	6.73	intron	NM_001347731	Dyrk1a	chr16	94611418	94695519	+	20696
chr16:94631363-94632867	1505	562	51	85.03	6.62	6.73	intron	NM_001113389	Dyrk1a	chr16	94570906	94695519	+	61208
chr5:33052677-33054373	1697	691	54	80.16	6.62	6.98	intergenic	NM_011738	Ywhah	chr5	33018815	33027966	+	34709
chr3:146458739-146459385	647	347	21	58.55	6.6	12.78	intron	NM_028836	Ctbs	chr3	146450466	146465848	+	8595
chr3:146458739-146459385	647	347	21	58.55	6.6	12.78	intron	NM_001293672	Ctbs	chr3	146450466	146465848	+	8595
chr1:115847337-115848610	1274	506	35	49.41	6.6	15.07	intron	NM_001077425	Cntnap5a	chr1	115684736	116587322	+	163237
chr1:115847337-115848610	1274	506	35	49.41	6.6	15.07	intron	NM_001371013	Cntnap5a	chr1	115684736	116587322	+	163237
chr14:122453293-122454400	1108	614	41	90.1	6.6	7.81	upstream	NR_033326	Gm5089	chr14	122451146	122365678	-	-2700
chr14:122453293-122454400	1108	614	41	90.1	6.6	7.81	upstream	NR_033325	Gm5089	chr14	122451115	122434853	-	-2731
chr14:22492996-22494295	1300	593	39	62.81	6.6	11.56	intron	NM_028275	Lrmda	chr14	22019711	23056088	+	473934
chr7:101162885-101164502	1618	836	39	63.27	6.6	11.37	intron	NM_199012	Fchsd2	chr7	101108774	101284405	+	54919
chr7:101162885-101164502	1618	836	39	63.27	6.6	11.37	intron	NM_001146010	Fchsd2	chr7	101108774	101284405	+	54919
chr4:96033113-96034019	907	551	31	63.87	6.6	11.21	intergenic	NM_145548	Cyp2j13	chr4	96077540	96042659	-	43975
chr19:26579344-26581089	1746	1012	53	82.7	6.6	6.96	intergenic	NM_011416	Smarca2	chr19	26605159	26778321	+	-24943
chr12:40261141-40262298	1158	508	31	61.93	6.6	11.82	intergenic	NR_045157	Gm7008	chr12	40223363	40229183	+	38356
chr15:100568731-100570190	1460	736	46	88.5	6.58	7.2	upstream	NM_001289603	Tfcp2	chr15	100552008	100502747	-	-17452
chr15:100568731-100570190	1460	736	46	88.5	6.58	7.2	upstream	NM_033476	Tfcp2	chr15	100552008	100502747	-	-17452
chr15:100568731-100570190	1460	736	46	88.5	6.58	7.2	upstream	NM_001355497	Tfcp2	chr15	100552008	100502747	-	-17452
chr6:73274310-73275795	1486	735	40	61.08	6.58	12.38	intron	NM_019879	Suclg1	chr6	73248504	73276907	+	26548
chr18:56572621-56573588	968	677	31	60.62	6.58	12.26	promoter	NM_001127338	Aldh7a1	chr18	56572939	56525735	-	-165
chr18:56572621-56573588	968	677	31	60.62	6.58	12.26	promoter	NM_019996	Phax	chr18	56572870	56587712	+	234
chr5:123431705-123432201	497	248	18	70.62	6.57	9.28	intron	NM_133917	Mlxip	chr5	123394797	123457931	+	37155
chr5:123431705-123432201	497	248	18	70.62	6.57	9.28	intron	NM_177582	Mlxip	chr5	123394797	123446892	+	37155
chr14:103837109-103837951	843	557	20	42.95	6.57	17.06	intron	NM_001276296	Ednrb	chr14	103843701	103814614	-	6172
chr14:103837109-103837951	843	557	20	42.95	6.57	17.06	intron	NM_007904	Ednrb	chr14	103843701	103814614	-	6172
chr9:50697220-50698355	1136	584	30	68.2	6.57	9.91	intron	NM_178118	Dixdc1	chr9	50727984	50662752	-	30197
chr14:63244569-63245934	1366	716	33	64.99	6.57	10.77	promoter	NM_008092	Gata4	chr14	63245271	63198913	-	20
chr14:63244569-63245934	1366	716	33	64.99	6.57	10.77	promoter	NM_001310610	Gata4	chr14	63245271	63198913	-	20
chr6:37370752-37371497	746	468	19	45.52	6.57	16.51	intron	NM_178661	Creb3l2	chr6	37442148	37331020	-	71024
chr13:120029921-120031736	1816	964	294	32.9	6.56	19.42	intergenic	NM_001302966	Gm21188	chr13	120052204	120034604	-	21376
chr1:21344038-21345405	1368	773	34	54.31	6.55	13.57	upstream	NM_183322	Khdc1a	chr1	21349676	21352199	+	-4955
chr4:125065906-125067739	1834	853	45	66.58	6.55	10.03	promoter	NM_175223	Dnali1	chr4	125065657	125055338	-	-1165
chr4:125065906-125067739	1834	853	45	66.58	6.55	10.03	promoter	NM_175246	Snip1	chr4	125066671	125074043	+	151
chr4:125065906-125067739	1834	853	45	66.58	6.55	10.03	promoter	NM_001356560	Snip1	chr4	125066671	125074043	+	151
chr14:8133056-8135228	2173	1369	50	64.46	6.55	11.04	intron	NM_001360316	Pxk	chr14	8098210	8165117	+	35931
chr14:8133056-8135228	2173	1369	50	64.46	6.55	11.04	intron	NM_001360315	Pxk	chr14	8098210	8165117	+	35931
chr14:8133056-8135228	2173	1369	50	64.46	6.55	11.04	intron	NM_001360313	Pxk	chr14	8098210	8165117	+	35931
chr14:8133056-8135228	2173	1369	50	64.46	6.55	11.04	intron	NM_145458	Pxk	chr14	8098210	8165117	+	35931
chr14:8133056-8135228	2173	1369	50	64.46	6.55	11.04	intron	NM_178279	Pxk	chr14	8098210	8165117	+	35931
chr14:8133056-8135228	2173	1369	50	64.46	6.55	11.04	intron	NM_001360314	Pxk	chr14	8098210	8165117	+	35931
chr8:76987598-76988823	1226	405	31	51.98	6.55	14.52	intron	NM_001083906	Nr3c2	chr8	76902329	77245012	+	85881
chr8:79162386-79164064	1679	495	61	155.34	6.55	4.65	intron	NM_001294279	Zfp827	chr8	79028436	79193766	+	134788
chr8:79162386-79164064	1679	495	61	155.34	6.55	4.65	intron	NM_178267	Zfp827	chr8	79028436	79193766	+	134788
chr4:136726260-136727344	1085	553	29	53.87	6.55	13.63	intergenic	NM_001243262	Lactbl1	chr4	136622620	136638110	+	104181
chr3:154627413-154628591	1179	454	30	47.17	6.55	15.99	intergenic	NM_001357676	Cryz	chr3	154597196	154623182	+	30805
chr3:154627413-154628591	1179	454	30	47.17	6.55	15.99	intergenic	NM_001357675	Cryz	chr3	154597196	154623182	+	30805
chr3:154627413-154628591	1179	454	30	47.17	6.55	15.99	intergenic	NM_001357674	Cryz	chr3	154597196	154623182	+	30805
chr3:154627413-154628591	1179	454	30	47.17	6.55	15.99	intergenic	NR_151773	Cryz	chr3	154597196	154623182	+	30805
chr3:154627413-154628591	1179	454	30	47.17	6.55	15.99	intergenic	NR_151774	Cryz	chr3	154597196	154623182	+	30805
chr3:154627413-154628591	1179	454	30	47.17	6.55	15.99	intergenic	NM_001357673	Cryz	chr3	154597196	154623182	+	30805
chr3:154627413-154628591	1179	454	30	47.17	6.55	15.99	intergenic	NM_001357672	Cryz	chr3	154597196	154623182	+	30805
chr19:8612577-8614391	1815	596	69	61.47	6.54	12.3	upstream	NM_008766	Slc22a6	chr19	8617995	8628299	+	-4512
chr14:104715434-104716293	860	464	33	56.87	6.53	13.6	intron	NR_015593	D130009I18Rik	chr14	104639143	104966783	+	76720
chr19:4200782-4202141	1360	475	37	67.03	6.53	9.86	promoter	NM_011237	Rad9a	chr19	4201603	4195197	-	142
chr5:53947179-53948553	1375	644	29	46.98	6.53	15.99	intergenic	NM_001081103	Stim2	chr5	53998522	54121057	+	-50657
chr5:53947179-53948553	1375	644	29	46.98	6.53	15.99	intergenic	NM_054083	Stim2	chr5	53998522	54121057	+	-50657
chr5:53947179-53948553	1375	644	29	46.98	6.53	15.99	intergenic	NM_001363348	Stim2	chr5	53998522	54121057	+	-50657
chr17:30665492-30666705	1214	593	25	33.09	6.52	19.36	intron	NM_013811	Dnah8	chr17	30626935	30875264	+	39163
chr6:71555814-71557201	1388	635	28	38.34	6.52	18.09	intron	NM_001355674	Chmp3	chr6	71546122	71581579	+	10385
chr7:131544531-131545627	1097	520	28	56.41	6.52	13.49	upstream	NM_009774	Bub3	chr7	131560369	131571892	+	-15291
chr7:131544531-131545627	1097	520	28	56.41	6.52	13.49	upstream	NM_001317350	Bub3	chr7	131560493	131571892	+	-15415
chr7:131544531-131545627	1097	520	28	56.41	6.52	13.49	upstream	NM_145998	Hmx2	chr7	131554292	131558014	+	-9214
chr5:135077826-135079062	1237	879	35	78.19	6.52	7.65	promoter	NM_001199677	Vps37d	chr5	135078266	135072899	-	-177
chr5:135077826-135079062	1237	879	35	78.19	6.52	7.65	promoter	NM_177574	Vps37d	chr5	135078266	135072899	-	-177
chr2:116065963-116067366	1404	623	47	125.07	6.52	5.88	promoter	NM_001346047	Meis2	chr2	116067444	115861263	-	780
chr2:116065963-116067366	1404	623	47	125.07	6.52	5.88	promoter	NR_153841	G630016G05Rik	chr2	116067224	116085911	+	-560
chr2:116065963-116067366	1404	623	47	125.07	6.52	5.88	promoter	NM_001136072	Meis2	chr2	116065058	115861263	-	-1606
chr2:116065963-116067366	1404	623	47	125.07	6.52	5.88	promoter	NM_001346056	Meis2	chr2	116065058	115861263	-	-1606
chr2:116065963-116067366	1404	623	47	125.07	6.52	5.88	promoter	NM_001159567	Meis2	chr2	116065058	115861263	-	-1606
chr2:116065963-116067366	1404	623	47	125.07	6.52	5.88	promoter	NM_001159568	Meis2	chr2	116065058	115861263	-	-1606
chr2:116065963-116067366	1404	623	47	125.07	6.52	5.88	promoter	NM_010825	Meis2	chr2	116065058	115861263	-	-1606
chr2:116065963-116067366	1404	623	47	125.07	6.52	5.88	promoter	NM_001346053	Meis2	chr2	116065058	115861263	-	-1606
chr2:116065963-116067366	1404	623	47	125.07	6.52	5.88	promoter	NM_001346045	Meis2	chr2	116065058	115861263	-	-1606
chr14:24240824-24241762	939	516	24	50.14	6.52	14.91	intron	NM_001163513	Dlg5	chr14	24245920	24133952	-	4628
chr14:24240824-24241762	939	516	24	50.14	6.52	14.91	intron	NM_027726	Dlg5	chr14	24245920	24133952	-	4628
chr6:92254742-92255888	1147	446	26	44.41	6.52	16.87	upstream	NM_009426	Trh	chr6	92244650	92242060	-	-10664
chr10:84710180-84711388	1209	487	25	36.94	6.52	18.65	intron	NM_027423	Polr3b	chr10	84622297	84727178	+	88486
chr3:82165016-82166122	1107	620	28	55.67	6.52	13.59	upstream	NM_021896	Gucy1a1	chr3	82145946	82092426	-	-19622
chr16:13933084-13934679	1596	543	40	73.28	6.52	8.89	upstream	NM_001289563	Mpv17l	chr16	13940628	13949619	+	-6747
chr16:13933084-13934679	1596	543	40	73.28	6.52	8.89	upstream	NM_001289565	Mpv17l	chr16	13940628	13949619	+	-6747
chr16:13933084-13934679	1596	543	40	73.28	6.52	8.89	upstream	NM_001289561	Mpv17l	chr16	13940664	13949619	+	-6783
chr16:13933084-13934679	1596	543	40	73.28	6.52	8.89	upstream	NM_001289567	Mpv17l	chr16	13940664	13949619	+	-6783
chr16:13933084-13934679	1596	543	40	73.28	6.52	8.89	upstream	NM_033564	Mpv17l	chr16	13940664	13949619	+	-6783
chr14:43417954-43419363	1410	603	33	56.22	6.52	13.51	intergenic	NM_027940	1700001F09Rik	chr14	43347811	43342383	-	-70847
chr12:117385461-117386199	739	362	25	78.45	6.52	7.6	intergenic	NR_044987	Gm5441	chr12	117337012	117234520	-	-48817
chr18:46130463-46131631	1169	871	32	69.38	6.52	9.75	intergenic	NM_001170855	Trim36	chr18	46198818	46165299	-	67772
chr14:5326480-5327659	1180	637	27	46.39	6.52	16.27	intergenic	NM_001256886	Gm3500	chr14	5389074	5365791	-	62005
chr16:22227779-22229125	1347	699	31	52.08	6.52	14.36	intergenic	NM_009186	Tra2b	chr16	22266005	22244551	-	37554
chr16:22227779-22229125	1347	699	31	52.08	6.52	14.36	intergenic	NM_001330554	Tra2b	chr16	22266005	22244551	-	37554
chr16:22227779-22229125	1347	699	31	52.08	6.52	14.36	intergenic	NM_001330555	Tra2b	chr16	22266005	22244551	-	37554
chr17:47054434-47055095	662	368	22	65.3	6.52	10.8	intergenic	NM_001177374	Ubr2	chr17	47010532	46928290	-	-44232
chr17:47054434-47055095	662	368	22	65.3	6.52	10.8	intergenic	NM_146078	Ubr2	chr17	47010532	46928290	-	-44232
chr11:96007007-96008904	1898	715	44	58.28	6.51	12.97	upstream	NM_009951	Igf2bp1	chr11	96005944	95957163	-	-2011
chr14:115040363-115041753	1391	467	48	91.18	6.5	7.41	upstream	NR_029816	Mir92-1	chr14	115044426	115044506	+	-3369
chr14:115040363-115041753	1391	467	48	91.18	6.5	7.41	upstream	NR_029785	Mir17	chr14	115043670	115043754	+	-2613
chr1:88042867-88045681	2815	2243	107	112.83	6.5	7.04	upstream	NM_201641	Ugt1a10	chr1	88055410	88220002	+	-11137
chr12:100283849-100285074	1226	463	28	51.57	6.5	14.61	intron	NR_045741	Gm10432	chr12	100276608	100300908	+	7853
chr16:18044225-18045875	1651	809	55	47.4	6.5	15.93	upstream	NM_010047	Dgcr6	chr16	18052859	18071632	+	-7810
chr14:4853156-4854289	1134	440	25	34.34	6.49	19.16	promoter	NM_001242945	Gm3264	chr14	4855522	4876908	+	-1800
chr15:57975104-57976659	1556	725	50	95.52	6.47	6.23	upstream	NM_173862	Fam83a	chr15	57985902	58010702	+	-10021
chr11:95266518-95267323	806	401	31	81.24	6.47	6.89	intron	NM_053093	Tac4	chr11	95261528	95269265	+	5392
chr9:61367376-61369409	2034	624	88	109.9	6.47	6.37	upstream	NM_001083928	Tle3	chr9	61372365	61418497	+	-3973
chr9:61367376-61369409	2034	624	88	109.9	6.47	6.37	upstream	NM_001083927	Tle3	chr9	61372365	61418497	+	-3973
chr9:61367376-61369409	2034	624	88	109.9	6.47	6.37	upstream	NM_009389	Tle3	chr9	61372365	61418497	+	-3973
chr9:98956977-98959220	2244	1637	51	62.37	6.47	11.42	upstream	NR_003248	Foxl2os	chr9	98955310	98949154	-	-2788
chr6:108548586-108550117	1532	670	33	43.92	6.47	16.96	intergenic	NR_106121	Mir7661	chr6	108489742	108489803	+	59609
chr12:4474017-4475430	1414	654	29	39.82	6.45	17.7	intron	NM_010881	Ncoa1	chr12	4477182	4247361	-	2459
chr11:53736683-53738666	1984	649	47	82.18	6.45	7	intergenic	NM_010558	Il5	chr11	53720793	53725103	+	16881
chr8:105651499-105652741	1243	597	31	45.71	6.45	16.42	intergenic	NR_163601	LOC102635661	chr8	105663752	105660190	-	11633
chr18:11668773-11669459	687	298	18	47.38	6.43	15.89	intron	NR_045526	Rbbp8	chr18	11657348	11743207	+	11767
chr18:11668773-11669459	687	298	18	47.38	6.43	15.89	intron	NM_001081223	Rbbp8	chr18	11657348	11743207	+	11767
chr18:11668773-11669459	687	298	18	47.38	6.43	15.89	intron	NM_001252495	Rbbp8	chr18	11633275	11743207	+	35840
chr18:11668773-11669459	687	298	18	47.38	6.43	15.89	intron	NR_045527	Rbbp8	chr18	11633275	11743207	+	35840
chr2:6979792-6980834	1043	756	32	90.68	6.43	7.62	intron	NM_001110231	Celf2	chr2	7396198	6539698	-	415886
chr1:74703653-74704683	1031	425	23	45.88	6.43	16.46	upstream	NM_024264	Cyp27a1	chr1	74713534	74737897	+	-9367
chr15:98551622-98552872	1251	534	27	49.3	6.43	15.15	upstream	NR_028442	9330020H09Rik	chr15	98567323	98570864	+	-15077
chr19:10997152-10998188	1037	292	29	74.73	6.43	8.81	upstream	NM_001034898	Ms4a15	chr19	10993250	10978306	-	-4419
chr13:31615024-31615997	974	386	26	64.5	6.43	10.96	upstream	NM_010225	Foxf2	chr13	31625815	31631406	+	-10305
chr4:151927339-151928598	1260	698	28	53.03	6.43	13.83	upstream	NM_172704	Dnajc11	chr4	151933719	151981959	+	-5751
chr11:72695425-72696377	953	666	23	51.28	6.43	14.7	intron	NM_009671	Ankfy1	chr11	72690001	72772146	+	5899
chr8:91324983-91325589	607	308	18	54.75	6.43	13.39	intron	NM_011936	Fto	chr8	91313524	91668433	+	11761
chr15:10500579-10501930	1352	612	28	47.48	6.43	15.82	upstream	NM_026396	Brix1	chr15	10485937	10474778	-	-15317
chr9:49716366-49717186	821	254	22	56.78	6.43	13.56	intron	NM_001081445	Ncam1	chr9	49799069	49502145	-	82294
chr9:49716366-49717186	821	254	22	56.78	6.43	13.56	intron	NM_001113204	Ncam1	chr9	49799069	49502145	-	82294
chr9:49716366-49717186	821	254	22	56.78	6.43	13.56	intron	NM_001311065	Ncam1	chr9	49799393	49502128	-	82618
chr9:49716366-49717186	821	254	22	56.78	6.43	13.56	intron	NM_010875	Ncam1	chr9	49799069	49515138	-	82294
chr16:16443560-16444143	584	292	17	49.42	6.43	15.02	intron	NM_001301818	Fgd4	chr16	16527411	16416914	-	83560
chr11:34427956-34428759	804	380	19	43.18	6.43	17.01	intron	NM_033374	Dock2	chr11	34783905	34226820	-	355548
chr18:20845792-20846867	1076	501	23	43.04	6.43	17.1	intron	NM_001361188	Trappc8	chr18	20896078	20817223	-	49749
chr18:20845792-20846867	1076	501	23	43.04	6.43	17.1	intron	NM_177038	Trappc8	chr18	20896078	20817223	-	49749
chr10:40306798-40307696	899	277	19	36.84	6.43	18.73	upstream	NM_009665	Amd1	chr10	40302188	40287457	-	-5058
chr17:67601305-67602313	1009	588	25	56.7	6.43	13.6	intron	NR_155516	Gm36201	chr17	67629332	67559747	-	27524
chr6:90290685-90292083	1399	755	31	57.2	6.43	13.7	upstream	NM_177738	BC048671	chr6	90301218	90305448	+	-9835
chr11:101543742-101545050	1309	584	26	41.91	6.43	17.46	upstream	NR_152788	Nbr1	chr11	101552653	101581951	+	-8258
chr11:101543742-101545050	1309	584	26	41.91	6.43	17.46	upstream	NM_001252223	Nbr1	chr11	101552653	101581951	+	-8258
chr11:101543742-101545050	1309	584	26	41.91	6.43	17.46	upstream	NM_008676	Nbr1	chr11	101552653	101581951	+	-8258
chr11:101543742-101545050	1309	584	26	41.91	6.43	17.46	upstream	NM_001252222	Nbr1	chr11	101552653	101581951	+	-8258
chr5:44077279-44077878	600	300	17	49.42	6.43	15.02	intron	NM_001163577	Prom1	chr5	44101736	43993621	-	24158
chr5:44077279-44077878	600	300	17	49.42	6.43	15.02	intron	NM_008935	Prom1	chr5	44101736	43993621	-	24158
chr5:44077279-44077878	600	300	17	49.42	6.43	15.02	intron	NM_001163582	Prom1	chr5	44094768	44001442	-	17190
chr5:44077279-44077878	600	300	17	49.42	6.43	15.02	intron	NM_001163578	Prom1	chr5	44094768	44001442	-	17190
chr5:44077279-44077878	600	300	17	49.42	6.43	15.02	intron	NM_001163583	Prom1	chr5	44094768	44001442	-	17190
chr5:44077279-44077878	600	300	17	49.42	6.43	15.02	intron	NM_001163581	Prom1	chr5	44094768	44001442	-	17190
chr5:44077279-44077878	600	300	17	49.42	6.43	15.02	intron	NM_001163584	Prom1	chr5	44094768	43993621	-	17190
chr5:44077279-44077878	600	300	17	49.42	6.43	15.02	intron	NM_001163585	Prom1	chr5	44094768	43993621	-	17190
chr11:105089228-105090139	912	632	22	49.54	6.43	15.02	upstream	NM_001081046	Efcab3	chr11	105092218	105117537	+	-2535
chr11:102385203-102386827	1625	1153	38	73.24	6.43	8.86	upstream	NM_001362804	Rundc3a	chr11	102393402	102401754	+	-7388
chr11:102385203-102386827	1625	1153	38	73.24	6.43	8.86	upstream	NR_131196	Bloodlinc	chr11	102377020	102375550	-	-8994
chr11:102385203-102386827	1625	1153	38	73.24	6.43	8.86	upstream	NM_001252347	Rundc3a	chr11	102393402	102402555	+	-7388
chr11:102385203-102386827	1625	1153	38	73.24	6.43	8.86	upstream	NM_016759	Rundc3a	chr11	102393402	102402555	+	-7388
chr11:102385203-102386827	1625	1153	38	73.24	6.43	8.86	upstream	NM_001362803	Rundc3a	chr11	102393402	102402555	+	-7388
chr6:24542603-24543935	1333	739	25	36.89	6.43	18.71	intron	NM_080847	Asb15	chr6	24528143	24573164	+	15125
chr3:138494733-138495849	1117	599	23	40.6	6.43	17.56	upstream	NM_175224	Metap1	chr3	138489382	138458959	-	-5908
chr8:88706095-88707313	1219	629	24	38.94	6.43	17.98	intron	NM_001128171	Cyld	chr8	88697027	88751946	+	9676
chr8:88706095-88707313	1219	629	24	38.94	6.43	17.98	intron	NM_001276279	Cyld	chr8	88697027	88751946	+	9676
chr8:88706095-88707313	1219	629	24	38.94	6.43	17.98	intron	NM_001128170	Cyld	chr8	88697027	88751946	+	9676
chr8:88706095-88707313	1219	629	24	38.94	6.43	17.98	intron	NM_173369	Cyld	chr8	88697027	88751946	+	9676
chr1:123536834-123537855	1022	297	19	30.04	6.43	20.77	intron	NM_199021	Dpp10	chr1	124045559	123332137	-	508215
chr10:80367765-80368656	892	300	19	37.27	6.43	18.5	promoter	NR_038088	Bc1	chr10	80369637	79697304	-	1427
chr6:143906724-143907472	749	283	18	42.44	6.43	17.3	intron	NM_011444	Sox5	chr6	144209568	143828424	-	302471
chr6:143906724-143907472	749	283	18	42.44	6.43	17.3	intron	NM_001347506	Sox5	chr6	143947106	143828424	-	40009
chr6:143906724-143907472	749	283	18	42.44	6.43	17.3	intron	NM_001243163	Sox5	chr6	144209568	143828424	-	302471
chr6:143906724-143907472	749	283	18	42.44	6.43	17.3	intron	NM_001113559	Sox5	chr6	144209568	143828424	-	302471
chr10:3798680-3799576	897	617	18	32.79	6.43	19.45	intron	NM_001159942	Plekhg1	chr10	3740376	3967302	+	58751
chr11:119205988-119207094	1107	628	21	33.27	6.43	19.35	intron	NM_172443	Tbc1d16	chr11	119228499	119143042	-	21959
chr11:119205988-119207094	1107	628	21	33.27	6.43	19.35	intron	NM_001347625	Tbc1d16	chr11	119228499	119143044	-	21959
chr7:140686409-140687038	630	352	18	52.5	6.43	14.15	upstream	NM_146963	Olfr45	chr7	140690883	140691919	+	-4160
chr11:18885521-18886806	1286	752	31	60.2	6.43	12.19	intron	NM_010789	Meis1	chr11	19018969	18880427	-	132806
chr11:18885521-18886806	1286	752	31	60.2	6.43	12.19	intron	NM_001193271	Meis1	chr11	19018969	18880427	-	132806
chr7:12022582-12023187	606	291	18	54.85	6.43	13.45	upstream	NM_001166731	Vmn1r77	chr7	12041298	12042219	+	-18414
chr1:189716180-189717165	986	686	24	53.62	6.43	13.76	upstream	NM_008976	Ptpn14	chr1	189728267	189876693	+	-11595
chr1:60213729-60214945	1217	728	29	55.85	6.43	13.63	intron	NM_173444	Nbeal1	chr1	60180598	60334705	+	33738
chr13:111771102-111772327	1226	679	24	34.78	6.43	19.09	intron	NM_011945	Map3k1	chr13	111808993	111746427	-	37279
chr1:188139180-188141359	2180	800	55	112.39	6.43	6.94	intron	NM_001243792	Esrrg	chr1	187609005	188214884	+	531264
chr1:188139180-188141359	2180	800	55	112.39	6.43	6.94	intron	NM_011935	Esrrg	chr1	187997826	188214884	+	142443
chr1:188139180-188141359	2180	800	55	112.39	6.43	6.94	intron	NM_001357536	Esrrg	chr1	187997826	188214885	+	142443
chr1:188139180-188141359	2180	800	55	112.39	6.43	6.94	intron	NM_001357535	Esrrg	chr1	187652240	188214885	+	488029
chr9:118475541-118476543	1003	557	23	47.75	6.43	15.74	upstream	NM_010136	Eomes	chr9	118478188	118486132	+	-2147
chr9:118475541-118476543	1003	557	23	47.75	6.43	15.74	upstream	NM_001164789	Eomes	chr9	118478188	118486132	+	-2147
chr5:73649341-73651080	1740	611	44	92.89	6.43	7.72	promoter	NM_178387	Spata18	chr5	73651379	73679484	+	-1169
chr10:80363758-80364321	564	282	17	55.06	6.43	13.46	intron	NR_038088	Bc1	chr10	80369637	79697304	-	5598
chr13:112474492-112475574	1083	597	23	42.61	6.43	17.28	exon	NM_010560	Il6st	chr13	112464069	112506860	+	10963
chr3:146005624-146006715	1092	466	23	42.07	6.43	17.35	intron	NM_001166064	Syde2	chr3	145987869	146021720	+	18300
chr11:97709832-97710981	1150	646	25	47.01	6.43	16.01	intron	NM_011971	Psmb3	chr11	97703433	97713500	+	6973
chr7:118995478-118996645	1168	378	31	73.88	6.43	9.05	promoter	NM_001195774	Gprc5b	chr7	118995211	118972039	-	-850
chr7:118995478-118996645	1168	378	31	73.88	6.43	9.05	promoter	NM_022420	Gprc5b	chr7	118995211	118972039	-	-850
chr6:32551736-32552537	802	271	20	48.17	6.43	15.54	intron	NM_175750	Plxna4	chr6	32588192	32144556	-	36056
chr9:122157134-122158429	1296	722	25	38.74	6.43	18.14	intron	NM_001357776	Snrk	chr9	122117458	122169702	+	40323
chr7:25409067-25410079	1013	552	28	71.56	6.43	9.31	intron	NM_153576	Cxcl17	chr7	25412886	25400052	-	3314
chr2:111676470-111677842	1373	667	25	34.98	6.43	19.09	intron	NR_033534	Olfr1300-ps1	chr2	111667436	111693319	+	9719
chr18:22377037-22378930	1894	1266	43	77.6	6.43	7.67	intron	NM_001167777	Asxl3	chr18	22345088	22530227	+	32895
chr7:82647827-82648630	804	504	20	48.01	6.43	15.57	promoter	NM_177894	Saxo2	chr7	82648528	82632959	-	300
chr7:82647827-82648630	804	504	20	48.01	6.43	15.57	promoter	NM_001159672	Efl1	chr7	82648613	82777852	+	-385
chr7:82647827-82648630	804	504	20	48.01	6.43	15.57	promoter	NM_175317	Efl1	chr7	82648613	82777852	+	-385
chr6:66524228-66525246	1019	619	22	42.28	6.43	17.34	upstream	NM_019499	Mad2l1	chr6	66535220	66541107	+	-10484
chr6:66524228-66525246	1019	619	22	42.28	6.43	17.34	upstream	NM_001355624	Mad2l1	chr6	66535220	66541107	+	-10484
chr5:149161798-149163043	1246	651	23	33.81	6.43	19.21	upstream	NR_028061	Gm8615	chr5	149156192	149154127	-	-6228
chr5:143669639-143670464	826	526	18	37.09	6.43	18.54	intron	NM_001163548	Cyth3	chr5	143651240	143710248	+	18811
chr2:16428253-16429807	1555	1052	43	102.81	6.43	7.73	intron	NM_026162	Plxdc2	chr2	16356303	16755839	+	72726
chr14:117669025-117670376	1352	598	29	47.48	6.43	15.82	intron	NM_011821	Gpc6	chr14	116925296	117979529	+	744404
chr14:117669025-117670376	1352	598	29	47.48	6.43	15.82	intron	NM_001079844	Gpc6	chr14	116925296	117979529	+	744404
chr10:117905571-117906682	1112	575	29	68.36	6.43	9.88	upstream	NR_045342	4933411E08Rik	chr10	117925458	117948307	+	-19332
chr10:121423375-121424223	849	520	19	40.04	6.43	17.65	intron	NM_138956	Rassf3	chr10	121476250	121410350	-	52452
chr10:27372397-27373743	1347	502	27	43.77	6.43	16.92	upstream	NR_131034	4930579H20Rik	chr10	27389865	27397225	+	-16796
chr2:25339013-25339745	733	236	21	59.33	6.43	12.21	intron	NM_001029983	Man1b1	chr2	25332742	25352213	+	6636
chr1:52098603-52099822	1220	675	24	38.88	6.43	17.98	intron	NM_011487	Stat4	chr1	52008239	52107189	+	90973
chr5:48148820-48150226	1407	673	26	36.95	6.43	18.6	intron	NM_001291228	Slit2	chr5	47983154	48307736	+	166368
chr5:48148820-48150226	1407	673	26	36.95	6.43	18.6	intron	NR_111900	Slit2	chr5	47983154	48307736	+	166368
chr5:48148820-48150226	1407	673	26	36.95	6.43	18.6	intron	NM_001291227	Slit2	chr5	47983154	48307736	+	166368
chr5:48148820-48150226	1407	673	26	36.95	6.43	18.6	intron	NM_178804	Slit2	chr5	47983154	48307736	+	166368
chr9:107806040-107806980	941	550	22	47.45	6.43	15.84	intron	NM_011251	Rbm6	chr9	107872819	107773558	-	66310
chr9:107806040-107806980	941	550	22	47.45	6.43	15.84	intron	NM_029169	Rbm6	chr9	107872819	107773558	-	66310
chr16:56207443-56208241	799	426	20	48.4	6.43	15.32	intron	NM_174876	Impg2	chr16	56204312	56273753	+	3529
chr14:75955500-75956201	702	275	18	46.13	6.43	16.38	promoter	NM_026214	Kctd4	chr14	75955002	75965217	+	848
chr8:105276087-105277055	969	298	23	50.12	6.43	14.92	promoter	NM_030152	Nol3	chr8	105276446	105281939	+	124
chr5:103587006-103587748	743	453	19	47.86	6.43	15.64	intron	NM_011204	Ptpn13	chr5	103425191	103598361	+	162185
chr2:92283476-92284205	730	286	18	43.89	6.43	16.97	intron	NM_001109690	Phf21a	chr2	92221471	92364666	+	62369
chr9:70621118-70622412	1295	659	25	38.8	6.43	17.99	intron	NM_172772	Mindy2	chr9	70657174	70599013	-	35410
chr15:64850269-64851651	1383	715	24	31.08	6.43	20.37	intron	NM_009623	Adcy8	chr15	64922296	64699034	-	71337
chr15:64850269-64851651	1383	715	24	31.08	6.43	20.37	intron	NM_001331075	Adcy8	chr15	64922296	64699034	-	71337
chr15:64850269-64851651	1383	715	24	31.08	6.43	20.37	intron	NM_001291903	Adcy8	chr15	64922296	64699034	-	71337
chr5:150431380-150431939	560	280	17	55.06	6.43	13.46	intron	NM_172887	Fry	chr5	150259929	150497753	+	171730
chr10:24345239-24346366	1128	489	22	36.01	6.43	18.66	intron	NR_163910	Gm15270	chr10	24595803	24331687	-	250001
chr9:7620286-7621410	1125	449	24	44.29	6.43	16.98	upstream	NM_013903	Mmp20	chr9	7628230	7674968	+	-7383
chr6:65622287-65623112	826	532	22	56.35	6.43	13.54	intron	NM_001001495	Tnip3	chr6	65590397	65634040	+	32302
chr11:61576913-61579055	2143	721	40	52.13	6.43	14.33	promoter	NM_001362587	Epn2	chr11	61579687	61515882	-	1704
chr11:61576913-61579055	2143	721	40	52.13	6.43	14.33	promoter	NM_001362586	Epn2	chr11	61579687	61515882	-	1704
chr11:61576913-61579055	2143	721	40	52.13	6.43	14.33	promoter	NM_001362585	Epn2	chr11	61579687	61515882	-	1704
chr11:61576913-61579055	2143	721	40	52.13	6.43	14.33	promoter	NM_001252188	Epn2	chr11	61579687	61515882	-	1704
chr11:61576913-61579055	2143	721	40	52.13	6.43	14.33	promoter	NM_010148	Epn2	chr11	61579687	61515882	-	1704
chr11:61576913-61579055	2143	721	40	52.13	6.43	14.33	promoter	NM_001252189	Epn2	chr11	61579687	61515882	-	1704
chr11:33200499-33201432	934	643	23	52.7	6.43	14.16	exon	NM_019916	Tlx3	chr11	33203588	33200751	-	2623
chr8:112786402-112787022	621	277	19	59.1	6.43	12.44	intron	NM_130457	Cntnap4	chr8	112570042	112882707	+	216669
chr14:66234738-66235281	544	272	17	55.06	6.43	13.46	intron	NM_001162366	Ptk2b	chr14	66281052	66153256	-	46043
chr14:66234738-66235281	544	272	17	55.06	6.43	13.46	intron	NM_001162365	Ptk2b	chr14	66281052	66153256	-	46043
chr14:66234738-66235281	544	272	17	55.06	6.43	13.46	intron	NM_172498	Ptk2b	chr14	66281052	66153256	-	46043
chr6:142668462-142670374	1913	1288	41	67.99	6.43	9.79	intron	NM_001310143	Abcc9	chr6	142702274	142587861	-	32857
chr6:142668462-142670374	1913	1288	41	67.99	6.43	9.79	intron	NM_021042	Abcc9	chr6	142702274	142587861	-	32857
chr6:142668462-142670374	1913	1288	41	67.99	6.43	9.79	intron	NM_021041	Abcc9	chr6	142702274	142587861	-	32857
chr6:142668462-142670374	1913	1288	41	67.99	6.43	9.79	intron	NM_001044720	Abcc9	chr6	142702274	142587861	-	32857
chr6:142668462-142670374	1913	1288	41	67.99	6.43	9.79	intron	NM_011511	Abcc9	chr6	142702274	142587861	-	32857
chr10:88604297-88605618	1322	780	33	71.62	6.43	9.35	promoter	NM_175418	Mybpc1	chr10	88605152	88518278	-	195
chr10:88604297-88605618	1322	780	33	71.62	6.43	9.35	promoter	NM_001252372	Mybpc1	chr10	88605152	88518278	-	195
chr6:149291718-149292240	523	261	17	60.9	6.43	12.22	upstream	NM_001289662	Resf1	chr6	149309413	149335663	+	-17435
chr6:149291718-149292240	523	261	17	60.9	6.43	12.22	upstream	NM_026054	Resf1	chr6	149309413	149335663	+	-17435
chr6:149291718-149292240	523	261	17	60.9	6.43	12.22	upstream	NM_001289661	Resf1	chr6	149309413	149335663	+	-17435
chr9:89968509-89969550	1042	463	20	32.81	6.43	19.47	intron	NM_001357743	Rasgrf1	chr9	89909774	90026979	+	59255
chr9:89968509-89969550	1042	463	20	32.81	6.43	19.47	intron	NM_011245	Rasgrf1	chr9	89909774	90026979	+	59255
chr10:39363253-39364456	1204	560	26	47.94	6.43	15.62	upstream	NM_001122893	Fyn	chr10	39369798	39565374	+	-5944
chr10:39363253-39364456	1204	560	26	47.94	6.43	15.62	upstream	NM_008054	Fyn	chr10	39369798	39565374	+	-5944
chr10:39363253-39364456	1204	560	26	47.94	6.43	15.62	upstream	NM_001122892	Fyn	chr10	39369798	39565374	+	-5944
chr7:61609223-61610098	876	422	24	62.5	6.43	11.46	intron	NR_045727	B230209E15Rik	chr7	61615327	61529409	-	5667
chr6:103497309-103498085	777	506	20	50.17	6.43	14.91	upstream	NM_007697	Chl1	chr6	103510875	103733035	+	-13179
chr1:74793916-74794899	984	299	20	35.98	6.43	18.64	intron	NM_009518	Wnt10a	chr1	74792018	74804175	+	2389
chr10:129312960-129313708	749	448	18	42.44	6.43	17.3	upstream	NM_146284	Olfr780	chr10	129321624	129322563	+	-8291
chr9:67448257-67449111	855	556	18	35.26	6.43	18.97	intron	NM_001081242	Tln2	chr9	67559703	67217084	-	111020
chr11:77993060-77994783	1724	1098	35	54.62	6.43	13.41	intron	NM_174852	Phf12	chr11	77982815	78030535	+	11106
chr10:122700391-122701114	724	297	18	44.36	6.43	16.85	intron	NM_001110218	Ppm1h	chr10	122678761	122945793	+	21991
chr10:122700391-122701114	724	297	18	44.36	6.43	16.85	intron	NM_176919	Ppm1h	chr10	122678761	122921974	+	21991
chr2:130844329-130845654	1326	622	30	57.52	6.43	13.37	upstream	NM_029432	4930402H24Rik	chr2	130840145	130706199	-	-4846
chr2:65034802-65035699	898	675	19	36.9	6.43	18.69	upstream	NM_016719	Grb14	chr2	65022766	64912481	-	-12484
chr6:136819984-136820994	1011	720	23	47.2	6.43	15.95	intron	NM_021714	Wbp11	chr6	136828216	136813653	-	7728
chr11:4904133-4904755	623	241	19	58.89	6.43	12.67	upstream	NR_102683	AA413626	chr11	4918515	4918918	+	-14072
chr15:84556981-84558441	1461	751	31	53.42	6.43	13.82	promoter	NM_177630	Rtl6	chr15	84557823	84553397	-	113
chr2:112500804-112502026	1223	791	29	59.99	6.43	12.23	intron	NM_028844	Aven	chr2	112492963	112631253	+	8451
chr14:18331349-18332329	981	539	23	49.27	6.43	15.18	promoter	NM_009455	Ube2e1	chr14	18331844	18282728	-	6
chr2:90776519-90777786	1268	502	31	66.1	6.43	10.53	upstream	NR_151502	Agbl2	chr2	90782726	90834437	+	-5574
chr2:90776519-90777786	1268	502	31	66.1	6.43	10.53	upstream	NM_178755	Agbl2	chr2	90782726	90816231	+	-5574
chr4:95958909-95959984	1076	400	20	31.08	6.43	20.38	upstream	NM_030014	Hook1	chr4	95967378	96024274	+	-7932
chr4:91375595-91377097	1503	658	41	96.93	6.43	6.67	promoter	NM_001347149	Elavl2	chr4	91376496	91250688	-	151
chr4:91375595-91377097	1503	658	41	96.93	6.43	6.67	promoter	NM_001357188	Elavl2	chr4	91376496	91250688	-	151
chr4:91375595-91377097	1503	658	41	96.93	6.43	6.67	promoter	NM_001177883	Elavl2	chr4	91376496	91250688	-	151
chr15:100090131-100090963	833	480	20	45.81	6.43	16.47	intron	NM_001159361	Dip2b	chr15	100038663	100219473	+	51883
chr15:100090131-100090963	833	480	20	45.81	6.43	16.47	intron	NR_037311	Mir3473a	chr15	100188036	100078388	-	97490
chr10:95925041-95926492	1452	762	27	38.41	6.43	18.05	upstream	NM_001001932	Eea1	chr10	95940662	96045518	+	-14896
chr3:138801794-138803016	1223	513	24	38.72	6.43	18.11	intron	NM_019571	Tspan5	chr3	138742207	138904433	+	60197
chr3:138801794-138803016	1223	513	24	38.72	6.43	18.11	intron	NR_121195	Tspan5	chr3	138742207	138904433	+	60197
chr10:28998538-28999149	612	299	19	60.04	6.43	12.21	upstream	NM_026336	2310057J18Rik	chr10	28986306	28972287	-	-12537
chr6:9107304-9108209	906	332	23	54.87	6.43	13.46	intron	NM_008751	Nxph1	chr6	8950018	9248578	+	157738
chr18:35785246-35786363	1118	592	25	49.04	6.43	15.18	intron	NM_019912	Ube2d2a	chr18	35771558	35807172	+	14246
chr19:27776376-27777264	889	641	20	41.87	6.43	17.41	intron	NM_001360357	Rfx3	chr19	28009773	27761720	-	232954
chr19:27776376-27777264	889	641	20	41.87	6.43	17.41	intron	NM_001360358	Rfx3	chr19	28009773	27761720	-	232954
chr19:27776376-27777264	889	641	20	41.87	6.43	17.41	intron	NM_001166414	Rfx3	chr19	28011166	27761720	-	234347
chr19:27776376-27777264	889	641	20	41.87	6.43	17.41	intron	NM_011265	Rfx3	chr19	28011166	27761720	-	234347
chr9:46046620-46047679	1060	685	21	35.75	6.43	18.74	intron	NM_027498	Sik3	chr9	46012819	46224194	+	34330
chr4:86074814-86075676	863	543	24	63.65	6.43	11.36	intron	NM_001368621	Adamtsl1	chr4	86053974	86428382	+	21270
chr4:86074814-86075676	863	543	24	63.65	6.43	11.36	intron	NM_029967	Adamtsl1	chr4	86053914	86428382	+	21330
chr2:35436593-35437208	616	257	18	53.86	6.43	13.61	intron	NM_010283	Ggta1	chr2	35461449	35400178	-	24549
chr2:35436593-35437208	616	257	18	53.86	6.43	13.61	intron	NM_001308299	Ggta1	chr2	35461449	35400178	-	24549
chr2:35436593-35437208	616	257	18	53.86	6.43	13.61	intron	NM_001308300	Ggta1	chr2	35461449	35400178	-	24549
chr2:35436593-35437208	616	257	18	53.86	6.43	13.61	intron	NM_001145821	Ggta1	chr2	35461449	35400178	-	24549
chr15:75013753-75015134	1382	622	24	31.12	6.43	20.4	upstream	NM_001271446	Ly6a	chr15	74998031	74994876	-	-16412
chr15:75013753-75015134	1382	622	24	31.12	6.43	20.4	upstream	NM_001271416	Ly6a	chr15	74998031	74994876	-	-16412
chr15:75013753-75015134	1382	622	24	31.12	6.43	20.4	upstream	NM_010738	Ly6a	chr15	74998031	74994876	-	-16412
chr15:75013753-75015134	1382	622	24	31.12	6.43	20.4	upstream	NM_001271419	Ly6a	chr15	74998031	74994876	-	-16412
chr15:75013753-75015134	1382	622	24	31.12	6.43	20.4	upstream	NM_001271418	Ly6a	chr15	74998031	74994876	-	-16412
chr15:75013753-75015134	1382	622	24	31.12	6.43	20.4	upstream	NM_001271417	Ly6a	chr15	74998031	74994876	-	-16412
chr14:65243047-65243957	911	298	20	40.42	6.43	17.62	intron	NM_021458	Fzd3	chr14	65262463	65192440	-	18962
chr8:61893090-61894686	1597	1310	37	70.65	6.43	9.31	intron	NM_001293772	Palld	chr8	61902707	61511430	-	8820
chr8:61893090-61894686	1597	1310	37	70.65	6.43	9.31	intron	NM_001081390	Palld	chr8	61902707	61514703	-	8820
chr1:125918655-125919694	1040	432	20	32.91	6.43	19.41	upstream	NM_001311089	Lypd1	chr1	125912928	125867621	-	-6246
chr4:89294516-89295970	1455	644	36	76.02	6.43	7.91	promoter	NR_132431	Gm12610	chr4	89295179	89518621	+	63
chr4:89294516-89295970	1455	644	36	76.02	6.43	7.91	promoter	NM_009877	Cdkn2a	chr4	89294619	89274472	-	-623
chr2:120930949-120931861	913	328	20	40.29	6.43	17.63	intron	NM_009461	Ubr1	chr2	120970715	120860275	-	39311
chr5:116116411-116117524	1114	440	23	40.78	6.43	17.59	upstream	NR_153384	C330018A13Rik	chr5	116123613	116129110	+	-6646
chr3:69140650-69141563	914	465	20	40.23	6.43	17.61	upstream	NM_008467	Kpna4	chr3	69127092	69072220	-	-14014
chr14:73302178-73303314	1137	603	25	47.82	6.43	15.63	intron	NM_009029	Rb1	chr14	73325822	73195501	-	23077
chr1:78210576-78211355	780	374	20	49.92	6.43	15.03	upstream	NM_001159520	Pax3	chr1	78197136	78101266	-	-13829
chr1:78210576-78211355	780	374	20	49.92	6.43	15.03	upstream	NM_008781	Pax3	chr1	78197136	78101266	-	-13829
chr1:134575527-134576212	686	398	18	47.46	6.43	15.83	intron	NM_152895	Kdm5b	chr1	134560177	134632878	+	15692
chr10:62610935-62611705	771	296	18	40.83	6.43	17.62	upstream	NM_019553	Ddx21	chr10	62602298	62580246	-	-9021
chr16:77064404-77065693	1290	651	28	51.15	6.43	14.67	intron	NM_013918	Usp25	chr16	77014068	77116780	+	50980
chr5:100668844-100669510	667	365	18	49.11	6.43	15.18	intron	NM_027978	Coq2	chr5	100674256	100654725	-	5080
chr7:68223823-68225208	1386	711	28	45.57	6.43	16.5	intron	NM_010513	Igf1r	chr7	67952256	68233667	+	272259
chr12:40654238-40655402	1165	454	24	41.92	6.43	17.44	intron	NM_172803	Dock4	chr12	40446052	40846488	+	208767
chr11:97489742-97490659	918	234	25	64.09	6.43	11.05	intron	NM_021493	Arhgap23	chr11	97450159	97502400	+	40041
chr2:20483879-20484806	928	475	20	39.34	6.43	17.76	intron	NM_001081006	Etl4	chr2	20289912	20810535	+	194430
chr6:137098305-137099069	765	436	22	61.82	6.43	12.06	intron	NM_181988	Rerg	chr6	137170496	137054824	-	71810
chr6:137098305-137099069	765	436	22	61.82	6.43	12.06	intron	NM_001164212	Rerg	chr6	137169718	137054824	-	71032
chr6:137098305-137099069	765	436	22	61.82	6.43	12.06	intron	NM_001164214	Rerg	chr6	137169718	137054824	-	71032
chr3:96142343-96143567	1225	937	32	74.27	6.43	8.6	upstream	NM_181409	Mtmr11	chr3	96161969	96171718	+	-19015
chr1:20353601-20354799	1199	674	28	57.07	6.43	13.65	upstream	NR_045734	4930486I03Rik	chr1	20356453	20392300	+	-2254
chr7:132683754-132684958	1205	539	26	47.88	6.43	15.65	intron	NM_029609	Lhpp	chr7	132610642	132706419	+	73713
chrX:169879520-169881341	1822	396	39	65.12	6.43	10.8	promoter	NM_001290506	Mid1	chrX	169879618	169990797	+	812
chrX:169879520-169881341	1822	396	39	65.12	6.43	10.8	promoter	NM_001290505	Mid1	chrX	169879618	169990797	+	812
chr1:155111439-155112259	821	285	20	46.71	6.43	16.14	upstream	NM_010500	Ier5	chr1	155099636	155096366	-	-12212
chr6:134812036-134813009	974	297	19	32.53	6.43	19.43	upstream	NM_177687	Crebl2	chr6	134830198	134857883	+	-17676
chr8:125133933-125134521	589	294	17	49.42	6.43	15.02	intron	NM_174854	Disc1	chr8	125054194	125261151	+	80032
chr8:125133933-125134521	589	294	17	49.42	6.43	15.02	intron	NM_174853	Disc1	chr8	125054194	125261151	+	80032
chr1:128133471-128134313	843	448	23	60.12	6.43	12.26	upstream	NM_001357482	R3hdm1	chr1	128141986	128237738	+	-8095
chr1:123332707-123333309	603	301	17	49.42	6.43	15.02	exon	NM_199021	Dpp10	chr1	124045559	123332137	-	712552
chr19:48737230-48737990	761	480	18	41.56	6.43	17.48	intron	NM_025696	Sorcs3	chr19	48206024	48805505	+	531585
chr14:57943816-57944972	1157	634	30	69.74	6.43	9.65	intron	NM_028643	Micu2	chr14	57999262	57916279	-	54869
chr3:122034385-122035753	1369	631	29	50.58	6.43	14.75	upstream	NM_007378	Abca4	chr3	122044459	122180061	+	-9391
chr14:48656197-48657256	1060	266	24	48.42	6.43	15.35	upstream	NR_029384	Otx2os1	chr14	48669287	48793348	+	-12561
chr1:150719022-150719639	618	292	18	53.66	6.43	13.7	intron	NM_001024720	Hmcn1	chr1	150993435	150562501	-	274105
chr19:3686539-3687574	1036	377	21	37.09	6.43	18.54	promoter	NM_008513	Lrp5	chr19	3686564	3584824	-	-492
chr1:186555807-186556572	766	286	18	41.19	6.43	17.59	intron	NR_131124	A730004F24Rik	chr1	186558681	186511837	-	2492
chr1:186555807-186556572	766	286	18	41.19	6.43	17.59	intron	NR_131158	A730004F24Rik	chr1	186558681	186511837	-	2492
chr2:180471212-180472268	1057	296	24	48.62	6.43	15.34	intron	NM_148933	Slco4a1	chr2	180460977	180474853	+	10762
chr10:12531429-12532308	880	598	20	42.48	6.43	17.36	intron	NM_011682	Utrn	chr10	12861735	12382187	-	329867
chr12:118529381-118530460	1080	475	22	38.65	6.43	18.13	promoter	NR_045947	D230030E09Rik	chr12	118530193	118518296	-	273
chr10:120475642-120477670	2029	1477	51	104.64	6.43	7.81	promoter	NM_010441	Hmga2	chr10	120476469	120361267	-	-186
chr10:120475642-120477670	2029	1477	51	104.64	6.43	7.81	promoter	NM_001347170	Hmga2	chr10	120476469	120361267	-	-186
chr5:67094647-67095544	898	485	26	71.27	6.43	9.23	exon	NM_008888	Phox2b	chr5	67099126	67094396	-	4031
chr1:179763306-179763982	677	291	20	59.16	6.43	12.29	upstream	NM_001370897	Kif28	chr1	179745200	179695036	-	-18443
chr17:30452737-30454024	1288	744	34	79.2	6.43	7.13	intron	NM_027060	Btbd9	chr17	30576287	30215523	-	122907
chr17:30452737-30454024	1288	744	34	79.2	6.43	7.13	intron	NM_172618	Btbd9	chr17	30576287	30215523	-	122907
chr2:129995882-129997072	1191	543	27	53.11	6.43	13.8	upstream	NM_009374	Tgm3	chr2	130012339	130050399	+	-15863
chr10:28481305-28482238	934	411	19	34.76	6.43	19.09	intron	NM_008983	Ptprk	chr10	28074819	28597397	+	406952
chr10:28481305-28482238	934	411	19	34.76	6.43	19.09	intron	NM_001359356	Ptprk	chr10	28074819	28597397	+	406952
chr10:28481305-28482238	934	411	19	34.76	6.43	19.09	intron	NM_001359355	Ptprk	chr10	28074819	28597397	+	406952
chr9:108962080-108962915	836	291	20	45.59	6.43	16.5	upstream	NR_030492	Mir711	chr9	108969921	108970003	+	-7424
chr7:24483418-24484128	711	295	21	61.46	6.43	12.3	promoter	NM_153112	Cadm4	chr7	24482022	24504533	+	1750
chr1:62816735-62817603	869	602	21	47.94	6.43	15.64	exon	NM_010939	Nrp2	chr1	62703316	62818692	+	113852
chr1:62816735-62817603	869	602	21	47.94	6.43	15.64	exon	NM_001077404	Nrp2	chr1	62703316	62818692	+	113852
chr1:62816735-62817603	869	602	21	47.94	6.43	15.64	exon	NM_001077405	Nrp2	chr1	62703316	62818692	+	113852
chr1:62816735-62817603	869	602	21	47.94	6.43	15.64	exon	NM_001077403	Nrp2	chr1	62703316	62818692	+	113852
chr10:95959064-95960076	1013	350	21	38.42	6.43	18.05	intron	NM_001001932	Eea1	chr10	95940662	96045518	+	18907
chr15:64260345-64261005	661	269	19	55.1	6.43	13.53	intron	NM_001276462	Asap1	chr15	64312673	64086839	-	51999
chr15:64260345-64261005	661	269	19	55.1	6.43	13.53	intron	NM_001276463	Asap1	chr15	64312673	64086839	-	51999
chr15:64260345-64261005	661	269	19	55.1	6.43	13.53	intron	NM_010026	Asap1	chr15	64382919	64086839	-	122245
chr15:64260345-64261005	661	269	19	55.1	6.43	13.53	intron	NM_001276461	Asap1	chr15	64382919	64086839	-	122245
chr15:64260345-64261005	661	269	19	55.1	6.43	13.53	intron	NM_001276467	Asap1	chr15	64382919	64086839	-	122245
chr1:187850659-187851966	1308	751	29	49.73	6.43	15.07	intron	NM_001243792	Esrrg	chr1	187609005	188214884	+	242307
chr1:187850659-187851966	1308	751	29	49.73	6.43	15.07	intron	NM_001357535	Esrrg	chr1	187652240	188214885	+	199072
chr18:24488014-24488961	948	273	19	33.96	6.43	19.29	intergenic	NM_026529	2700062C07Rik	chr18	24470870	24477767	+	17617
chr6:4351415-4352803	1389	823	28	41.54	6.43	17.46	intergenic	NM_007743	Col1a2	chr6	4505617	4541543	+	-153509
chr4:60160574-60161818	1245	618	28	54	6.43	13.53	intergenic	NM_001200004	Mup15	chr4	60139858	60066468	-	-21337
chr12:79998615-79999717	1103	361	22	37.36	6.43	18.44	intergenic	NR_131074	9430078K24Rik	chr12	79936264	79917018	-	-62901
chr3:128772972-128773674	703	286	22	68.04	6.43	9.82	intergenic	NM_001286942	Pitx2	chr3	129199877	129219594	+	-426555
chr3:128772972-128773674	703	286	22	68.04	6.43	9.82	intergenic	NM_011098	Pitx2	chr3	129199877	129219594	+	-426555
chr3:128772972-128773674	703	286	22	68.04	6.43	9.82	intergenic	NM_001042504	Pitx2	chr3	129199877	129219594	+	-426555
chr2:12856949-12857959	1011	488	21	38.53	6.43	18.14	intergenic	NM_008961	Pter	chr2	12924040	13003454	+	-66587
chr2:12856949-12857959	1011	488	21	38.53	6.43	18.14	intergenic	NM_001305437	Pter	chr2	12924040	13003454	+	-66587
chr2:12856949-12857959	1011	488	21	38.53	6.43	18.14	intergenic	NM_001305436	Pter	chr2	12924040	13003454	+	-66587
chr1:109737460-109737989	530	265	17	60.9	6.43	12.22	intergenic	NM_001316743	Cdh7	chr1	109982899	110139903	+	-245175
chr14:124765454-124766656	1203	530	33	81.21	6.43	6.86	intergenic	NM_207667	Fgf14	chr14	124677127	123978290	-	-88927
chr7:72069415-72070496	1082	383	20	30.79	6.43	20.57	intergenic	NR_126483	Gm36633	chr7	71962018	71947526	-	-107937
chr3:28476482-28477237	756	299	18	41.92	6.43	17.43	intergenic	NR_130342	Mir466q	chr3	28419942	28420018	+	56917
chr10:108577724-108578834	1111	691	27	58.68	6.43	12.77	intergenic	NM_203660	Gm5136	chr10	108700160	108699043	-	121882
chr9:113070588-113071878	1291	696	25	39	6.43	17.96	intergenic	NR_040760	AU023762	chr9	113587152	113496745	-	515920
chr6:73329215-73330099	885	559	25	67.03	6.43	9.9	intergenic	NM_019879	Suclg1	chr6	73248504	73276907	+	81152
chr10:120566063-120566796	734	301	20	53.82	6.43	13.62	intergenic	NM_010441	Hmga2	chr10	120476469	120361267	-	-89960
chr10:120566063-120566796	734	301	20	53.82	6.43	13.62	intergenic	NM_001347170	Hmga2	chr10	120476469	120361267	-	-89960
chr3:28591179-28592139	961	526	23	50.7	6.43	14.85	intergenic	NM_031197	Slc2a2	chr3	28697902	28728360	+	-106244
chr11:10441216-10442017	802	300	19	43.32	6.43	17.05	intergenic	NM_177033	Vwc2	chr11	11114015	11263526	+	-672399
chr15:38978479-38979424	946	273	23	51.8	6.43	14.58	intergenic	NM_001162494	Fzd6	chr15	39006279	39038190	+	-27328
chr13:84762295-84762990	696	261	18	46.62	6.43	16.13	intergenic	NM_001347587	Ccnh	chr13	85189384	85213731	+	-426742
chr13:84762295-84762990	696	261	18	46.62	6.43	16.13	intergenic	NM_001347588	Ccnh	chr13	85189384	85213731	+	-426742
chr13:84762295-84762990	696	261	18	46.62	6.43	16.13	intergenic	NM_023243	Ccnh	chr13	85189384	85213731	+	-426742
chrX:166988799-166989564	766	299	19	46.03	6.43	16.39	intergenic	NM_001101606	Gm8817	chrX	167070370	167063448	-	81189
chr4:57483388-57484429	1042	501	24	49.63	6.43	15.07	intergenic	NM_001304544	Pakap	chr4	57568247	57896984	+	-84339
chr4:57483388-57484429	1042	501	24	49.63	6.43	15.07	intergenic	NM_172868	Pakap	chr4	57568247	57717128	+	-84339
chr14:58541156-58542171	1016	554	20	34.19	6.43	19.26	intergenic	NM_013518	Fgf9	chr14	58072685	58112720	+	468978
chr14:38960283-38961008	726	447	18	44.2	6.43	16.9	intergenic	NR_045713	Nrg3os	chr14	38898301	38958794	+	62344
chr11:92744044-92744797	754	275	19	46.98	6.43	15.98	intergenic	NM_001361708	Car10	chr11	93098365	93601751	+	-353945
chr11:92744044-92744797	754	275	19	46.98	6.43	15.98	intergenic	NM_001361707	Car10	chr11	93098365	93601751	+	-353945
chr2:42052628-42053553	926	631	22	48.52	6.43	15.27	intergenic	NR_105754	Mir6336	chr2	42447568	42447438	-	394478
chr5:67085770-67086622	853	572	21	49.14	6.43	15.18	intergenic	NM_008888	Phox2b	chr5	67099126	67094396	-	12931
chr9:51691940-51692786	847	282	22	54.59	6.43	13.41	intergenic	NM_175535	Arhgap20	chr9	51765350	51853059	+	-72988
chr1:187428283-187429522	1240	795	23	34.1	6.43	19.27	intergenic	NM_001243792	Esrrg	chr1	187609005	188214884	+	-180103
chr4:30028739-30029655	917	617	19	35.75	6.43	18.73	intergenic	NR_040655	4930556G01Rik	chr4	30664595	30855744	+	-635399
chrX:127319881-127320858	978	413	19	32.31	6.43	19.62	intergenic	NR_003646	4921511C20Rik	chrX	127394292	127395898	+	-73923
chr1:172395901-172396349	449	224	17	79.63	6.43	7	intergenic	NM_026234	Pigm	chr1	172376530	172384099	+	19594
chr10:16499618-16500640	1023	733	20	33.82	6.43	19.22	intergenic	NR_038020	Gm20125	chr10	17095782	16951093	-	595654
chr5:67048191-67049293	1103	713	29	69.09	6.43	9.85	intergenic	NM_008888	Phox2b	chr5	67099126	67094396	-	50385
chr19:7843993-7845077	1085	609	22	38.36	6.43	18.06	intergenic	NM_146232	Slc22a26	chr19	7802667	7781980	-	-41867
chr3:8153632-8154227	596	298	17	49.42	6.43	15.02	intergenic	NR_040587	1700010I02Rik	chr3	7954887	7925302	-	-199042
chr17:8505679-8506606	928	529	28	79.51	6.43	6.95	intergenic	NM_001290707	Pde10a	chr17	8526800	8986648	+	-20658
chr16:56973314-56974000	687	386	19	52.68	6.43	14.15	intergenic	NM_001347042	Lnp1	chr16	56927939	56914099	-	-45717
chr1:39102396-39103529	1134	528	30	71.61	6.43	9.34	intergenic	NR_105767	Mir6349	chr1	39186992	39186895	-	84030
chr12:31236760-31237461	702	403	19	51.33	6.43	14.7	intergenic	NM_008482	Lamb1	chr12	31265292	31329644	+	-28182
chr7:46886173-46887055	883	293	23	56.72	6.43	13.6	intergenic	NM_001368362	Ldhc	chr7	46861486	46878144	+	25127
chr1:112318408-112319410	1003	380	20	34.91	6.43	19.12	intergenic	NR_157044	Gm32810	chr1	112416918	112377328	-	98010
chr16:83393069-83394064	996	700	20	35.3	6.43	18.97	intergenic	NR_040567	4930553E22Rik	chr16	84371142	84375505	+	-977576
chr7:24849491-24850264	774	482	20	50.41	6.43	14.83	intergenic	NM_182785	Lypd4	chr7	24869691	24864619	-	19814
chr5:85335467-85336171	705	301	21	62.05	6.43	11.54	intergenic	NM_001345903	Cenpc1	chr5	86065583	86012024	-	729765
chr5:85335467-85336171	705	301	21	62.05	6.43	11.54	intergenic	NM_001345902	Cenpc1	chr5	86065583	86012024	-	729765
chr5:85335467-85336171	705	301	21	62.05	6.43	11.54	intergenic	NM_001345904	Cenpc1	chr5	86065583	86012024	-	729765
chr5:85335467-85336171	705	301	21	62.05	6.43	11.54	intergenic	NM_007683	Cenpc1	chr5	86065583	86012024	-	729765
chr9:113122167-113122813	647	285	21	68.17	6.43	9.89	intergenic	NR_040760	AU023762	chr9	113587152	113496745	-	464663
chr9:85634475-85635449	975	463	24	54.44	6.43	13.51	intergenic	NM_175371	Ibtk	chr9	85749334	85687359	-	114373
chr9:85634475-85635449	975	463	24	54.44	6.43	13.51	intergenic	NM_001081282	Ibtk	chr9	85749334	85687359	-	114373
chr19:44366857-44367720	864	496	23	58.31	6.43	12.88	intergenic	NM_183216	Scd4	chr19	44333325	44346743	+	33963
chr16:26270085-26271328	1244	392	32	72.76	6.43	9.03	intergenic	NM_016674	Cldn1	chr16	26371839	26356645	-	101133
chr5:114460040-114461295	1256	546	25	40.85	6.43	17.64	intergenic	NM_001306205	Mvk	chr5	114444268	114460590	+	16399
chr5:114460040-114461295	1256	546	25	40.85	6.43	17.64	intergenic	NM_023556	Mvk	chr5	114444268	114460590	+	16399
chr3:16237010-16238177	1168	713	26	50.2	6.43	14.84	intergenic	NM_001145919	Ythdf3	chr3	16183164	16217037	+	54429
chr3:16237010-16238177	1168	713	26	50.2	6.43	14.84	intergenic	NM_172677	Ythdf3	chr3	16183164	16217037	+	54429
chr3:16237010-16238177	1168	713	26	50.2	6.43	14.84	intergenic	NM_001358043	Ythdf3	chr3	16183164	16217037	+	54429
chr3:16237010-16238177	1168	713	26	50.2	6.43	14.84	intergenic	NM_001358042	Ythdf3	chr3	16183164	16217037	+	54429
chr3:16237010-16238177	1168	713	26	50.2	6.43	14.84	intergenic	NM_001358041	Ythdf3	chr3	16183164	16217037	+	54429
chr18:48691675-48693017	1343	699	26	40.12	6.43	17.64	intergenic	NM_001025388	Eno1b	chr18	48045334	48048379	+	647011
chr14:110468353-110469325	973	238	22	45.25	6.43	16.52	intergenic	NM_175499	Slitrk6	chr14	110755149	110748577	-	286311
chr7:98523338-98524295	958	599	26	65.86	6.43	10.51	intergenic	NM_001113379	Lrrc32	chr7	98494221	98501830	+	29595
chr2:146833228-146834565	1338	778	31	61.18	6.43	12.23	intergenic	NM_001033298	Kiz	chr2	146855879	146970096	+	-21983
chr14:108641100-108642046	947	321	20	38.17	6.43	18.29	intergenic	NM_199065	Slitrk1	chr14	108914239	108909988	-	272667
chr4:71280011-71280957	947	539	19	34.02	6.43	19.27	intergenic	NM_172694	Megf9	chr4	70534928	70431926	-	-745555
chr2:39254964-39255909	946	650	26	66.9	6.43	9.87	intergenic	NM_024209	Ppp6c	chr2	39226349	39196669	-	-29087
chr10:107747006-107748205	1200	515	27	52.52	6.43	14.13	intergenic	NM_001081432	Ptprq	chr10	107719941	107514363	-	-27664
chr10:107747006-107748205	1200	515	27	52.52	6.43	14.13	intergenic	NM_001370987	Ptprq	chr10	107719941	107514363	-	-27664
chr13:4864628-4865202	575	287	17	49.42	6.43	15.02	intergenic	NM_018859	Akr1e1	chr13	4609164	4592489	-	-255750
chr2:50664936-50666026	1091	487	28	65.05	6.43	10.72	intergenic	NR_033595	Gm13498	chr2	50909683	50911846	+	-244203
chr11:56269625-56270702	1078	427	21	34.78	6.43	19.08	intergenic	NM_153079	Nmur2	chr11	56040987	56024989	-	-229176
chr10:43040911-43041962	1052	763	23	44.53	6.43	16.86	intergenic	NR_153349	Gm5079	chr10	42991162	42971282	-	-50274
chr16:87766058-87766828	771	273	22	61.26	6.43	12.25	intergenic	NM_007520	Bach1	chr16	87698953	87733346	+	67489
chr2:12810832-12812282	1451	680	31	54.01	6.43	13.54	intergenic	NM_008961	Pter	chr2	12924040	13003454	+	-112484
chr2:12810832-12812282	1451	680	31	54.01	6.43	13.54	intergenic	NM_001305437	Pter	chr2	12924040	13003454	+	-112484
chr2:12810832-12812282	1451	680	31	54.01	6.43	13.54	intergenic	NM_001305436	Pter	chr2	12924040	13003454	+	-112484
chr1:62929120-62930178	1059	300	21	35.81	6.43	18.71	intergenic	NR_040601	4930487H11Rik	chr1	62794732	62790917	-	-134916
chr7:55925348-55926510	1163	688	30	69.26	6.43	9.69	intergenic	NM_001256131	Nipa2	chr7	55962493	55931265	-	36565
chr7:55925348-55926510	1163	688	30	69.26	6.43	9.69	intergenic	NM_001256130	Nipa2	chr7	55962493	55931265	-	36565
chr7:55925348-55926510	1163	688	30	69.26	6.43	9.69	intergenic	NM_001256132	Nipa2	chr7	55962493	55931265	-	36565
chr7:55925348-55926510	1163	688	30	69.26	6.43	9.69	intergenic	NM_023647	Nipa2	chr7	55962493	55931265	-	36565
chr7:55925348-55926510	1163	688	30	69.26	6.43	9.69	intergenic	NM_001256133	Nipa2	chr7	55962493	55931265	-	36565
chr10:33734542-33735144	603	301	17	49.42	6.43	15.02	intergenic	NM_001101452	Sult3a2	chr10	33782115	33766423	-	47273
chr15:52366185-52367461	1277	605	29	51.96	6.43	14.49	intergenic	NM_172816	Slc30a8	chr15	52295552	52335798	+	71270
chr2:167077682-167078820	1139	635	24	43.44	6.43	16.97	intergenic	NR_028540	Snord12	chr2	167065292	167065358	+	12958
chr14:113955149-113956131	983	353	25	58.71	6.43	12.81	intergenic	NR_045661	4930524C18Rik	chr14	114831964	114861327	+	-876325
chr1:124851270-124851991	722	437	18	44.52	6.43	16.84	intergenic	NM_023735	Actr3	chr1	125435727	125392904	-	584097
chr1:124851270-124851991	722	437	18	44.52	6.43	16.84	intergenic	NM_001205386	Actr3	chr1	125435727	125392904	-	584097
chr1:124851270-124851991	722	437	18	44.52	6.43	16.84	intergenic	NM_001205385	Actr3	chr1	125435727	125392904	-	584097
chr6:129144670-129145965	1296	429	32	68.78	6.43	9.93	intergenic	NR_073569	Klrb1-ps1	chr6	129116517	129129446	+	28800
chr8:83872517-83873372	856	566	20	44.15	6.43	17.02	intergenic	NM_181039	Adgrl1	chr8	83900097	83941954	+	-27153
chr10:59791217-59792246	1030	638	20	33.44	6.43	19.28	intergenic	NR_155871	Gm17059	chr10	59800254	59799201	-	8523
chr4:124781948-124782974	1027	709	24	50.67	6.43	14.8	intergenic	NM_008636	Mtf1	chr4	124802548	124849800	+	-20088
chr5:46860664-46862068	1405	704	33	65.66	6.43	10.67	intergenic	NR_110478	4930405L22Rik	chr5	45932409	45926821	-	-928956
chr5:4810482-4811570	1089	621	24	46.53	6.43	16.06	intergenic	NM_021457	Fzd1	chr5	4758216	4753838	-	-52809
chr12:93103322-93104361	1040	300	23	45.29	6.43	16.55	intergenic	NR_126436	4930559C10Rik	chr12	93444823	93416456	-	340982
chr2:50041463-50042339	877	274	24	62.41	6.43	11.38	intergenic	NM_177139	Lypd6	chr2	50066428	50193569	+	-24528
chr2:50041463-50042339	877	274	24	62.41	6.43	11.38	intergenic	NR_033304	Lypd6	chr2	50066428	50193569	+	-24528
chr12:36506928-36508006	1079	777	24	47.17	6.43	16	intergenic	NR_037309	Mir3472	chr12	36415615	36492195	+	91851
chr13:48438383-48439178	796	516	23	64.4	6.43	11.08	intergenic	NM_001164575	Zfp169	chr13	48513410	48487659	-	74630
chr7:122251126-122252447	1322	605	36	86.56	6.43	6.77	intergenic	NM_027363	Chp2	chr7	122219495	122222539	+	32291
chr13:94921627-94922888	1262	685	23	33.05	6.43	19.38	intergenic	NM_011021	Otp	chr13	94875635	94885125	+	46622
chrX:89613769-89614290	522	261	17	60.9	6.43	12.22	intergenic	NM_001085511	4932429P05Rik	chrX	89752267	89755491	+	-138238
chr6:90948203-90949290	1088	496	24	46.59	6.43	16.14	intergenic	NM_001134384	Iqsec1	chr6	90810123	90659597	-	-138623
chr6:90948203-90949290	1088	496	24	46.59	6.43	16.14	intergenic	NM_001356440	Iqsec1	chr6	90810123	90659597	-	-138623
chr5:147790703-147791508	806	301	22	58.08	6.43	13.09	intergenic	NM_010228	Flt1	chr5	147726011	147561603	-	-65094
chr5:147790703-147791508	806	301	22	58.08	6.43	13.09	intergenic	NM_001363135	Flt1	chr5	147726011	147635159	-	-65094
chr12:39910373-39911188	816	292	19	42.31	6.43	17.34	intergenic	NM_007487	Arl4a	chr12	40037376	40033290	-	126596
chr6:10674507-10675447	941	651	22	47.45	6.43	15.84	intergenic	NR_033776	AA545190	chr6	10974378	10971467	-	299402
chr12:71446231-71447456	1226	700	29	59.78	6.43	12.34	intergenic	NR_136902	1700083H02Rik	chr12	71384208	71383153	-	-62635
chr8:110476274-110476881	608	378	18	54.65	6.43	13.43	intergenic	NR_105058	Gm21283	chr8	110502356	110495365	-	25779
chr10:107492153-107492855	703	289	21	62.25	6.43	11.64	intergenic	NM_008657	Myf6	chr10	107494723	107492848	-	2220
chr14:7134108-7135024	917	447	19	35.75	6.43	18.73	intergenic	NM_001024712	Gm3696	chr14	7105503	7083024	-	-29062
chr14:7134108-7135024	917	447	19	35.75	6.43	18.73	intergenic	NM_001368230	Gm3696	chr14	7105503	7083024	-	-29062
chr14:7134108-7135024	917	447	19	35.75	6.43	18.73	intergenic	NM_001368229	Gm3696	chr14	7105503	7083024	-	-29062
chr3:37147157-37148162	1006	669	22	43.1	6.43	17.08	intergenic	NM_008366	Il2	chr3	37125954	37120715	-	-21705
chr1:142049619-142050081	463	231	17	79.63	6.43	7	intergenic	NR_040604	4930590L20Rik	chr1	140656402	140570175	-	-1393447
chr10:66263553-66264522	970	297	26	64.84	6.43	10.86	intergenic	NR_131070	4930407I19Rik	chr10	66145295	66179514	+	118742
chr10:118975627-118976592	966	559	24	55.12	6.43	13.55	intergenic	NR_110482	Gm38403	chr10	118927143	118920380	-	-48966
chr7:60617413-60618385	973	246	20	36.62	6.43	18.78	intergenic	NM_001349690	Snrpn	chr7	60450177	59982494	-	-167721
chr7:60617413-60618385	973	246	20	36.62	6.43	18.78	intergenic	NR_146211	Snhg14	chr7	60450177	59272736	-	-167721
chr13:65937204-65937913	710	240	18	45.48	6.43	16.53	intergenic	NM_001177832	Gm10324	chr13	66113452	66122836	+	-175894
chr18:83893348-83894661	1314	714	24	34.18	6.43	19.26	intergenic	NM_001081300	Tshz1	chr18	84086465	84011626	-	192461
chr18:83893348-83894661	1314	714	24	34.18	6.43	19.26	intergenic	NM_001364994	Tshz1	chr18	84086465	84011626	-	192461
chr13:35088450-35089596	1147	611	26	51.57	6.43	14.63	intergenic	NR_153831	4930529N20Rik	chr13	35167804	35167145	-	78782
chr14:106816007-106817064	1058	565	24	48.55	6.43	15.32	intergenic	NR_045938	1700128A07Rik	chr14	106486520	106417186	-	-330015
chr10:67673443-67674259	817	401	21	51.97	6.43	14.51	intergenic	NR_155444	4930563J15Rik	chr10	67571959	67568517	-	-101891
chr3:90374228-90375202	975	677	21	40.72	6.43	17.59	intergenic	NM_011988	Slc27a3	chr3	90389938	90385232	-	15224
chr3:90374228-90375202	975	677	21	40.72	6.43	17.59	intergenic	NM_001316688	Slc27a3	chr3	90389938	90385232	-	15224
chr15:69470991-69472302	1312	710	25	37.93	6.43	18.34	intergenic	NR_130983	4930504C09Rik	chr15	69270532	69274718	+	201114
chr2:67638450-67639328	879	300	18	33.82	6.43	19.23	intergenic	NR_106083	Mir7224	chr2	67675456	67675516	+	-36568
chr12:5954953-5956280	1328	607	27	44.81	6.43	16.75	intergenic	NR_015579	2810032G03Rik	chr12	5375719	5416132	+	579897
chr4:51083363-51084243	881	582	19	37.96	6.43	18.35	intergenic	NM_001162865	Cylc2	chr4	51216677	51229928	+	-132875
chr1:105505263-105505925	663	243	18	49.46	6.43	15.11	intergenic	NM_001160368	Rnf152	chr1	105356710	105276916	-	-148883
chr1:105505263-105505925	663	243	18	49.46	6.43	15.11	intergenic	NM_178779	Rnf152	chr1	105356710	105276916	-	-148883
chr3:22585587-22586206	620	286	18	53.47	6.43	13.79	intergenic	NR_004439	Rprl2	chr3	22251369	22251607	+	334527
chr1:111206878-111208162	1285	524	26	43.21	6.43	17.03	intergenic	NM_001356415	Cdh19	chr1	110977593	110888325	-	-229926
chr1:111206878-111208162	1285	524	26	43.21	6.43	17.03	intergenic	NM_001081386	Cdh19	chr1	110977593	110888325	-	-229926
chr5:78432595-78433314	720	463	22	66.26	6.43	10.53	intergenic	NR_131050	1700017L05Rik	chr5	77465487	77468857	+	967467
chr16:80540380-80541282	903	530	22	50.21	6.43	14.85	intergenic	NM_030146	1700066C05Rik	chr16	79999375	80000544	+	541455
chr17:93072126-93072633	508	254	17	66.95	6.43	9.88	intergenic	NM_001315503	Adcyap1	chr17	93199016	93206537	+	-126637
chrX:6356399-6358474	2076	1435	40	55.34	6.43	13.51	intergenic	NM_009757	Bmp15	chrX	6320724	6314053	-	-36712
chr13:87253144-87253738	595	297	17	49.42	6.43	15.02	intergenic	NM_007749	Cox7c	chr13	86046795	86044797	-	-1206645
chr1:170744770-170745662	893	281	19	37.21	6.43	18.49	intergenic	NM_177068	Olfml2b	chr1	170644531	170682789	+	100684
chr6:7821061-7821906	846	275	20	44.86	6.43	16.71	intergenic	NM_052993	C1galt1	chr6	7845223	7872042	+	-23740
chr2:169141666-169142667	1002	731	23	47.81	6.43	15.67	intergenic	NR_040326	1700017J07Rik	chr2	168978268	168978906	+	163898
chr6:128855732-128857182	1451	662	30	45.4	6.43	16.57	intergenic	NM_030599	Klrb1b	chr6	128826315	128813705	-	-30141
chr10:15530499-15531754	1256	577	26	44.85	6.43	16.74	intergenic	NR_131087	C330004P14Rik	chr10	15791776	15807065	+	-260650
chr1:94994800-94995881	1082	595	24	46.98	6.43	16	intergenic	NR_040473	4930440C22Rik	chr1	94797441	94802472	+	197899
chr4:16556673-16557448	776	481	18	40.48	6.43	17.63	intergenic	NR_045765	A530072M11Rik	chr4	16164109	16266225	+	392951
chr12:79672380-79673676	1297	570	27	46.57	6.43	16.1	intergenic	NR_131075	9430078K24Rik	chr12	79924733	79917018	-	251706
chr3:11344921-11345616	696	436	21	62.96	6.43	11.38	intergenic	NR_040751	Gm10745	chr3	11844359	11823228	-	499091
chr8:19432231-19433052	822	258	21	51.57	6.43	14.61	intergenic	NM_153108	Defb8	chr8	19447606	19445769	-	14965
chr1:88974733-88976174	1442	614	31	54.55	6.43	13.45	intergenic	NR_040471	1700067G17Rik	chr1	89016112	89022210	+	-40659
chr5:100845979-100847304	1326	1038	41	70.38	6.42	9.35	promoter	NM_172715	Gpat3	chr5	100846228	100899102	+	413
chr4:131987525-131990390	2866	744	68	123.13	6.41	6.31	intron	NM_183428	Epb41	chr4	132072097	131923428	-	83140
chr4:131987525-131990390	2866	744	68	123.13	6.41	6.31	intron	NM_001128607	Epb41	chr4	132075313	131923425	-	86356
chr4:131987525-131990390	2866	744	68	123.13	6.41	6.31	intron	NM_001128606	Epb41	chr4	132049078	131923428	-	60121
chr2:48938551-48939935	1385	613	31	44.19	6.41	16.87	intron	NR_033442	Orc4	chr2	48949267	48902825	-	10025
chr2:48938551-48939935	1385	613	31	44.19	6.41	16.87	intron	NM_011958	Orc4	chr2	48949267	48902825	-	10025
chr2:48938551-48939935	1385	613	31	44.19	6.41	16.87	intron	NR_149356	Orc4	chr2	48949267	48902825	-	10025
chr2:48938551-48939935	1385	613	31	44.19	6.41	16.87	intron	NM_001177313	Orc4	chr2	48949267	48931746	-	10025
chr2:80345006-80345822	817	515	19	42.09	6.41	17.41	intron	NM_024181	Dnajc10	chr2	80315465	80354055	+	29948
chr1:89713472-89715871	2400	1154	104	95.89	6.41	6.27	intron	NM_178119	Agap1	chr1	89454810	89895282	+	259861
chr1:89713472-89715871	2400	1154	104	95.89	6.41	6.27	intron	NM_001037136	Agap1	chr1	89454810	89895282	+	259861
chr1:74046159-74048802	2644	1556	152	70.39	6.41	9.36	intron	NM_001289895	Tns1	chr1	74124548	73910231	-	77068
chr1:74046159-74048802	2644	1556	152	70.39	6.41	9.36	intron	NM_027884	Tns1	chr1	74124548	73910231	-	77068
chr13:51978555-51980319	1765	941	63	35.54	6.41	18.89	intergenic	NR_045061	4921525O09Rik	chr13	52096740	52124160	+	-117304
chr15:10283091-10284495	1405	868	42	50.94	6.4	14.75	upstream	NM_001253782	Prlr	chr15	10293650	10345782	+	-9858
chr3:66972346-66974325	1980	1371	77	136.38	6.4	3.9	upstream	NM_001356273	Rsrc1	chr3	66985966	67358403	+	-12631
chr10:109920695-109921499	805	461	35	80.78	6.4	6.98	intron	NM_001081035	Nav3	chr10	110000390	109681259	-	79294
chr10:109920695-109921499	805	461	35	80.78	6.4	6.98	intron	NM_001368815	Nav3	chr10	110000390	109681259	-	79294
chr6:23247105-23248410	1306	547	32	57.2	6.39	13.69	promoter	NM_028462	Fezf1	chr6	23248264	23245046	-	507
chr6:29052300-29054065	1766	255	49	98.47	6.39	6.58	upstream	NM_008493	Lep	chr6	29060220	29073876	+	-7038
chr6:72291905-72292780	876	410	21	40.13	6.39	17.65	upstream	NM_001282071	Sftpb	chr6	72304609	72314373	+	-12267
chr6:72291905-72292780	876	410	21	40.13	6.39	17.65	upstream	NM_147779	Sftpb	chr6	72304609	72314373	+	-12267
chr9:121349138-121350634	1497	625	49	63.78	6.38	11.1	upstream	NM_175114	Trak1	chr9	121366957	121474918	+	-17072
chr9:121349138-121350634	1497	625	49	63.78	6.38	11.1	upstream	NM_001357973	Trak1	chr9	121366957	121445108	+	-17072
chr3:103839614-103840633	1020	538	40	86.29	6.37	6.63	intron	NM_001142960	Bcl2l15	chr3	103832695	103854618	+	7428
chr12:70826924-70828101	1178	642	26	44.68	6.37	16.79	promoter	NM_028127	Frmd6	chr12	70825513	70902234	+	1999
chr3:21872395-21873875	1481	728	50	83.1	6.37	7.1	intergenic	NM_030732	Tbl1xr1	chr3	22076651	22216594	+	-203517
chr12:32444056-32445529	1474	927	47	71.6	6.37	9.32	intergenic	NM_001162903	Ccdc71l	chr12	32378788	32382943	+	66004
chr17:79917994-79919357	1364	558	41	57.63	6.37	13.24	intergenic	NM_178050	Atl2	chr17	79896123	79848389	-	-22552
chr17:79917994-79919357	1364	558	41	57.63	6.37	13.24	intergenic	NM_019717	Atl2	chr17	79896123	79848389	-	-22552
chr17:79917994-79919357	1364	558	41	57.63	6.37	13.24	intergenic	NM_001357752	Atl2	chr17	79896123	79848389	-	-22552
chr17:79917994-79919357	1364	558	41	57.63	6.37	13.24	intergenic	NM_001286647	Atl2	chr17	79896123	79848389	-	-22552
chr17:79917994-79919357	1364	558	41	57.63	6.37	13.24	intergenic	NM_001357753	Atl2	chr17	79896123	79848389	-	-22552
chr11:22002233-22004005	1773	1439	54	91.37	6.36	7.14	promoter	NM_011023	Otx1	chr11	22001651	21994763	-	-1467
chr1:70691901-70693795	1895	859	74	77.6	6.35	7.65	intron	NM_025728	Spag16	chr1	69951614	70725132	+	741233
chr1:70691901-70693795	1895	859	74	77.6	6.35	7.65	intron	NM_029160	Spag16	chr1	69826969	70725132	+	865878
chr13:83729986-83731369	1384	986	43	95.23	6.35	6.52	promoter	NR_152246	C130071C03Rik	chr13	83732492	83741308	+	-1815
chr10:50706767-50708012	1246	606	25	40.48	6.34	17.63	intron	NM_198007	Ascc3	chr10	50592668	50851202	+	114721
chr2:158490092-158491457	1366	770	27	41.77	6.34	17.45	upstream	NM_145635	Adig	chr2	158502611	158508198	+	-11837
chr13:90515485-90516869	1385	722	26	37.1	6.34	18.53	intergenic	NM_001145879	Atp6ap1l	chr13	90905355	90883448	-	389179
chrY:90717358-90720452	3095	362	159	80.79	6.34	7	intergenic	NR_137283	G530011O06Rik	chrY	90755050	90751139	-	36146
chr2:154592945-154594318	1374	627	38	53.34	6.33	13.74	intron	NM_021534	Pxmp4	chr2	154603673	154587043	-	10042
chr11:97021355-97022871	1517	827	44	65.39	6.33	10.78	exon	NM_001363230	Sp6	chr11	97018741	97024739	+	3371
chr11:119155018-119156545	1528	868	53	102.44	6.33	7.62	promoter	NR_105899	Mir6934	chr11	119154137	119154075	-	-1644
chr9:71216106-71217701	1596	844	42	52.54	6.33	14.18	promoter	NR_110518	Gm3458	chr9	71215386	71211912	-	-1517
chr9:71216106-71217701	1596	844	42	52.54	6.33	14.18	promoter	NM_009022	Aldh1a2	chr9	71215788	71296243	+	1115
chr9:71216106-71217701	1596	844	42	52.54	6.33	14.18	promoter	NR_110519	Gm3458	chr9	71215241	71211912	-	-1662
chr14:4859769-4861643	1875	674	42	60.14	6.33	12.21	intron	NM_001242945	Gm3264	chr14	4855522	4876908	+	5183
chr6:93256779-93258228	1450	812	40	55.29	6.33	13.47	intergenic	NM_175314	Adamts9	chr6	92943534	92772699	-	-313969
chr11:73325508-73327426	1919	1120	71	74.48	6.32	8.66	promoter	NM_023113	Aspa	chr11	73324637	73304987	-	-1829
chr15:38946521-38949561	3041	2139	110	55.76	6.31	13.63	intron	NM_080640	Baalc	chr15	38933908	38952916	+	14132
chr8:104581038-104582351	1314	524	28	36.14	6.3	18.62	upstream	NM_001024606	Pdp2	chr8	104591471	104599025	+	-9777
chr10:69244454-69246015	1562	780	41	82.66	6.3	6.93	intron	NM_001252636	Rhobtb1	chr10	69208551	69291784	+	36683
chr10:69244454-69246015	1562	780	41	82.66	6.3	6.93	intron	NM_001252638	Rhobtb1	chr10	69213193	69291784	+	32041
chr10:69244454-69246015	1562	780	41	82.66	6.3	6.93	intron	NM_001252637	Rhobtb1	chr10	69213193	69291784	+	32041
chr7:75565187-75566422	1236	621	26	40.55	6.3	17.61	intron	NM_029332	Akap13	chr7	75455533	75754609	+	110271
chr8:111194616-111195832	1217	818	31	62.82	6.3	11.58	intergenic	NR_040363	9430091E24Rik	chr8	111145498	111127443	-	-49725
chr8:111194616-111195832	1217	818	31	62.82	6.3	11.58	intergenic	NR_040364	9430091E24Rik	chr8	111145498	111127443	-	-49725
chr13:91481245-91482359	1115	837	31	52.65	6.29	14.12	intron	NM_001360775	Ssbp2	chr13	91461096	91701245	+	20705
chr13:91481245-91482359	1115	837	31	52.65	6.29	14.12	intron	NM_001360776	Ssbp2	chr13	91461096	91701245	+	20705
chr13:91481245-91482359	1115	837	31	52.65	6.29	14.12	intron	NM_024186	Ssbp2	chr13	91461096	91706175	+	20705
chr13:91481245-91482359	1115	837	31	52.65	6.29	14.12	intron	NM_024272	Ssbp2	chr13	91461096	91706175	+	20705
chr11:114850183-114853115	2933	1479	91	86.65	6.29	6.85	promoter	NM_147217	Gprc5c	chr11	114852029	114869096	+	-381
chr11:114850183-114853115	2933	1479	91	86.65	6.29	6.85	promoter	NM_001110338	Gprc5c	chr11	114851539	114869096	+	109
chr11:114850183-114853115	2933	1479	91	86.65	6.29	6.85	promoter	NM_001110337	Gprc5c	chr11	114851531	114872617	+	117
chr8:12747128-12750841	3714	2231	193	34.18	6.29	19.26	upstream	NM_015804	Atp11a	chr8	12757015	12868728	+	-8031
chr8:12747128-12750841	3714	2231	193	34.18	6.29	19.26	upstream	NM_001293667	Atp11a	chr8	12757015	12868728	+	-8031
chr8:12747128-12750841	3714	2231	193	34.18	6.29	19.26	upstream	NM_001293668	Atp11a	chr8	12757015	12868728	+	-8031
chr8:12747128-12750841	3714	2231	193	34.18	6.29	19.26	upstream	NR_121603	Atp11a	chr8	12757015	12868728	+	-8031
chr2:132871155-132872725	1571	798	39	51.68	6.29	14.64	intron	NM_177303	Lrrn4	chr2	132880862	132868515	-	8923
chr18:64099960-64101437	1478	843	35	43.39	6.29	16.99	intergenic	NM_009182	St8sia3	chr18	64254358	64276144	+	-153660
chr8:76151514-76152880	1367	746	35	50.27	6.29	14.88	intergenic	NM_027944	Iqcm	chr8	75448693	75984507	+	703503
chr8:76151514-76152880	1367	746	35	50.27	6.29	14.88	intergenic	NM_001164235	Iqcm	chr8	75448693	75984507	+	703503
chr2:22863989-22865418	1430	801	31	30.12	6.29	20.65	intergenic	NM_019501	Pdss1	chr2	22895521	22940259	+	-30818
chr2:22863989-22865418	1430	801	31	30.12	6.29	20.65	intergenic	NR_149721	Pdss1	chr2	22895521	22940259	+	-30818
chr2:22863989-22865418	1430	801	31	30.12	6.29	20.65	intergenic	NM_001355467	Pdss1	chr2	22895521	22916212	+	-30818
chr9:69091158-69092876	1719	1188	48	75.61	6.29	8.35	intergenic	NM_001289916	Rora	chr9	69289840	69388246	+	-197824
chr14:115018176-115019842	1667	944	47	75.52	6.29	8.3	intergenic	NR_029785	Mir17	chr14	115043670	115043754	+	-24662
chr6:73246517-73250368	3852	1911	125	46.07	6.27	16.41	promoter	NM_019879	Suclg1	chr6	73248504	73276907	+	-62
chr1:135410976-135413026	2051	403	46	77.45	6.27	7.59	intron	NM_153774	Ipo9	chr1	135430491	135382314	-	18491
chr13:21791253-21791900	648	348	19	54.82	6.27	13.42	upstream	NM_020034	H1f5	chr13	21780625	21779831	-	-10951
chr13:21791253-21791900	648	348	19	54.82	6.27	13.42	upstream	NM_178207	H3c11	chr13	21783397	21782914	-	-8179
chr13:21791253-21791900	648	348	19	54.82	6.27	13.42	upstream	NM_178184	Hist1h2an	chr13	21787248	21786773	-	-4328
chr6:94613243-94615402	2160	1443	68	123.73	6.27	5.61	upstream	NR_106008	Mir7041	chr6	94606415	94606363	-	-7907
chr1:190169388-190170987	1600	976	35	59.41	6.27	12.23	promoter	NM_008937	Prox1	chr1	190170827	190118034	-	640
chr1:190169388-190170987	1600	976	35	59.41	6.27	12.23	promoter	NR_151620	LOC102632463	chr1	190170295	190217279	+	-108
chr1:190169388-190170987	1600	976	35	59.41	6.27	12.23	promoter	NM_001360827	Prox1	chr1	190169515	190118034	-	-672
chr19:28972176-28973493	1318	1077	36	84.17	6.27	7.21	upstream	NM_001374140	4430402I18Rik	chr19	28967832	28923056	-	-5002
chr19:28972176-28973493	1318	1077	36	84.17	6.27	7.21	upstream	NM_001374153	4430402I18Rik	chr19	28967832	28923056	-	-5002
chr12:51712152-51713202	1051	386	28	66.18	6.27	10.57	intron	NM_001329699	Ap4s1	chr12	51690965	51738933	+	21711
chr12:51712152-51713202	1051	386	28	66.18	6.27	10.57	intron	NM_001329698	Ap4s1	chr12	51690965	51738933	+	21711
chr12:51712152-51713202	1051	386	28	66.18	6.27	10.57	intron	NM_021710	Ap4s1	chr12	51690965	51738933	+	21711
chr19:3783100-3784646	1547	764	35	62.69	6.27	11.54	intron	NM_001167888	Kmt5b	chr19	3767420	3806324	+	16452
chr19:3783100-3784646	1547	764	35	62.69	6.27	11.54	intron	NM_001167884	Kmt5b	chr19	3767420	3806324	+	16452
chr19:3783100-3784646	1547	764	35	62.69	6.27	11.54	intron	NM_001167889	Kmt5b	chr19	3767420	3808835	+	16452
chr19:3783100-3784646	1547	764	35	62.69	6.27	11.54	intron	NM_001167887	Kmt5b	chr19	3767420	3818303	+	16452
chr19:3783100-3784646	1547	764	35	62.69	6.27	11.54	intron	NM_001167886	Kmt5b	chr19	3767420	3818303	+	16452
chr19:3783100-3784646	1547	764	35	62.69	6.27	11.54	intron	NM_001167885	Kmt5b	chr19	3767420	3818303	+	16452
chr19:3783100-3784646	1547	764	35	62.69	6.27	11.54	intron	NM_144871	Kmt5b	chr19	3767420	3818303	+	16452
chr13:119733462-119734864	1403	726	27	39.1	6.27	17.95	intron	NM_175538	Nim1k	chr13	119755882	119710093	-	21720
chr18:10073581-10074858	1278	630	23	30.88	6.27	20.46	intron	NM_009071	Rock1	chr18	10181792	10064400	-	107573
chr10:103025362-103029764	4403	1968	115	142.73	6.27	3.23	promoter	NM_172553	Alx1	chr10	103028777	103007846	-	1215
chr15:3771109-3773392	2284	979	66	122.25	6.27	6.09	intergenic	NM_010284	Ghr	chr15	3583352	3317754	-	-188898
chr15:3771109-3773392	2284	979	66	122.25	6.27	6.09	intergenic	NM_001048178	Ghr	chr15	3583352	3327524	-	-188898
chr11:51915643-51917470	1828	1398	46	60.17	6.27	12.2	intergenic	NM_029976	Cdkn2aipnl	chr11	51967630	51977336	+	-51074
chr15:67060203-67063233	3031	2454	115	31.21	6.27	20.35	intergenic	NM_008681	Ndrg1	chr15	66969641	66929317	-	-92076
chr5:24604245-24605989	1745	664	52	83.17	6.26	7.14	upstream	NM_025891	Smarcd3	chr5	24602002	24592621	-	-3114
chr1:140408373-140410634	2262	654	59	72.45	6.26	9.2	intron	NM_001081027	Kcnt2	chr1	140245717	140614045	+	163786
chr10:19022427-19025294	2868	2035	73	98.87	6.26	6.72	upstream	NM_001166402	Tnfaip3	chr10	19011963	19000909	-	-11897
chr10:19022427-19025294	2868	2035	73	98.87	6.26	6.72	upstream	NM_009397	Tnfaip3	chr10	19015410	19000909	-	-8450
chr7:66106157-66107392	1236	534	30	36.91	6.26	18.69	upstream	NM_001081163	Chsy1	chr7	66109491	66173798	+	-2717
chrY:90828435-90830669	2235	727	72	70.89	6.26	9.12	intergenic	NR_137283	G530011O06Rik	chrY	90839406	90835517	-	9855
chr14:78815829-78817436	1608	812	41	85.12	6.25	6.79	intergenic	NM_173758	Vwa8	chr14	78849177	79065272	+	-32545
chr14:78815829-78817436	1608	812	41	85.12	6.25	6.79	intergenic	NM_027906	Vwa8	chr14	78849177	79202310	+	-32545
chr13:112459235-112460331	1097	423	29	52.97	6.24	13.8	upstream	NM_010560	Il6st	chr13	112464069	112506860	+	-4287
chr8:13167658-13169213	1556	1104	41	69.6	6.24	9.61	intron	NM_010684	Lamp1	chr8	13159160	13175338	+	9275
chr8:13167658-13169213	1556	1104	41	69.6	6.24	9.61	intron	NM_001317353	Lamp1	chr8	13159160	13175338	+	9275
chr18:82953754-82954785	1032	746	31	67.38	6.24	9.7	intron	NM_183033	Zfp516	chr18	82910878	83005314	+	43391
chr18:82953754-82954785	1032	746	31	67.38	6.24	9.7	intron	NM_001177464	Zfp516	chr18	82914631	83005314	+	39638
chr9:74849642-74850661	1020	535	33	78.4	6.24	7.56	promoter	NR_045284	Gm16551	chr9	74848436	74852872	+	1715
chr1:39192401-39193560	1160	381	31	56.77	6.24	13.54	promoter	NM_008719	Npas2	chr1	39194271	39363240	+	-1291
chr16:34977844-34979080	1237	640	26	32.81	6.24	19.48	upstream	NR_045723	E130310I04Rik	chr16	34958994	34943174	-	-19467
chr10:50656869-50657963	1095	542	33	71.24	6.24	9.17	intron	NM_198007	Ascc3	chr10	50592668	50851202	+	64747
chr6:113622978-113624752	1775	827	59	134.36	6.24	3.75	promoter	NM_009507	Vhl	chr6	113623993	113631634	+	-129
chr9:21366450-21368805	2356	1290	117	53.53	6.24	13.73	promoter	NM_001277321	Ilf3	chr9	21367870	21405363	+	-243
chr9:21366450-21368805	2356	1290	117	53.53	6.24	13.73	promoter	NM_010561	Ilf3	chr9	21367870	21405363	+	-243
chr9:21366450-21368805	2356	1290	117	53.53	6.24	13.73	promoter	NM_001042707	Ilf3	chr9	21367870	21405363	+	-243
chr9:21366450-21368805	2356	1290	117	53.53	6.24	13.73	promoter	NM_001042709	Ilf3	chr9	21367870	21401803	+	-243
chr9:21366450-21368805	2356	1290	117	53.53	6.24	13.73	promoter	NM_001042708	Ilf3	chr9	21367870	21401803	+	-243
chr9:21366450-21368805	2356	1290	117	53.53	6.24	13.73	promoter	NM_001277322	Ilf3	chr9	21368531	21405363	+	-904
chr3:16024629-16025795	1167	755	29	40.66	6.24	17.56	upstream	NM_001081687	Gm5150	chr3	16006332	15948069	-	-18879
chr16:13205316-13207216	1901	1602	44	58.75	6.24	12.78	intergenic	NM_001122667	Mrtfb	chr16	13256480	13417529	+	-50215
chr12:58947014-58948026	1013	575	27	50.74	6.24	14.83	intergenic	NM_009147	Sec23a	chr12	59012017	58958383	-	64498
chr12:58947014-58948026	1013	575	27	50.74	6.24	14.83	intergenic	NM_001361956	Sec23a	chr12	59012017	58958383	-	64498
chr4:84067088-84068379	1292	717	33	55.5	6.24	13.48	intergenic	NR_130998	6030471H07Rik	chr4	84044879	84042039	-	-22854
chr9:43460484-43462059	1576	971	71	82.9	6.24	6.99	intergenic	NM_023655	Trim29	chr9	43310762	43336125	+	150509
chr6:17211679-17213088	1410	636	33	47.79	6.24	15.71	intergenic	NR_102304	D830026I12Rik	chr6	17198106	17205695	+	14277
chr11:100461087-100462420	1334	527	42	49.65	6.22	15.03	intron	NR_155072	Klhl11	chr11	100472782	100457121	-	11029
chr4:89284358-89285990	1633	942	51	56.97	6.22	13.66	upstream	NM_001040654	Cdkn2a	chr4	89282192	89274472	-	-2981
chr4:89284358-89285990	1633	942	51	56.97	6.22	13.66	upstream	NR_132431	Gm12610	chr4	89295179	89518621	+	-10006
chr13:101527074-101528147	1074	785	39	61.06	6.22	12.37	intergenic	NR_046187	4922502H24Rik	chr13	101397580	101391870	-	-130030
[truncated: 25,433 more rows]

## Sheet: Sample 1-H3K4me3-ChIP_vs_input
Chr:Start-End	Length	Summit_position	TagCounts_in_peak	-10*LOG(p-value)	Fold_enrichment	FDR(%)	Peak_Classification	Refseq_name	Symbol	Chr	TSS	TTS	Strand	Peak_to_TSS
[truncated: 29,889 more rows]

[truncated: 1 more sheets: Sample 2-H3K4me3-ChIP_vs_input]
